# Supplementary material for: Histone modification dynamics at H3K27 are associated with altered transcription of in planta induced genes in Magnaporthe oryzae
Source: PLoS Genet. 2021 Feb 3;17(2):e1009376. doi: 10.1371/journal.pgen.1009376 (PMC7886369; doi:10.1371/journal.pgen.1009376)
Supplement: S1 Table — (XLSX) [file pgen.1009376.s018.xlsx]

## Sheet: ChIP_summary
S1 Table . Summary of ChIP-seq data from experiments conducted on wild type (WT) M. oryzae, strain Guy11 and mutant ΔMokmt6 grown under in vitro complete medium (CM).
Genotype	Growth	Marker	Genome Size (bp)	Coverage (bp)	Peaks	Percentage (%)	Gene Number	Gene PCT (%)	TSS Number	TSS PCT (%)	TTS Number	TTS PCT (%)	TE Number	TE PCT (%)
WT	CM	H3K27me3	42786102	8804216	1381	20.5773	2009	16.6019	1924	15.8995	1926	15.916	2046	51.5235
WT	CM	H3K27ac	42786102	10950307	9512	25.5931	2551	21.0809	3463	28.6175	3438	28.4109	70	1.76278
WT	CM	H3K36me3	42786102	18390189	10655	42.9817	7831	64.7137	3212	26.5433	3238	26.5433	655	16.4946
△Mokmt6	CM	H3K27me3	42786102	79014	96	0.184672	27	0.223122	16	0.13222	28	0.231386	22	0.554017
△Mokmt6	CM	H3K27ac	42786102	9716005	10001	22.7083	1975	16.321	2906	24.0145	2846	23.5187	191	4.80987
△Mokmt6	CM	H3K36me3	42786102	17496487	10377	40.8929	8169	67.5068	2941	24.3038	2960	24.4608	346	8.71317
Histone modifications of H3K27me3, H3K27ac, and H3K36 me3 were investigated across whole genome, gene, transcription start site (TSS), transcription terminate site (TTS) and at transposable elements (TE).
