# Supplementary material for: Histone modification dynamics at H3K27 are associated with altered transcription of in planta induced genes in Magnaporthe oryzae
Source: PLoS Genet. 2021 Feb 3;17(2):e1009376. doi: 10.1371/journal.pgen.1009376 (PMC7886369; doi:10.1371/journal.pgen.1009376)
Supplement: S2 Table — (XLSX) [file pgen.1009376.s019.xlsx]

## Sheet: ChIPSignalDomainSummaryWT
S2 Table. Location and information of H3K27me3 ChIP peaks called from MACS2.
Contig	Start	End	Genotype	Growth	Marker	Peak	Signal (log2)	Domain (kb)	GC (%)	Score	Strand	P	Q	Summit
contig_1	34309	38340	WT	CM	H3K27me3	WT_CM_H3K27me3_peak_1	2.71686	4.031	0.501116	579	.	59.0549	57.9993	2614
contig_1	63733	72806	WT	CM	H3K27me3	WT_CM_H3K27me3_peak_2	3.45331	9.073	0.532679	1002	.	102.334	100.231	6342
contig_1	73338	78178	WT	CM	H3K27me3	WT_CM_H3K27me3_peak_3	2.97224	4.84	0.47624	862	.	87.843	86.2681	2481
contig_1	78561	84147	WT	CM	H3K27me3	WT_CM_H3K27me3_peak_4	3.40974	5.586	0.526495	938	.	95.6384	93.8004	1948
contig_1	84621	99737	WT	CM	H3K27me3	WT_CM_H3K27me3_peak_5	3.5522	15.116	0.507806	1086	.	111.202	108.684	10605
contig_1	101545	103561	WT	CM	H3K27me3	WT_CM_H3K27me3_peak_6	3.35743	2.016	0.418155	873	.	89.0108	87.3982	1223
contig_1	106327	107726	WT	CM	H3K27me3	WT_CM_H3K27me3_peak_7	2.38028	1.399	0.563259	360	.	36.9355	36.0572	911
contig_1	120135	120703	WT	CM	H3K27me3	WT_CM_H3K27me3_peak_8	1.56279	0.568	0.658451	74	.	8.17586	7.44706	396
contig_1	120877	130290	WT	CM	H3K27me3	WT_CM_H3K27me3_peak_9	3.70949	9.413	0.485817	1091	.	111.672	109.126	4561
contig_1	148890	152958	WT	CM	H3K27me3	WT_CM_H3K27me3_peak_10	2.8158	4.068	0.486726	664	.	67.5708	66.4142	2391
contig_1	153034	155510	WT	CM	H3K27me3	WT_CM_H3K27me3_peak_11	2.53826	2.476	0.538772	462	.	47.1975	46.2507	741
contig_1	157425	158923	WT	CM	H3K27me3	WT_CM_H3K27me3_peak_12	2.89375	1.498	0.589453	609	.	62.0417	60.9531	557
contig_1	159334	163660	WT	CM	H3K27me3	WT_CM_H3K27me3_peak_13	2.80317	4.326	0.544845	570	.	58.1301	57.084	3057
contig_1	164333	260367	WT	CM	H3K27me3	WT_CM_H3K27me3_peak_14	3.71571	96.034	0.514245	1162	.	119.244	116.233	20542
contig_1	261437	264410	WT	CM	H3K27me3	WT_CM_H3K27me3_peak_15	3.41352	2.973	0.540531	976	.	99.6333	97.6415	1724
contig_1	264537	283028	WT	CM	H3K27me3	WT_CM_H3K27me3_peak_16	3.2252	18.491	0.464226	976	.	99.6922	97.6988	1421
contig_1	283979	307183	WT	CM	H3K27me3	WT_CM_H3K27me3_peak_17	3.34848	23.204	0.551974	1042	.	106.568	104.278	10467
contig_1	309269	315567	WT	CM	H3K27me3	WT_CM_H3K27me3_peak_18	2.28408	6.298	0.61067	315	.	32.4007	31.5489	2422
contig_1	316307	322622	WT	CM	H3K27me3	WT_CM_H3K27me3_peak_19	3.67514	6.315	0.578464	1069	.	109.384	106.958	1285
contig_1	322855	325826	WT	CM	H3K27me3	WT_CM_H3K27me3_peak_20	3.36303	2.971	0.496466	995	.	101.648	99.5727	1934
contig_1	326242	327756	WT	CM	H3K27me3	WT_CM_H3K27me3_peak_21	1.77346	1.514	0.496697	150	.	15.8357	15.0717	981
contig_1	328021	329726	WT	CM	H3K27me3	WT_CM_H3K27me3_peak_22	2.1037	1.705	0.512023	279	.	28.7558	27.9248	1159
contig_1	329811	330632	WT	CM	H3K27me3	WT_CM_H3K27me3_peak_23	2.31065	0.821	0.378806	356	.	36.4783	35.6033	566
contig_1	330723	345974	WT	CM	H3K27me3	WT_CM_H3K27me3_peak_24	3.57562	15.251	0.509016	1102	.	112.87	110.259	1345
contig_1	346316	350843	WT	CM	H3K27me3	WT_CM_H3K27me3_peak_25	3.91834	4.527	0.466976	1326	.	137.178	132.662	729
contig_1	351019	355150	WT	CM	H3K27me3	WT_CM_H3K27me3_peak_26	3.17822	4.131	0.467441	814	.	82.8691	81.4268	2577
contig_1	356343	367851	WT	CM	H3K27me3	WT_CM_H3K27me3_peak_27	2.9593	11.508	0.481839	763	.	77.6809	76.3553	6983
contig_1	369804	392090	WT	CM	H3K27me3	WT_CM_H3K27me3_peak_28	3.37486	22.286	0.526833	974	.	99.4562	97.47	4786
contig_1	393885	394415	WT	CM	H3K27me3	WT_CM_H3K27me3_peak_29	1.58855	0.53	0.715094	80	.	8.79424	8.06263	257
contig_1	395860	407351	WT	CM	H3K27me3	WT_CM_H3K27me3_peak_30	3.55453	11.491	0.547733	998	.	101.969	99.8832	7778
contig_1	408547	410014	WT	CM	H3K27me3	WT_CM_H3K27me3_peak_31	1.86925	1.467	0.569189	195	.	20.3506	19.5644	515
contig_1	410877	412970	WT	CM	H3K27me3	WT_CM_H3K27me3_peak_32	2.04641	2.093	0.632107	251	.	25.9753	25.1594	395
contig_1	413799	471731	WT	CM	H3K27me3	WT_CM_H3K27me3_peak_33	4.07013	57.932	0.508027	1321	.	136.633	132.138	14854
contig_1	473100	486003	WT	CM	H3K27me3	WT_CM_H3K27me3_peak_34	3.2536	12.903	0.501976	939	.	95.8418	93.9977	4608
contig_1	486170	486824	WT	CM	H3K27me3	WT_CM_H3K27me3_peak_35	1.58872	0.654	0.533639	92	.	10.031	9.29377	180
contig_1	487130	487581	WT	CM	H3K27me3	WT_CM_H3K27me3_peak_36	1.21939	0.451	0.51663	15	.	2.25187	1.56211	2
contig_1	921832	928323	WT	CM	H3K27me3	WT_CM_H3K27me3_peak_37	3.46143	6.491	0.470344	1093	.	111.888	109.334	2931
contig_1	934308	934915	WT	CM	H3K27me3	WT_CM_H3K27me3_peak_38	1.44958	0.607	0.495881	59	.	6.62412	5.90331	347
contig_1	1148581	1150820	WT	CM	H3K27me3	WT_CM_H3K27me3_peak_39	2.08619	2.239	0.516302	274	.	28.3018	27.4731	720
contig_1	1398105	1400195	WT	CM	H3K27me3	WT_CM_H3K27me3_peak_40	1.94661	2.09	0.511005	213	.	22.1752	21.3797	1187
contig_1	1435210	1436054	WT	CM	H3K27me3	WT_CM_H3K27me3_peak_41	1.86538	0.844	0.485782	171	.	17.9221	17.1482	460
contig_1	1439348	1440375	WT	CM	H3K27me3	WT_CM_H3K27me3_peak_42	1.49534	1.027	0.507303	73	.	8.05426	7.32605	878
contig_1	1645504	1646236	WT	CM	H3K27me3	WT_CM_H3K27me3_peak_43	2.25866	0.732	0.516393	350	.	35.9397	35.0676	294
contig_1	2161705	2162647	WT	CM	H3K27me3	WT_CM_H3K27me3_peak_44	2.85081	0.942	0.410828	586	.	59.7253	58.6618	570
contig_1	2168090	2169180	WT	CM	H3K27me3	WT_CM_H3K27me3_peak_45	2.89614	1.09	0.43945	633	.	64.4374	63.3206	445
contig_1	2350300	2351626	WT	CM	H3K27me3	WT_CM_H3K27me3_peak_46	2.76529	1.326	0.526395	623	.	63.4569	62.3518	670
contig_1	2352239	2352544	WT	CM	H3K27me3	WT_CM_H3K27me3_peak_47	1.49002	0.305	0.462295	63	.	7.09149	6.36826	82
contig_1	2352840	2354883	WT	CM	H3K27me3	WT_CM_H3K27me3_peak_48	2.08565	2.043	0.468918	245	.	25.3725	24.5599	239
contig_1	2355647	2356731	WT	CM	H3K27me3	WT_CM_H3K27me3_peak_49	1.9298	1.084	0.495387	196	.	20.453	19.6661	421
contig_1	2471036	2479421	WT	CM	H3K27me3	WT_CM_H3K27me3_peak_50	2.53884	8.385	0.568038	526	.	53.6076	52.6062	1708
contig_1	2488171	2488795	WT	CM	H3K27me3	WT_CM_H3K27me3_peak_51	1.45072	0.624	0.5625	54	.	6.14874	5.43042	199
contig_1	2488880	2492597	WT	CM	H3K27me3	WT_CM_H3K27me3_peak_52	2.76441	3.717	0.441485	641	.	65.2384	64.1127	1390
contig_1	2500566	2515159	WT	CM	H3K27me3	WT_CM_H3K27me3_peak_53	4.13883	14.593	0.496197	1364	.	141.575	136.488	12575
contig_1	2515302	2518033	WT	CM	H3K27me3	WT_CM_H3K27me3_peak_54	3.12832	2.731	0.454412	899	.	91.6181	89.9256	1926
contig_1	2518299	2523333	WT	CM	H3K27me3	WT_CM_H3K27me3_peak_55	3.09908	5.034	0.478546	890	.	90.7635	89.0964	433
contig_1	2523501	2562323	WT	CM	H3K27me3	WT_CM_H3K27me3_peak_56	3.60997	38.822	0.497604	1147	.	117.675	114.768	17451
contig_1	2567805	2574198	WT	CM	H3K27me3	WT_CM_H3K27me3_peak_57	3.29732	6.393	0.50743	838	.	85.3227	83.8163	944
contig_1	2575193	2587699	WT	CM	H3K27me3	WT_CM_H3K27me3_peak_58	3.79536	12.506	0.534064	1145	.	117.461	114.564	8981
contig_1	2589741	2613430	WT	CM	H3K27me3	WT_CM_H3K27me3_peak_59	3.55003	23.689	0.499177	1117	.	114.456	111.761	10445
contig_1	2614129	2625683	WT	CM	H3K27me3	WT_CM_H3K27me3_peak_60	3.46392	11.554	0.503635	1059	.	108.297	105.926	4226
contig_1	2626358	2626814	WT	CM	H3K27me3	WT_CM_H3K27me3_peak_61	2.06529	0.456	0.587719	239	.	24.7093	23.9003	264
contig_1	2678301	2687801	WT	CM	H3K27me3	WT_CM_H3K27me3_peak_62	3.70706	9.5	0.455474	1128	.	115.619	112.851	4189
contig_1	2754480	2757782	WT	CM	H3K27me3	WT_CM_H3K27me3_peak_63	2.76673	3.302	0.519685	594	.	60.5373	59.4662	2434
contig_1	2762084	2766372	WT	CM	H3K27me3	WT_CM_H3K27me3_peak_64	3.49349	4.288	0.499534	997	.	101.802	99.7213	1782
contig_1	2766599	2769424	WT	CM	H3K27me3	WT_CM_H3K27me3_peak_65	2.80419	2.825	0.509735	658	.	66.951	65.8024	868
contig_1	2805852	2806258	WT	CM	H3K27me3	WT_CM_H3K27me3_peak_66	1.87083	0.406	0.586207	185	.	19.3373	18.5561	257
contig_1	3538547	3540347	WT	CM	H3K27me3	WT_CM_H3K27me3_peak_67	3.08684	1.8	0.403889	771	.	78.4516	77.1115	1162
contig_1	3764276	3764656	WT	CM	H3K27me3	WT_CM_H3K27me3_peak_68	1.71644	0.38	0.439474	127	.	13.471	12.718	145
contig_1	4028364	4030093	WT	CM	H3K27me3	WT_CM_H3K27me3_peak_69	2.78971	1.729	0.401388	609	.	62.0335	60.9464	285
contig_1	4644552	4645063	WT	CM	H3K27me3	WT_CM_H3K27me3_peak_70	2.15371	0.511	0.385519	272	.	28.0886	27.2612	231
contig_1	4650662	4651264	WT	CM	H3K27me3	WT_CM_H3K27me3_peak_71	2.59633	0.602	0.415282	464	.	47.366	46.4183	342
contig_1	5201298	5201631	WT	CM	H3K27me3	WT_CM_H3K27me3_peak_72	1.663	0.333	0.576577	106	.	11.4427	10.6991	173
contig_1	5349567	5350928	WT	CM	H3K27me3	WT_CM_H3K27me3_peak_73	1.80468	1.361	0.49155	146	.	15.4517	14.6897	775
contig_1	5351403	5356734	WT	CM	H3K27me3	WT_CM_H3K27me3_peak_74	4.06155	5.331	0.528794	1315	.	136.02	131.581	1469
contig_1	5358875	5359543	WT	CM	H3K27me3	WT_CM_H3K27me3_peak_75	1.33954	0.668	0.573353	30	.	3.71874	3.01575	434
contig_1	5360637	5361488	WT	CM	H3K27me3	WT_CM_H3K27me3_peak_76	1.3653	0.851	0.564042	34	.	4.14709	3.44096	575
contig_10	282304	282773	WT	CM	H3K27me3	WT_CM_H3K27me3_peak_77	2.27045	0.469	0.571429	335	.	34.3958	33.5327	209
contig_10	532070	532592	WT	CM	H3K27me3	WT_CM_H3K27me3_peak_78	1.44258	0.522	0.586207	48	.	5.56949	4.8543	269
contig_10	1043515	1043833	WT	CM	H3K27me3	WT_CM_H3K27me3_peak_79	1.32236	0.318	0.559748	27	.	3.44616	2.74526	89
contig_10	1260483	1266815	WT	CM	H3K27me3	WT_CM_H3K27me3_peak_80	4.1441	6.332	0.480417	1373	.	142.645	137.377	5846
contig_10	1275537	1276075	WT	CM	H3K27me3	WT_CM_H3K27me3_peak_81	1.5402	0.538	0.492565	77	.	8.43566	7.70561	255
contig_10	1276252	1277332	WT	CM	H3K27me3	WT_CM_H3K27me3_peak_82	1.90646	1.08	0.468519	199	.	20.7098	19.9215	679
contig_10	1277511	1282145	WT	CM	H3K27me3	WT_CM_H3K27me3_peak_83	3.2762	4.634	0.493742	959	.	97.8432	95.9207	2590
contig_10	1300688	1302109	WT	CM	H3K27me3	WT_CM_H3K27me3_peak_84	2.13473	1.421	0.504574	283	.	29.2292	28.3952	754
contig_10	1302375	1306426	WT	CM	H3K27me3	WT_CM_H3K27me3_peak_85	2.43403	4.051	0.46507	452	.	46.1589	45.2193	1909
contig_10	1306917	1307297	WT	CM	H3K27me3	WT_CM_H3K27me3_peak_86	1.56105	0.38	0.460526	84	.	9.2163	8.48288	97
contig_10	1307989	1310183	WT	CM	H3K27me3	WT_CM_H3K27me3_peak_87	2.21559	2.194	0.555606	322	.	33.1056	32.2504	1143
contig_10	1310898	1311546	WT	CM	H3K27me3	WT_CM_H3K27me3_peak_88	1.99191	0.648	0.555556	226	.	23.4933	22.6905	283
contig_10	1312383	1318272	WT	CM	H3K27me3	WT_CM_H3K27me3_peak_89	2.92611	5.889	0.54831	796	.	81.042	79.6443	2081
contig_10	1318759	1319327	WT	CM	H3K27me3	WT_CM_H3K27me3_peak_90	2.15051	0.568	0.575704	270	.	27.8954	27.0688	220
contig_10	1319684	1326977	WT	CM	H3K27me3	WT_CM_H3K27me3_peak_91	3.43825	7.293	0.520225	1018	.	104.03	101.855	6233
contig_10	1327469	1333047	WT	CM	H3K27me3	WT_CM_H3K27me3_peak_92	3.51182	5.578	0.542668	1062	.	108.621	106.238	3163
contig_10	1333658	1341183	WT	CM	H3K27me3	WT_CM_H3K27me3_peak_93	3.79536	7.525	0.527708	1145	.	117.461	114.564	2436
contig_10	1341859	1342193	WT	CM	H3K27me3	WT_CM_H3K27me3_peak_94	1.39735	0.334	0.565868	48	.	5.60994	4.89459	132
contig_10	1354218	1377577	WT	CM	H3K27me3	WT_CM_H3K27me3_peak_95	3.61426	23.359	0.519671	1078	.	110.278	107.812	1969
contig_10	1377721	1382346	WT	CM	H3K27me3	WT_CM_H3K27me3_peak_96	3.09252	4.625	0.543135	753	.	76.6939	75.3882	1635
contig_10	1384004	1397492	WT	CM	H3K27me3	WT_CM_H3K27me3_peak_97	2.87226	13.488	0.541741	668	.	67.9956	66.8331	5299
contig_10	1398006	1423750	WT	CM	H3K27me3	WT_CM_H3K27me3_peak_98	3.75912	25.744	0.518024	1166	.	119.684	116.652	11148
contig_10	1424151	1427715	WT	CM	H3K27me3	WT_CM_H3K27me3_peak_99	3.23668	3.564	0.50477	900	.	91.7752	90.0746	2218
contig_10	1427877	1433393	WT	CM	H3K27me3	WT_CM_H3K27me3_peak_100	2.23653	5.516	0.524293	330	.	33.8832	33.0229	3371
contig_10	1436360	1440857	WT	CM	H3K27me3	WT_CM_H3K27me3_peak_101	2.05757	4.497	0.522348	275	.	28.4019	27.5728	1023
contig_10	1441202	1450917	WT	CM	H3K27me3	WT_CM_H3K27me3_peak_102	3.86718	9.715	0.499434	1256	.	129.459	125.678	510
contig_10	1451110	1452150	WT	CM	H3K27me3	WT_CM_H3K27me3_peak_103	2.28947	1.04	0.568269	325	.	33.3682	32.5113	734
contig_10	1455540	1456864	WT	CM	H3K27me3	WT_CM_H3K27me3_peak_104	1.86587	1.324	0.572508	176	.	18.4261	17.6496	956
contig_10	1458114	1458729	WT	CM	H3K27me3	WT_CM_H3K27me3_peak_105	1.41847	0.615	0.630894	44	.	5.17369	4.46096	388
contig_10	1459878	1464836	WT	CM	H3K27me3	WT_CM_H3K27me3_peak_106	2.0095	4.958	0.596612	211	.	21.9473	21.1526	2732
contig_10	1465660	1468846	WT	CM	H3K27me3	WT_CM_H3K27me3_peak_107	2.63232	3.186	0.565286	489	.	49.8842	48.9162	986
contig_10	1470314	1479374	WT	CM	H3K27me3	WT_CM_H3K27me3_peak_108	3.11926	9.06	0.550773	780	.	79.4614	78.0996	2543
contig_10	1479516	1492971	WT	CM	H3K27me3	WT_CM_H3K27me3_peak_109	3.69232	13.455	0.516314	1080	.	110.526	108.042	7044
contig_10	1493181	1497286	WT	CM	H3K27me3	WT_CM_H3K27me3_peak_110	1.98463	4.105	0.626553	222	.	23.0325	22.2324	1495
contig_10	1498089	1535399	WT	CM	H3K27me3	WT_CM_H3K27me3_peak_111	3.73982	37.31	0.516671	1185	.	121.734	118.559	21484
contig_10	1547222	1550542	WT	CM	H3K27me3	WT_CM_H3K27me3_peak_112	3.18351	3.32	0.453012	872	.	88.8217	87.2171	1813
contig_10	1550865	1554694	WT	CM	H3K27me3	WT_CM_H3K27me3_peak_113	2.14894	3.829	0.516323	295	.	30.3701	29.53	443
contig_10	1557248	1563431	WT	CM	H3K27me3	WT_CM_H3K27me3_peak_114	3.83335	6.183	0.506065	1198	.	123.098	119.83	662
contig_10	1563523	1569928	WT	CM	H3K27me3	WT_CM_H3K27me3_peak_115	3.14492	6.405	0.497112	874	.	89.0941	87.4796	2362
contig_10	1570014	1585018	WT	CM	H3K27me3	WT_CM_H3K27me3_peak_116	3.76299	15.004	0.497534	1229	.	126.52	122.983	8936
contig_10	1605876	1609207	WT	CM	H3K27me3	WT_CM_H3K27me3_peak_117	2.90624	3.331	0.473131	745	.	75.8888	74.5992	1382
contig_10	1632286	1636469	WT	CM	H3K27me3	WT_CM_H3K27me3_peak_118	2.83992	4.183	0.524504	776	.	79.0242	77.6716	1403
contig_10	1636764	1640019	WT	CM	H3K27me3	WT_CM_H3K27me3_peak_119	2.10878	3.255	0.520737	317	.	32.5768	31.7243	948
contig_10	1640241	1645069	WT	CM	H3K27me3	WT_CM_H3K27me3_peak_120	2.92279	4.828	0.526305	717	.	72.9524	71.7156	3558
contig_10	1648057	1654489	WT	CM	H3K27me3	WT_CM_H3K27me3_peak_121	2.83102	6.432	0.509639	720	.	73.3084	72.0649	4438
contig_10	1655535	1658147	WT	CM	H3K27me3	WT_CM_H3K27me3_peak_122	3.28535	2.612	0.475881	877	.	89.4097	87.7874	603
contig_10	1658680	1660398	WT	CM	H3K27me3	WT_CM_H3K27me3_peak_123	1.54618	1.718	0.574505	80	.	8.81818	8.08635	1552
contig_10	1661467	1664265	WT	CM	H3K27me3	WT_CM_H3K27me3_peak_124	2.94939	2.798	0.496783	761	.	77.4641	76.1443	1193
contig_10	1664631	1669307	WT	CM	H3K27me3	WT_CM_H3K27me3_peak_125	2.75636	4.676	0.575706	537	.	54.7442	53.7314	800
contig_10	1669394	1671166	WT	CM	H3K27me3	WT_CM_H3K27me3_peak_126	2.52451	1.772	0.5807	423	.	43.2199	42.3013	958
contig_10	1671513	1676821	WT	CM	H3K27me3	WT_CM_H3K27me3_peak_127	3.22835	5.308	0.500565	867	.	88.2968	86.7078	1317
contig_10	1683143	1683816	WT	CM	H3K27me3	WT_CM_H3K27me3_peak_128	1.31867	0.673	0.490342	32	.	3.94856	3.24405	150
contig_10	1685353	1690641	WT	CM	H3K27me3	WT_CM_H3K27me3_peak_129	2.4061	5.288	0.526475	405	.	41.4323	40.5262	2400
contig_10	1693534	1695134	WT	CM	H3K27me3	WT_CM_H3K27me3_peak_130	1.73747	1.6	0.540625	125	.	13.3076	12.5555	719
contig_10	1699161	1718496	WT	CM	H3K27me3	WT_CM_H3K27me3_peak_131	3.64938	19.335	0.525472	1053	.	107.679	105.337	9803
contig_10	1719309	1720027	WT	CM	H3K27me3	WT_CM_H3K27me3_peak_132	1.90865	0.718	0.534819	176	.	18.4529	17.6763	277
contig_10	1720137	1727669	WT	CM	H3K27me3	WT_CM_H3K27me3_peak_133	2.76196	7.532	0.562666	596	.	60.6949	59.6213	973
contig_10	1744494	1754339	WT	CM	H3K27me3	WT_CM_H3K27me3_peak_134	3.34614	9.845	0.487659	887	.	90.3685	88.7154	4060
contig_10	1776489	1776847	WT	CM	H3K27me3	WT_CM_H3K27me3_peak_135	1.41682	0.358	0.575419	43	.	5.07276	4.36048	161
contig_10	1793128	1793878	WT	CM	H3K27me3	WT_CM_H3K27me3_peak_136	1.7438	0.75	0.469333	144	.	15.2266	14.4657	194
contig_10	1793967	1794993	WT	CM	H3K27me3	WT_CM_H3K27me3_peak_137	2.50669	1.026	0.423002	440	.	45.0239	44.0927	336
contig_10	1795158	1800648	WT	CM	H3K27me3	WT_CM_H3K27me3_peak_138	3.26298	5.49	0.473588	817	.	83.2399	81.7871	2488
contig_10	1802980	1803542	WT	CM	H3K27me3	WT_CM_H3K27me3_peak_139	1.45945	0.562	0.523132	53	.	6.07943	5.3616	180
contig_10	1840746	1843254	WT	CM	H3K27me3	WT_CM_H3K27me3_peak_140	2.67662	2.508	0.464912	548	.	55.8644	54.8414	1301
contig_10	1843332	1845004	WT	CM	H3K27me3	WT_CM_H3K27me3_peak_141	1.78913	1.672	0.482057	157	.	16.5593	15.7921	1164
contig_10	1845225	1846277	WT	CM	H3K27me3	WT_CM_H3K27me3_peak_142	1.32826	1.052	0.515209	30	.	3.76604	3.06279	948
contig_10	1891588	1894406	WT	CM	H3K27me3	WT_CM_H3K27me3_peak_143	2.03616	2.818	0.498581	245	.	25.4005	24.5879	1856
contig_10	1894717	1895600	WT	CM	H3K27me3	WT_CM_H3K27me3_peak_144	2.50709	0.883	0.380521	432	.	44.2044	43.2792	487
contig_10	1901205	1902586	WT	CM	H3K27me3	WT_CM_H3K27me3_peak_145	2.18918	1.381	0.467777	360	.	36.8844	36.007	607
contig_10	1904948	1914950	WT	CM	H3K27me3	WT_CM_H3K27me3_peak_146	3.53184	10.002	0.467506	1047	.	107.057	104.75	2611
contig_11	16	11865	WT	CM	H3K27me3	WT_CM_H3K27me3_peak_147	3.41098	11.849	0.489999	1023	.	104.514	102.317	3798
contig_11	13474	18172	WT	CM	H3K27me3	WT_CM_H3K27me3_peak_148	3.21369	4.698	0.47765	948	.	96.6889	94.8111	1265
contig_11	19082	21017	WT	CM	H3K27me3	WT_CM_H3K27me3_peak_149	2.18316	1.935	0.490956	308	.	31.6524	30.8055	883
contig_11	22748	24913	WT	CM	H3K27me3	WT_CM_H3K27me3_peak_150	2.2375	2.165	0.493303	330	.	33.9141	33.0536	1639
contig_11	27424	31640	WT	CM	H3K27me3	WT_CM_H3K27me3_peak_151	3.45314	4.216	0.540323	953	.	97.2632	95.3633	1839
contig_11	32527	37011	WT	CM	H3K27me3	WT_CM_H3K27me3_peak_152	3.83033	4.484	0.503122	1228	.	126.397	122.869	1312
contig_11	37221	41200	WT	CM	H3K27me3	WT_CM_H3K27me3_peak_153	3.14716	3.979	0.484041	961	.	98.0779	96.1483	1708
contig_11	41360	42523	WT	CM	H3K27me3	WT_CM_H3K27me3_peak_154	2.24526	1.163	0.485813	340	.	34.9397	34.0737	288
contig_11	42696	64826	WT	CM	H3K27me3	WT_CM_H3K27me3_peak_155	3.61305	22.13	0.502124	1116	.	114.384	111.692	9075
contig_11	64970	67664	WT	CM	H3K27me3	WT_CM_H3K27me3_peak_156	2.96253	2.694	0.518189	690	.	70.2467	69.0516	2149
contig_11	68352	121996	WT	CM	H3K27me3	WT_CM_H3K27me3_peak_157	3.82416	53.644	0.516088	1190	.	122.217	119.007	51393
contig_11	123385	123895	WT	CM	H3K27me3	WT_CM_H3K27me3_peak_158	1.43399	0.51	0.580392	46	.	5.40144	4.68724	197
contig_11	130454	135856	WT	CM	H3K27me3	WT_CM_H3K27me3_peak_159	2.00374	5.402	0.525731	242	.	25.0285	24.2178	3195
contig_11	136927	138143	WT	CM	H3K27me3	WT_CM_H3K27me3_peak_160	2.16387	1.216	0.402961	266	.	27.459	26.6346	862
contig_11	138829	152866	WT	CM	H3K27me3	WT_CM_H3K27me3_peak_161	3.5002	14.037	0.537152	1060	.	108.386	106.011	2251
contig_11	154222	160194	WT	CM	H3K27me3	WT_CM_H3K27me3_peak_162	3.14885	5.972	0.474883	848	.	86.4237	84.8873	4880
contig_11	179083	179469	WT	CM	H3K27me3	WT_CM_H3K27me3_peak_163	1.40823	0.386	0.590674	42	.	4.91217	4.20088	138
contig_11	182275	183314	WT	CM	H3K27me3	WT_CM_H3K27me3_peak_164	1.48551	1.039	0.564966	57	.	6.44651	5.72646	513
contig_11	207420	207775	WT	CM	H3K27me3	WT_CM_H3K27me3_peak_165	1.33095	0.355	0.574648	28	.	3.58115	2.8792	99
contig_11	225250	225598	WT	CM	H3K27me3	WT_CM_H3K27me3_peak_166	1.39106	0.348	0.606322	38	.	4.59853	3.88928	135
contig_11	228843	229186	WT	CM	H3K27me3	WT_CM_H3K27me3_peak_167	1.28802	0.343	0.527697	22	.	2.93251	2.23593	103
contig_11	244183	244478	WT	CM	H3K27me3	WT_CM_H3K27me3_peak_168	1.3653	0.295	0.579661	34	.	4.14709	3.44096	173
contig_11	253228	253598	WT	CM	H3K27me3	WT_CM_H3K27me3_peak_169	1.55421	0.37	0.594595	72	.	7.97434	7.2465	143
contig_11	263210	264730	WT	CM	H3K27me3	WT_CM_H3K27me3_peak_170	2.02949	1.52	0.521053	220	.	22.8284	22.0295	978
contig_11	265689	277270	WT	CM	H3K27me3	WT_CM_H3K27me3_peak_171	3.02255	11.581	0.55332	680	.	69.1815	68.0016	2808
contig_11	277799	281775	WT	CM	H3K27me3	WT_CM_H3K27me3_peak_172	2.39126	3.976	0.589286	368	.	37.7734	36.89	3440
contig_11	283809	284896	WT	CM	H3K27me3	WT_CM_H3K27me3_peak_173	1.87934	1.087	0.528059	175	.	18.3578	17.5816	531
contig_11	298397	302004	WT	CM	H3K27me3	WT_CM_H3K27me3_peak_174	3.58877	3.607	0.524813	1073	.	109.771	107.33	1929
contig_11	309597	314675	WT	CM	H3K27me3	WT_CM_H3K27me3_peak_175	3.53714	5.078	0.458054	1038	.	106.077	103.81	2751
contig_11	317955	319781	WT	CM	H3K27me3	WT_CM_H3K27me3_peak_176	3.39178	1.826	0.410186	894	.	91.1427	89.4624	985
contig_11	323485	328102	WT	CM	H3K27me3	WT_CM_H3K27me3_peak_177	2.29764	4.617	0.519818	356	.	36.5295	35.6535	2588
contig_11	329830	378680	WT	CM	H3K27me3	WT_CM_H3K27me3_peak_178	3.94015	48.85	0.48567	1273	.	131.287	127.339	16712
contig_11	379057	386682	WT	CM	H3K27me3	WT_CM_H3K27me3_peak_179	3.77874	7.625	0.523803	1166	.	119.676	116.645	2387
contig_11	386812	396285	WT	CM	H3K27me3	WT_CM_H3K27me3_peak_180	3.39742	9.473	0.521693	898	.	91.5717	89.8804	8398
contig_11	397164	419028	WT	CM	H3K27me3	WT_CM_H3K27me3_peak_181	3.88123	21.864	0.553147	1200	.	123.348	120.051	1820
contig_11	422750	423310	WT	CM	H3K27me3	WT_CM_H3K27me3_peak_182	1.34812	0.56	0.494643	31	.	3.85894	3.15491	377
contig_11	437430	443848	WT	CM	H3K27me3	WT_CM_H3K27me3_peak_183	3.47555	6.418	0.506077	1010	.	103.206	101.063	3127
contig_11	444082	444665	WT	CM	H3K27me3	WT_CM_H3K27me3_peak_184	1.45539	0.583	0.559177	54	.	6.12115	5.40292	110
contig_11	445065	447611	WT	CM	H3K27me3	WT_CM_H3K27me3_peak_185	3.10726	2.546	0.482718	865	.	88.1405	86.5557	1074
contig_11	449967	460690	WT	CM	H3K27me3	WT_CM_H3K27me3_peak_186	3.61504	10.723	0.463863	1031	.	105.42	103.18	7924
contig_11	461192	468825	WT	CM	H3K27me3	WT_CM_H3K27me3_peak_187	3.66236	7.633	0.481986	1107	.	113.38	110.748	3585
contig_11	483151	485727	WT	CM	H3K27me3	WT_CM_H3K27me3_peak_188	3.00851	2.576	0.434783	701	.	71.3448	70.1333	945
contig_11	488388	488775	WT	CM	H3K27me3	WT_CM_H3K27me3_peak_189	1.55569	0.387	0.416021	73	.	8.07811	7.34973	221
contig_11	499568	500678	WT	CM	H3K27me3	WT_CM_H3K27me3_peak_190	1.41985	1.11	0.516216	52	.	5.96726	5.24991	901
contig_11	501499	504814	WT	CM	H3K27me3	WT_CM_H3K27me3_peak_191	2.39891	3.315	0.509201	380	.	38.8997	38.0092	2541
contig_11	505089	517053	WT	CM	H3K27me3	WT_CM_H3K27me3_peak_192	3.13597	11.964	0.463474	884	.	90.1344	88.487	6790
contig_11	517775	523629	WT	CM	H3K27me3	WT_CM_H3K27me3_peak_193	2.6645	5.854	0.532286	531	.	54.1932	53.1867	1810
contig_11	523982	549816	WT	CM	H3K27me3	WT_CM_H3K27me3_peak_194	3.39715	25.834	0.521793	1030	.	105.296	103.067	21585
contig_11	550858	553595	WT	CM	H3K27me3	WT_CM_H3K27me3_peak_195	2.05224	2.737	0.501644	223	.	23.1692	22.3681	1375
contig_11	554546	555137	WT	CM	H3K27me3	WT_CM_H3K27me3_peak_196	2.33645	0.591	0.556684	338	.	34.7625	33.8972	299
contig_11	565804	569928	WT	CM	H3K27me3	WT_CM_H3K27me3_peak_197	3.37768	4.124	0.512609	911	.	92.8664	91.1288	2021
contig_11	570329	572624	WT	CM	H3K27me3	WT_CM_H3K27me3_peak_198	2.11802	2.295	0.509368	274	.	28.2289	27.4005	1512
contig_11	573576	588436	WT	CM	H3K27me3	WT_CM_H3K27me3_peak_199	2.90233	14.86	0.578398	614	.	62.5089	61.4149	4812
contig_11	588838	626400	WT	CM	H3K27me3	WT_CM_H3K27me3_peak_200	3.71514	37.562	0.520313	1119	.	114.667	111.951	31982
contig_11	627079	633675	WT	CM	H3K27me3	WT_CM_H3K27me3_peak_201	3.19005	6.596	0.46225	840	.	85.5777	84.0658	2010
contig_11	633784	635281	WT	CM	H3K27me3	WT_CM_H3K27me3_peak_202	1.83889	1.497	0.487642	190	.	19.8543	19.0704	280
contig_11	646027	646841	WT	CM	H3K27me3	WT_CM_H3K27me3_peak_203	1.30105	0.814	0.497543	30	.	3.79769	3.09428	463
contig_11	646963	650215	WT	CM	H3K27me3	WT_CM_H3K27me3_peak_204	2.05393	3.252	0.484932	238	.	24.6632	23.8544	1622
contig_11	652650	653437	WT	CM	H3K27me3	WT_CM_H3K27me3_peak_205	1.44258	0.787	0.594663	48	.	5.56949	4.8543	155
contig_11	653524	653912	WT	CM	H3K27me3	WT_CM_H3K27me3_peak_206	1.48592	0.388	0.484536	63	.	7.10542	6.38213	190
contig_11	654164	654871	WT	CM	H3K27me3	WT_CM_H3K27me3_peak_207	1.47403	0.707	0.507779	60	.	6.75469	6.03319	285
contig_11	760680	763375	WT	CM	H3K27me3	WT_CM_H3K27me3_peak_208	2.25195	2.695	0.473469	357	.	36.6115	35.7353	744
contig_11	765885	766608	WT	CM	H3K27me3	WT_CM_H3K27me3_peak_209	1.57386	0.723	0.632089	81	.	8.86394	8.13189	220
contig_11	770047	775468	WT	CM	H3K27me3	WT_CM_H3K27me3_peak_210	3.53549	5.421	0.523151	1007	.	102.926	100.798	3261
contig_11	809740	810127	WT	CM	H3K27me3	WT_CM_H3K27me3_peak_211	1.47693	0.387	0.571059	55	.	6.26624	5.54717	149
contig_11	821438	822658	WT	CM	H3K27me3	WT_CM_H3K27me3_peak_212	1.43275	1.22	0.537705	46	.	5.38108	4.66718	1107
contig_11	822915	823248	WT	CM	H3K27me3	WT_CM_H3K27me3_peak_213	1.31378	0.333	0.567568	26	.	3.31379	2.61396	97
contig_11	831233	834880	WT	CM	H3K27me3	WT_CM_H3K27me3_peak_214	1.88051	3.647	0.499863	163	.	17.1673	16.397	1412
contig_11	835084	835401	WT	CM	H3K27me3	WT_CM_H3K27me3_peak_215	1.34344	0.317	0.520505	33	.	4.04857	3.34323	157
contig_11	844314	858267	WT	CM	H3K27me3	WT_CM_H3K27me3_peak_216	3.15363	13.953	0.532359	829	.	84.3828	82.9019	12011
contig_11	858606	862021	WT	CM	H3K27me3	WT_CM_H3K27me3_peak_217	3.3869	3.415	0.452709	994	.	101.505	99.4345	2870
contig_11	862811	875184	WT	CM	H3K27me3	WT_CM_H3K27me3_peak_218	2.8723	12.373	0.488402	694	.	70.6325	69.4329	8561
contig_11	878172	898139	WT	CM	H3K27me3	WT_CM_H3K27me3_peak_219	3.57625	19.967	0.507487	1070	.	109.521	107.09	3262
contig_11	898433	898944	WT	CM	H3K27me3	WT_CM_H3K27me3_peak_220	2.07176	0.511	0.575342	246	.	25.445	24.6317	276
contig_11	899927	904920	WT	CM	H3K27me3	WT_CM_H3K27me3_peak_221	2.45486	4.993	0.494693	425	.	43.4441	42.5244	1795
contig_11	905235	911502	WT	CM	H3K27me3	WT_CM_H3K27me3_peak_222	2.12292	6.267	0.48524	291	.	29.944	29.1061	5283
contig_11	912895	913210	WT	CM	H3K27me3	WT_CM_H3K27me3_peak_223	1.41238	0.315	0.419048	48	.	5.60769	4.89234	237
contig_11	913738	914860	WT	CM	H3K27me3	WT_CM_H3K27me3_peak_224	1.85309	1.122	0.51426	166	.	17.395	16.6238	349
contig_11	915772	917083	WT	CM	H3K27me3	WT_CM_H3K27me3_peak_225	1.88634	1.311	0.504195	174	.	18.1792	17.404	1111
contig_11	917315	924880	WT	CM	H3K27me3	WT_CM_H3K27me3_peak_226	2.74777	7.565	0.560608	532	.	54.2994	53.2909	5928
contig_11	925012	926331	WT	CM	H3K27me3	WT_CM_H3K27me3_peak_227	1.80565	1.319	0.489007	159	.	16.6867	15.9187	723
contig_11	927796	929273	WT	CM	H3K27me3	WT_CM_H3K27me3_peak_228	1.64747	1.477	0.53216	106	.	11.3756	10.6322	834
contig_11	930573	931392	WT	CM	H3K27me3	WT_CM_H3K27me3_peak_229	1.53383	0.819	0.553114	73	.	8.05395	7.32574	377
contig_11	931928	932499	WT	CM	H3K27me3	WT_CM_H3K27me3_peak_230	1.50244	0.571	0.490368	70	.	7.75522	7.0286	317
contig_11	932599	933913	WT	CM	H3K27me3	WT_CM_H3K27me3_peak_231	1.37681	1.314	0.481735	41	.	4.82438	4.11377	679
contig_11	934074	934988	WT	CM	H3K27me3	WT_CM_H3K27me3_peak_232	1.52413	0.914	0.467177	71	.	7.86011	7.13293	638
contig_11	935319	939487	WT	CM	H3K27me3	WT_CM_H3K27me3_peak_233	1.77734	4.168	0.483205	148	.	15.6347	14.8718	614
contig_11	940011	940412	WT	CM	H3K27me3	WT_CM_H3K27me3_peak_234	1.37649	0.401	0.458853	40	.	4.79795	4.08745	221
contig_11	940547	943934	WT	CM	H3K27me3	WT_CM_H3K27me3_peak_235	1.82466	3.387	0.486271	157	.	16.5328	15.7657	2181
contig_11	944408	949482	WT	CM	H3K27me3	WT_CM_H3K27me3_peak_236	1.76488	5.074	0.476744	146	.	15.3722	14.6105	3859
contig_11	950022	953082	WT	CM	H3K27me3	WT_CM_H3K27me3_peak_237	1.76422	3.06	0.464706	137	.	14.4654	13.7078	2778
contig_11	953548	957414	WT	CM	H3K27me3	WT_CM_H3K27me3_peak_238	1.63269	3.866	0.478013	101	.	10.8981	10.1569	271
contig_11	957494	959336	WT	CM	H3K27me3	WT_CM_H3K27me3_peak_239	1.6484	1.842	0.453855	102	.	11.0195	10.2777	1379
contig_11	959673	960503	WT	CM	H3K27me3	WT_CM_H3K27me3_peak_240	1.61469	0.83	0.487952	93	.	10.0536	9.31632	254
contig_11	961855	962923	WT	CM	H3K27me3	WT_CM_H3K27me3_peak_241	1.59603	1.068	0.508427	87	.	9.48581	8.75097	881
contig_11	965591	965971	WT	CM	H3K27me3	WT_CM_H3K27me3_peak_242	1.39762	0.38	0.410526	43	.	5.04385	4.33194	124
contig_11	969912	970796	WT	CM	H3K27me3	WT_CM_H3K27me3_peak_243	1.47371	0.884	0.469457	59	.	6.68884	5.96761	272
contig_11	971556	973736	WT	CM	H3K27me3	WT_CM_H3K27me3_peak_244	1.68721	2.18	0.453211	118	.	12.5542	11.8056	1747
contig_11	975663	976260	WT	CM	H3K27me3	WT_CM_H3K27me3_peak_245	1.47917	0.597	0.517588	65	.	7.27714	6.55296	271
contig_11	978050	982375	WT	CM	H3K27me3	WT_CM_H3K27me3_peak_246	1.61033	4.325	0.477688	99	.	10.6522	9.91205	1302
contig_11	982452	983177	WT	CM	H3K27me3	WT_CM_H3K27me3_peak_247	1.28714	0.725	0.452414	28	.	3.58271	2.88075	576
contig_11	984299	985300	WT	CM	H3K27me3	WT_CM_H3K27me3_peak_248	1.49509	1.001	0.484515	71	.	7.92153	7.19403	525
contig_11	987413	988394	WT	CM	H3K27me3	WT_CM_H3K27me3_peak_249	1.52158	0.981	0.469929	74	.	8.15342	7.42489	262
contig_11	990753	992965	WT	CM	H3K27me3	WT_CM_H3K27me3_peak_250	2.13913	2.212	0.509494	281	.	28.965	28.1326	1230
contig_11	993272	998103	WT	CM	H3K27me3	WT_CM_H3K27me3_peak_251	2.39289	4.831	0.484993	446	.	45.5574	44.6228	1404
contig_11	1000809	1001379	WT	CM	H3K27me3	WT_CM_H3K27me3_peak_252	1.32976	0.57	0.463158	35	.	4.26708	3.56034	345
contig_11	1003074	1005215	WT	CM	H3K27me3	WT_CM_H3K27me3_peak_253	1.4735	2.141	0.493227	67	.	7.51834	6.7928	135
contig_11	1022000	1022999	WT	CM	H3K27me3	WT_CM_H3K27me3_peak_254	1.41423	0.999	0.487487	54	.	6.19973	5.48121	691
contig_11	1023591	1024543	WT	CM	H3K27me3	WT_CM_H3K27me3_peak_255	1.32761	0.952	0.49895	31	.	3.80724	3.10378	682
contig_11	1024620	1025020	WT	CM	H3K27me3	WT_CM_H3K27me3_peak_256	1.29108	0.4	0.5925	25	.	3.21224	2.51334	150
contig_11	1122392	1129002	WT	CM	H3K27me3	WT_CM_H3K27me3_peak_257	2.58436	6.61	0.490469	611	.	62.2374	61.1471	4696
contig_11	1129120	1141405	WT	CM	H3K27me3	WT_CM_H3K27me3_peak_258	3.75242	12.285	0.514611	1118	.	114.554	111.842	7656
contig_11	1153658	1198572	WT	CM	H3K27me3	WT_CM_H3K27me3_peak_259	4.07872	44.914	0.521263	1327	.	137.248	132.703	43568
contig_11	1198941	1201590	WT	CM	H3K27me3	WT_CM_H3K27me3_peak_260	3.25553	2.649	0.449981	891	.	90.8282	89.1595	1026
contig_11	1201753	1202620	WT	CM	H3K27me3	WT_CM_H3K27me3_peak_261	2.97103	0.867	0.331027	651	.	66.2918	65.1513	275
contig_11	1203058	1204014	WT	CM	H3K27me3	WT_CM_H3K27me3_peak_262	2.87072	0.956	0.410042	607	.	61.7929	60.7077	699
contig_11	1208689	1209110	WT	CM	H3K27me3	WT_CM_H3K27me3_peak_263	1.34812	0.421	0.591449	31	.	3.85894	3.15491	205
contig_11	1209715	1214300	WT	CM	H3K27me3	WT_CM_H3K27me3_peak_264	2.06699	4.585	0.470011	286	.	29.4439	28.6091	1146
contig_11	1214964	1216273	WT	CM	H3K27me3	WT_CM_H3K27me3_peak_265	1.52624	1.309	0.498854	76	.	8.42516	7.69524	281
contig_11	1217050	1219063	WT	CM	H3K27me3	WT_CM_H3K27me3_peak_266	3.02522	2.013	0.413313	815	.	82.9937	81.5484	1020
contig_12	35981	37711	WT	CM	H3K27me3	WT_CM_H3K27me3_peak_267	3.16623	1.73	0.43815	774	.	78.7502	77.4022	1092
contig_12	43094	50086	WT	CM	H3K27me3	WT_CM_H3K27me3_peak_268	3.49907	6.992	0.490561	970	.	98.9697	97.0036	6335
contig_12	51493	53219	WT	CM	H3K27me3	WT_CM_H3K27me3_peak_269	1.55852	1.726	0.538818	81	.	8.85654	8.12453	358
contig_12	53368	53775	WT	CM	H3K27me3	WT_CM_H3K27me3_peak_270	1.39965	0.407	0.589681	40	.	4.75409	4.04382	198
contig_12	70770	75317	WT	CM	H3K27me3	WT_CM_H3K27me3_peak_271	3.77138	4.547	0.504289	1206	.	124.031	120.686	3674
contig_12	93526	98937	WT	CM	H3K27me3	WT_CM_H3K27me3_peak_272	3.72349	5.411	0.438551	1117	.	114.479	111.782	3051
contig_12	118332	120531	WT	CM	H3K27me3	WT_CM_H3K27me3_peak_273	2.14546	2.199	0.51296	283	.	29.1564	28.3233	1320
contig_12	127962	153307	WT	CM	H3K27me3	WT_CM_H3K27me3_peak_274	3.46794	25.345	0.500375	1067	.	109.157	106.747	21124
contig_12	154534	165226	WT	CM	H3K27me3	WT_CM_H3K27me3_peak_275	3.64524	10.692	0.477366	1154	.	118.395	115.443	5703
contig_12	165854	166225	WT	CM	H3K27me3	WT_CM_H3K27me3_peak_276	1.3855	0.371	0.619946	40	.	4.75427	4.04399	159
contig_12	168744	169763	WT	CM	H3K27me3	WT_CM_H3K27me3_peak_277	1.89428	1.019	0.546614	184	.	19.2624	18.4816	444
contig_12	169882	170377	WT	CM	H3K27me3	WT_CM_H3K27me3_peak_278	1.36359	0.495	0.531313	38	.	4.52174	3.81316	284
contig_12	170524	179004	WT	CM	H3K27me3	WT_CM_H3K27me3_peak_279	3.73826	8.48	0.513679	1206	.	123.966	120.624	7044
contig_12	179195	191371	WT	CM	H3K27me3	WT_CM_H3K27me3_peak_280	3.20041	12.176	0.454172	964	.	98.3995	96.4552	2459
contig_12	191527	193355	WT	CM	H3K27me3	WT_CM_H3K27me3_peak_281	3.95851	1.828	0.432166	1250	.	128.728	125.012	601
contig_12	193923	194482	WT	CM	H3K27me3	WT_CM_H3K27me3_peak_282	1.57997	0.559	0.468694	78	.	8.58583	7.85515	239
contig_12	200530	201030	WT	CM	H3K27me3	WT_CM_H3K27me3_peak_283	1.34812	0.5	0.438	31	.	3.85894	3.15491	178
contig_12	201232	210485	WT	CM	H3K27me3	WT_CM_H3K27me3_peak_284	3.1994	9.253	0.450773	974	.	99.39	97.4063	815
contig_12	210622	223630	WT	CM	H3K27me3	WT_CM_H3K27me3_peak_285	3.42814	13.008	0.465944	999	.	102.027	99.9393	12606
contig_12	223950	235388	WT	CM	H3K27me3	WT_CM_H3K27me3_peak_286	3.61465	11.438	0.494754	1128	.	115.67	112.899	3095
contig_12	235648	244684	WT	CM	H3K27me3	WT_CM_H3K27me3_peak_287	3.48601	9.036	0.530102	1025	.	104.78	102.574	1662
contig_12	253851	255631	WT	CM	H3K27me3	WT_CM_H3K27me3_peak_288	1.4295	1.78	0.573034	57	.	6.51121	5.79093	459
contig_12	256420	258651	WT	CM	H3K27me3	WT_CM_H3K27me3_peak_289	2.21082	2.231	0.50874	304	.	31.3421	30.4964	772
contig_12	258809	293357	WT	CM	H3K27me3	WT_CM_H3K27me3_peak_290	3.75671	34.548	0.509755	1160	.	119.077	116.084	1245
contig_12	293588	294010	WT	CM	H3K27me3	WT_CM_H3K27me3_peak_291	1.41682	0.422	0.580569	43	.	5.07276	4.36048	91
contig_12	295092	297209	WT	CM	H3K27me3	WT_CM_H3K27me3_peak_292	2.6959	2.117	0.57487	508	.	51.8059	50.8207	1257
contig_12	302492	307129	WT	CM	H3K27me3	WT_CM_H3K27me3_peak_293	3.67042	4.637	0.481777	1187	.	121.917	118.736	959
contig_12	308299	310526	WT	CM	H3K27me3	WT_CM_H3K27me3_peak_294	2.21636	2.227	0.513247	318	.	32.6984	31.8454	1451
contig_12	310779	313583	WT	CM	H3K27me3	WT_CM_H3K27me3_peak_295	2.85449	2.804	0.483595	692	.	70.4593	69.2617	1506
contig_12	324476	324808	WT	CM	H3K27me3	WT_CM_H3K27me3_peak_296	1.34157	0.332	0.557229	33	.	4.07425	3.36877	134
contig_12	358238	361284	WT	CM	H3K27me3	WT_CM_H3K27me3_peak_297	3.41997	3.046	0.491464	1031	.	105.338	103.107	2425
contig_12	362117	368114	WT	CM	H3K27me3	WT_CM_H3K27me3_peak_298	2.97263	5.997	0.475905	723	.	73.5814	72.3345	1815
contig_12	390787	392793	WT	CM	H3K27me3	WT_CM_H3K27me3_peak_299	1.70427	2.006	0.515952	127	.	13.5448	12.7915	1119
contig_12	392952	396111	WT	CM	H3K27me3	WT_CM_H3K27me3_peak_300	2.13729	3.159	0.506489	282	.	29.1086	28.2756	2441
contig_12	404700	408764	WT	CM	H3K27me3	WT_CM_H3K27me3_peak_301	2.26602	4.064	0.528051	346	.	35.5036	34.634	663
contig_12	423058	426120	WT	CM	H3K27me3	WT_CM_H3K27me3_peak_302	3.17088	3.062	0.567276	771	.	78.5072	77.1654	1944
contig_12	433451	447177	WT	CM	H3K27me3	WT_CM_H3K27me3_peak_303	3.01712	13.726	0.474428	832	.	84.7466	83.2575	1355
contig_12	449431	449859	WT	CM	H3K27me3	WT_CM_H3K27me3_peak_304	1.27084	0.428	0.567757	19	.	2.69161	1.99728	64
contig_12	455023	455401	WT	CM	H3K27me3	WT_CM_H3K27me3_peak_305	1.77746	0.378	0.42328	131	.	13.9365	13.1814	102
contig_12	464858	465277	WT	CM	H3K27me3	WT_CM_H3K27me3_peak_306	1.30519	0.419	0.591885	24	.	3.18405	2.48531	248
contig_12	478101	486894	WT	CM	H3K27me3	WT_CM_H3K27me3_peak_307	3.43046	8.793	0.479131	1065	.	108.963	106.56	8112
contig_12	487148	500330	WT	CM	H3K27me3	WT_CM_H3K27me3_peak_308	3.14123	13.182	0.493172	937	.	95.5935	93.757	1388
contig_12	506954	511537	WT	CM	H3K27me3	WT_CM_H3K27me3_peak_309	3.93182	4.583	0.480035	1267	.	130.687	126.797	1721
contig_12	524454	530434	WT	CM	H3K27me3	WT_CM_H3K27me3_peak_310	3.41365	5.98	0.421237	1000	.	102.131	100.035	5007
contig_12	567310	573441	WT	CM	H3K27me3	WT_CM_H3K27me3_peak_311	2.87657	6.131	0.588322	600	.	61.1112	60.0329	5208
contig_12	575146	580310	WT	CM	H3K27me3	WT_CM_H3K27me3_peak_312	2.27235	5.164	0.528079	359	.	36.8495	35.9722	887
contig_12	581120	583658	WT	CM	H3K27me3	WT_CM_H3K27me3_peak_313	3.23726	2.538	0.526005	839	.	85.4817	83.9716	618
contig_12	585984	593006	WT	CM	H3K27me3	WT_CM_H3K27me3_peak_314	3.33532	7.022	0.497579	982	.	100.289	98.2712	3054
contig_12	593691	596219	WT	CM	H3K27me3	WT_CM_H3K27me3_peak_315	2.24856	2.528	0.562896	371	.	38.0559	37.1706	1322
contig_12	598796	614546	WT	CM	H3K27me3	WT_CM_H3K27me3_peak_316	3.86426	15.75	0.470095	1201	.	123.499	120.194	7096
contig_12	614834	617957	WT	CM	H3K27me3	WT_CM_H3K27me3_peak_317	3.44094	3.123	0.431316	927	.	94.5165	92.7202	2516
contig_12	618295	619174	WT	CM	H3K27me3	WT_CM_H3K27me3_peak_318	2.67049	0.879	0.341297	493	.	50.3571	49.3839	408
contig_12	619474	621449	WT	CM	H3K27me3	WT_CM_H3K27me3_peak_319	2.53175	1.975	0.363038	444	.	45.4239	44.4899	1024
contig_12	631042	631677	WT	CM	H3K27me3	WT_CM_H3K27me3_peak_320	1.52845	0.635	0.537008	66	.	7.38371	6.65875	254
contig_12	633667	636785	WT	CM	H3K27me3	WT_CM_H3K27me3_peak_321	3.19961	3.118	0.545542	902	.	91.9473	90.2421	954
contig_12	636874	643675	WT	CM	H3K27me3	WT_CM_H3K27me3_peak_322	3.09372	6.801	0.49331	840	.	85.6066	84.0942	732
contig_12	646726	674233	WT	CM	H3K27me3	WT_CM_H3K27me3_peak_323	3.21786	27.507	0.510525	945	.	96.4495	94.5831	12690
contig_12	674494	679830	WT	CM	H3K27me3	WT_CM_H3K27me3_peak_324	4.01003	5.336	0.410982	1282	.	132.357	128.297	4850
contig_12	679982	682171	WT	CM	H3K27me3	WT_CM_H3K27me3_peak_325	3.20287	2.189	0.474189	782	.	79.639	78.2717	312
contig_12	682757	686978	WT	CM	H3K27me3	WT_CM_H3K27me3_peak_326	2.45929	4.221	0.492537	442	.	45.1965	44.2645	2494
contig_12	687400	698688	WT	CM	H3K27me3	WT_CM_H3K27me3_peak_327	3.30326	11.288	0.530829	926	.	94.4169	92.6232	3894
contig_12	712587	728129	WT	CM	H3K27me3	WT_CM_H3K27me3_peak_328	3.71335	15.542	0.487453	1196	.	122.943	119.681	2379
contig_12	819155	821002	WT	CM	H3K27me3	WT_CM_H3K27me3_peak_329	2.96244	1.847	0.577694	646	.	65.8145	64.6802	428
contig_12	821118	831587	WT	CM	H3K27me3	WT_CM_H3K27me3_peak_330	3.53779	10.469	0.450568	1083	.	110.856	108.359	3006
contig_12	831942	839904	WT	CM	H3K27me3	WT_CM_H3K27me3_peak_331	3.4533	7.962	0.495102	947	.	96.5787	94.7037	1138
contig_12	846443	856062	WT	CM	H3K27me3	WT_CM_H3K27me3_peak_332	2.7263	9.619	0.473334	677	.	68.9057	67.7304	1312
contig_12	866796	874518	WT	CM	H3K27me3	WT_CM_H3K27me3_peak_333	3.03405	7.722	0.533541	839	.	85.4627	83.9531	3130
contig_12	882588	890432	WT	CM	H3K27me3	WT_CM_H3K27me3_peak_334	3.16931	7.844	0.492988	846	.	86.2125	84.6838	5589
contig_12	913072	919359	WT	CM	H3K27me3	WT_CM_H3K27me3_peak_335	2.94378	6.287	0.502147	812	.	82.7156	81.2785	2816
contig_12	937108	940082	WT	CM	H3K27me3	WT_CM_H3K27me3_peak_336	3.29601	2.974	0.482179	913	.	93.0508	91.3078	1322
contig_12	980334	982004	WT	CM	H3K27me3	WT_CM_H3K27me3_peak_337	2.64765	1.67	0.585629	506	.	51.6133	50.6305	503
contig_12	1060911	1065159	WT	CM	H3K27me3	WT_CM_H3K27me3_peak_338	3.42243	4.248	0.525188	955	.	97.4794	95.5726	2082
contig_12	1065339	1079779	WT	CM	H3K27me3	WT_CM_H3K27me3_peak_339	3.47572	14.44	0.472091	1041	.	106.463	104.182	2670
contig_12	1080703	1082437	WT	CM	H3K27me3	WT_CM_H3K27me3_peak_340	2.61917	1.734	0.602653	478	.	48.85	47.89	1023
contig_12	1082861	1091215	WT	CM	H3K27me3	WT_CM_H3K27me3_peak_341	3.76101	8.354	0.478573	1123	.	115.133	112.386	5237
contig_12	1094950	1095302	WT	CM	H3K27me3	WT_CM_H3K27me3_peak_342	1.3653	0.352	0.568182	34	.	4.14709	3.44096	95
contig_12	1100523	1110928	WT	CM	H3K27me3	WT_CM_H3K27me3_peak_343	3.82985	10.405	0.502355	1223	.	125.852	122.366	1148
contig_12	1149300	1158942	WT	CM	H3K27me3	WT_CM_H3K27me3_peak_344	3.49412	9.642	0.462767	1004	.	102.528	100.418	3397
contig_12	1195929	1196561	WT	CM	H3K27me3	WT_CM_H3K27me3_peak_345	1.35671	0.632	0.579114	32	.	4.00172	3.29664	151
contig_13	0	20960	WT	CM	H3K27me3	WT_CM_H3K27me3_peak_346	2.99251	20.96	0.499618	907	.	92.506	90.7818	17451
contig_13	21939	27433	WT	CM	H3K27me3	WT_CM_H3K27me3_peak_347	2.32599	5.494	0.52439	398	.	40.7982	39.8966	2404
contig_13	28660	33885	WT	CM	H3K27me3	WT_CM_H3K27me3_peak_348	2.56739	5.225	0.503541	457	.	46.7247	45.7813	4112
contig_13	34170	65074	WT	CM	H3K27me3	WT_CM_H3K27me3_peak_349	3.33851	30.904	0.475893	956	.	97.5623	95.6528	19380
contig_13	65168	72727	WT	CM	H3K27me3	WT_CM_H3K27me3_peak_350	3.39178	7.559	0.520836	894	.	91.1427	89.4624	5364
contig_13	73714	75969	WT	CM	H3K27me3	WT_CM_H3K27me3_peak_351	2.0473	2.255	0.508204	260	.	26.9001	26.0789	1671
contig_13	76792	77205	WT	CM	H3K27me3	WT_CM_H3K27me3_peak_352	1.52845	0.413	0.476998	66	.	7.38371	6.65875	265
contig_13	77328	89635	WT	CM	H3K27me3	WT_CM_H3K27me3_peak_353	3.55453	12.307	0.498497	998	.	101.969	99.8832	1864
contig_13	90236	100185	WT	CM	H3K27me3	WT_CM_H3K27me3_peak_354	3.52917	9.949	0.550809	978	.	99.8438	97.8407	790
contig_13	100282	104948	WT	CM	H3K27me3	WT_CM_H3K27me3_peak_355	2.04641	4.666	0.506429	251	.	25.9753	25.1594	707
contig_13	105778	107354	WT	CM	H3K27me3	WT_CM_H3K27me3_peak_356	2.48158	1.576	0.492386	402	.	41.2004	40.2953	473
contig_13	107999	108795	WT	CM	H3K27me3	WT_CM_H3K27me3_peak_357	2.1266	0.796	0.43593	260	.	26.9133	26.0921	552
contig_13	108967	149373	WT	CM	H3K27me3	WT_CM_H3K27me3_peak_358	4.0272	40.406	0.51777	1293	.	133.574	129.395	30430
contig_13	149673	174839	WT	CM	H3K27me3	WT_CM_H3K27me3_peak_359	3.54994	25.166	0.537352	1072	.	109.678	107.241	10010
contig_13	175615	197193	WT	CM	H3K27me3	WT_CM_H3K27me3_peak_360	3.73181	21.578	0.477153	1180	.	121.157	118.022	14628
contig_13	197270	205941	WT	CM	H3K27me3	WT_CM_H3K27me3_peak_361	2.70358	8.671	0.567178	573	.	58.4112	57.3616	984
contig_13	264427	266611	WT	CM	H3K27me3	WT_CM_H3K27me3_peak_362	2.29894	2.184	0.509158	340	.	34.9356	34.0696	1497
contig_13	307024	307470	WT	CM	H3K27me3	WT_CM_H3K27me3_peak_363	1.33095	0.446	0.589686	28	.	3.58115	2.8792	239
contig_13	316986	317555	WT	CM	H3K27me3	WT_CM_H3K27me3_peak_364	1.34812	0.569	0.58348	31	.	3.85894	3.15491	216
contig_13	329559	334013	WT	CM	H3K27me3	WT_CM_H3K27me3_peak_365	2.44256	4.454	0.519982	426	.	43.5625	42.6422	2133
contig_13	337474	356603	WT	CM	H3K27me3	WT_CM_H3K27me3_peak_366	3.19743	19.129	0.524701	993	.	101.371	99.3094	6735
contig_13	356857	429240	WT	CM	H3K27me3	WT_CM_H3K27me3_peak_367	3.24449	72.383	0.49111	1001	.	102.223	100.124	5171
contig_13	432819	437443	WT	CM	H3K27me3	WT_CM_H3K27me3_peak_368	3.44261	4.624	0.475779	1046	.	106.956	104.653	1248
contig_13	459649	461814	WT	CM	H3K27me3	WT_CM_H3K27me3_peak_369	2.38415	2.165	0.517783	462	.	47.2466	46.2995	1393
contig_13	462002	465316	WT	CM	H3K27me3	WT_CM_H3K27me3_peak_370	3.58592	3.314	0.51026	1183	.	121.511	118.359	984
contig_13	619217	619636	WT	CM	H3K27me3	WT_CM_H3K27me3_peak_371	1.37389	0.419	0.558473	35	.	4.29501	3.58784	144
contig_13	641008	642869	WT	CM	H3K27me3	WT_CM_H3K27me3_peak_372	3.50341	1.861	0.483611	962	.	98.1915	96.2535	1558
contig_13	715173	718045	WT	CM	H3K27me3	WT_CM_H3K27me3_peak_373	2.78903	2.872	0.516365	589	.	59.9992	58.9336	1197
contig_13	760710	761398	WT	CM	H3K27me3	WT_CM_H3K27me3_peak_374	1.22783	0.688	0.510174	17	.	2.48084	1.78866	425
contig_13	761740	779588	WT	CM	H3K27me3	WT_CM_H3K27me3_peak_375	3.25425	17.848	0.499776	934	.	95.2326	93.4109	2977
contig_13	780403	807143	WT	CM	H3K27me3	WT_CM_H3K27me3_peak_376	2.92696	26.74	0.528085	772	.	78.5446	77.2023	22097
contig_13	808255	809577	WT	CM	H3K27me3	WT_CM_H3K27me3_peak_377	2.03507	1.322	0.6059	217	.	22.5357	21.7379	735
contig_13	809798	820321	WT	CM	H3K27me3	WT_CM_H3K27me3_peak_378	3.28903	10.523	0.53977	902	.	91.917	90.2125	2020
contig_13	822054	857524	WT	CM	H3K27me3	WT_CM_H3K27me3_peak_379	3.74006	35.47	0.519002	1185	.	121.744	118.568	17069
contig_13	858213	867254	WT	CM	H3K27me3	WT_CM_H3K27me3_peak_380	2.95385	9.041	0.585444	642	.	65.3385	64.2104	5481
contig_13	867402	883137	WT	CM	H3K27me3	WT_CM_H3K27me3_peak_381	3.79021	15.735	0.515094	1175	.	120.639	117.54	2856
contig_13	884966	888755	WT	CM	H3K27me3	WT_CM_H3K27me3_peak_382	3.39418	3.789	0.50066	1018	.	104.048	101.872	2635
contig_13	889479	900391	WT	CM	H3K27me3	WT_CM_H3K27me3_peak_383	2.85101	10.912	0.470583	939	.	95.8254	93.9819	8464
contig_13	901325	902046	WT	CM	H3K27me3	WT_CM_H3K27me3_peak_384	1.45117	0.721	0.31484	50	.	5.74001	5.02386	517
contig_13	908805	913080	WT	CM	H3K27me3	WT_CM_H3K27me3_peak_385	2.29783	4.275	0.52538	365	.	37.4694	36.5881	625
contig_13	916095	920542	WT	CM	H3K27me3	WT_CM_H3K27me3_peak_386	3.61428	4.447	0.447493	1064	.	108.813	106.416	1028
contig_13	920906	922723	WT	CM	H3K27me3	WT_CM_H3K27me3_peak_387	2.14226	1.817	0.59989	260	.	26.8575	26.0365	407
contig_13	923198	927729	WT	CM	H3K27me3	WT_CM_H3K27me3_peak_388	3.17069	4.531	0.503642	877	.	89.3312	87.7108	3253
contig_13	931260	937895	WT	CM	H3K27me3	WT_CM_H3K27me3_peak_389	3.56514	6.635	0.496157	1121	.	114.846	112.122	3342
contig_13	998787	999571	WT	CM	H3K27me3	WT_CM_H3K27me3_peak_390	1.36248	0.784	0.480867	38	.	4.52344	3.81485	574
contig_13	1001664	1023039	WT	CM	H3K27me3	WT_CM_H3K27me3_peak_391	3.488	21.375	0.492257	1068	.	109.29	106.875	7234
contig_13	1023149	1036355	WT	CM	H3K27me3	WT_CM_H3K27me3_peak_392	4.04437	13.206	0.483492	1304	.	134.795	130.472	3486
contig_13	1036829	1054520	WT	CM	H3K27me3	WT_CM_H3K27me3_peak_393	3.37169	17.691	0.516816	1024	.	104.678	102.475	1011
contig_13	1090364	1101960	WT	CM	H3K27me3	WT_CM_H3K27me3_peak_394	3.86488	11.596	0.529148	1258	.	129.632	125.846	10296
contig_13	1105155	1110550	WT	CM	H3K27me3	WT_CM_H3K27me3_peak_395	3.58434	5.395	0.461353	1115	.	114.191	111.506	4017
contig_13	1119113	1126199	WT	CM	H3K27me3	WT_CM_H3K27me3_peak_396	3.67808	7.086	0.460627	1192	.	122.486	119.263	5842
contig_13	1127544	1128410	WT	CM	H3K27me3	WT_CM_H3K27me3_peak_397	1.33095	0.866	0.561201	28	.	3.58115	2.8792	592
contig_13	1129135	1133325	WT	CM	H3K27me3	WT_CM_H3K27me3_peak_398	2.40078	4.19	0.515274	455	.	46.4872	45.546	1380
contig_13	1134928	1141466	WT	CM	H3K27me3	WT_CM_H3K27me3_peak_399	3.26055	6.538	0.497553	883	.	89.9605	88.3209	453
contig_13	1146386	1147295	WT	CM	H3K27me3	WT_CM_H3K27me3_peak_400	2.18963	0.909	0.512651	276	.	28.4904	27.6605	656
contig_13	1149243	1150566	WT	CM	H3K27me3	WT_CM_H3K27me3_peak_401	2.83364	1.323	0.535147	577	.	58.8077	57.7539	1058
contig_14	15276	20709	WT	CM	H3K27me3	WT_CM_H3K27me3_peak_402	2.21549	5.433	0.527701	312	.	32.1313	31.2812	3128
contig_14	24230	24565	WT	CM	H3K27me3	WT_CM_H3K27me3_peak_403	1.36209	0.335	0.495522	40	.	4.75424	4.04396	64
contig_14	28519	33518	WT	CM	H3K27me3	WT_CM_H3K27me3_peak_404	3.28659	4.999	0.477495	855	.	87.09	85.5357	2422
contig_14	33600	34031	WT	CM	H3K27me3	WT_CM_H3K27me3_peak_405	1.54562	0.431	0.726218	70	.	7.77513	7.04824	264
contig_14	37054	44391	WT	CM	H3K27me3	WT_CM_H3K27me3_peak_406	3.30187	7.337	0.515878	888	.	90.465	88.8092	4444
contig_14	67716	70425	WT	CM	H3K27me3	WT_CM_H3K27me3_peak_407	3.67514	2.709	0.566999	1069	.	109.384	106.958	1445
contig_14	70786	73394	WT	CM	H3K27me3	WT_CM_H3K27me3_peak_408	2.13811	2.608	0.600844	256	.	26.443	25.6242	666
contig_14	86528	94575	WT	CM	H3K27me3	WT_CM_H3K27me3_peak_409	3.92447	8.047	0.532621	1250	.	128.774	125.056	7007
contig_14	94664	97381	WT	CM	H3K27me3	WT_CM_H3K27me3_peak_410	3.56679	2.717	0.479573	1090	.	111.551	109.019	1654
contig_14	97995	102751	WT	CM	H3K27me3	WT_CM_H3K27me3_peak_411	3.9657	4.756	0.488856	1304	.	134.757	130.471	3391
contig_14	102916	106126	WT	CM	H3K27me3	WT_CM_H3K27me3_peak_412	3.68192	3.21	0.527103	1105	.	113.14	110.518	1957
contig_14	106373	124497	WT	CM	H3K27me3	WT_CM_H3K27me3_peak_413	3.47413	18.124	0.5645	1034	.	105.702	103.453	12883
contig_14	126564	126976	WT	CM	H3K27me3	WT_CM_H3K27me3_peak_414	1.39106	0.412	0.582524	38	.	4.59853	3.88928	160
contig_14	142036	142969	WT	CM	H3K27me3	WT_CM_H3K27me3_peak_415	1.45117	0.933	0.562701	50	.	5.74001	5.02386	779
contig_14	146251	146602	WT	CM	H3K27me3	WT_CM_H3K27me3_peak_416	1.38247	0.351	0.566952	37	.	4.4455	3.73729	128
contig_14	157841	163137	WT	CM	H3K27me3	WT_CM_H3K27me3_peak_417	2.25361	5.296	0.526246	325	.	33.4202	32.5631	2316
contig_14	164656	178548	WT	CM	H3K27me3	WT_CM_H3K27me3_peak_418	3.16657	13.892	0.496113	930	.	94.8745	93.0678	5997
contig_14	178650	187116	WT	CM	H3K27me3	WT_CM_H3K27me3_peak_419	3.44014	8.466	0.542996	948	.	96.7778	94.8973	1061
contig_14	232757	234424	WT	CM	H3K27me3	WT_CM_H3K27me3_peak_420	1.6765	1.667	0.592681	109	.	11.6979	10.9532	1249
contig_14	235380	237949	WT	CM	H3K27me3	WT_CM_H3K27me3_peak_421	3.0702	2.569	0.460101	892	.	90.8814	89.2116	1561
contig_14	238134	244954	WT	CM	H3K27me3	WT_CM_H3K27me3_peak_422	2.75598	6.82	0.488856	671	.	68.356	67.1883	3454
contig_14	277061	332960	WT	CM	H3K27me3	WT_CM_H3K27me3_peak_423	3.78713	55.899	0.516539	1231	.	126.738	123.19	35021
contig_14	333590	336163	WT	CM	H3K27me3	WT_CM_H3K27me3_peak_424	3.44078	2.573	0.489312	1019	.	104.132	101.954	1517
contig_14	336527	341351	WT	CM	H3K27me3	WT_CM_H3K27me3_peak_425	3.78278	4.824	0.503731	1208	.	124.231	120.875	2207
contig_14	342580	343654	WT	CM	H3K27me3	WT_CM_H3K27me3_peak_426	1.99817	1.074	0.555866	204	.	21.2244	20.4337	288
contig_14	344625	355269	WT	CM	H3K27me3	WT_CM_H3K27me3_peak_427	3.60335	10.644	0.534761	1161	.	119.103	116.108	7416
contig_14	364855	369878	WT	CM	H3K27me3	WT_CM_H3K27me3_peak_428	3.08841	5.023	0.517022	859	.	87.5526	85.9842	4061
contig_14	374821	377591	WT	CM	H3K27me3	WT_CM_H3K27me3_peak_429	3.94018	2.77	0.529964	1280	.	132.104	128.084	1390
contig_14	377960	460935	WT	CM	H3K27me3	WT_CM_H3K27me3_peak_430	3.77326	82.975	0.532811	1171	.	120.237	117.17	3777
contig_14	461084	462649	WT	CM	H3K27me3	WT_CM_H3K27me3_peak_431	2.17048	1.565	0.53738	302	.	31.0461	30.2022	334
contig_14	463879	464664	WT	CM	H3K27me3	WT_CM_H3K27me3_peak_432	1.60461	0.785	0.579618	87	.	9.49508	8.76022	565
contig_14	466045	480495	WT	CM	H3K27me3	WT_CM_H3K27me3_peak_433	3.16971	14.45	0.538893	937	.	95.6225	93.785	12752
contig_14	485072	506906	WT	CM	H3K27me3	WT_CM_H3K27me3_peak_434	3.89518	21.834	0.510626	1266	.	130.582	126.698	16733
contig_14	521998	522988	WT	CM	H3K27me3	WT_CM_H3K27me3_peak_435	2.67908	0.99	0.661616	498	.	50.7897	49.8128	436
contig_14	523173	534415	WT	CM	H3K27me3	WT_CM_H3K27me3_peak_436	3.83182	11.242	0.493595	1209	.	124.353	120.99	9192
contig_14	534729	597077	WT	CM	H3K27me3	WT_CM_H3K27me3_peak_437	3.48947	62.348	0.470328	1075	.	110.051	107.592	48569
contig_14	599281	627029	WT	CM	H3K27me3	WT_CM_H3K27me3_peak_438	4.08687	27.748	0.486846	1362	.	141.252	136.265	24101
contig_14	627462	651783	WT	CM	H3K27me3	WT_CM_H3K27me3_peak_439	3.48191	24.321	0.487521	1070	.	109.505	107.074	12731
contig_14	652142	679949	WT	CM	H3K27me3	WT_CM_H3K27me3_peak_440	3.88123	27.807	0.543316	1200	.	123.348	120.051	17787
contig_14	680033	685771	WT	CM	H3K27me3	WT_CM_H3K27me3_peak_441	3.58927	5.738	0.560997	1015	.	103.736	101.571	3654
contig_14	685963	693994	WT	CM	H3K27me3	WT_CM_H3K27me3_peak_442	3.45517	8.031	0.56008	954	.	97.3388	95.4361	850
contig_14	694075	697681	WT	CM	H3K27me3	WT_CM_H3K27me3_peak_443	2.39872	3.606	0.492512	372	.	38.1289	37.2433	1843
contig_14	697961	698652	WT	CM	H3K27me3	WT_CM_H3K27me3_peak_444	1.78064	0.691	0.486252	138	.	14.5594	13.8014	397
contig_14	747571	749672	WT	CM	H3K27me3	WT_CM_H3K27me3_peak_445	2.12076	2.101	0.511661	288	.	29.6797	28.8434	1369
contig_14	766918	768298	WT	CM	H3K27me3	WT_CM_H3K27me3_peak_446	1.51801	1.38	0.515217	69	.	7.67	6.94383	628
contig_14	768427	772301	WT	CM	H3K27me3	WT_CM_H3K27me3_peak_447	3.1143	3.874	0.513939	889	.	90.6215	88.9582	2264
contig_14	786410	791720	WT	CM	H3K27me3	WT_CM_H3K27me3_peak_448	2.43482	5.31	0.525612	388	.	39.758	38.8624	3029
contig_14	797491	797821	WT	CM	H3K27me3	WT_CM_H3K27me3_peak_449	1.37389	0.33	0.587879	35	.	4.29501	3.58784	129
contig_15	4360	10347	WT	CM	H3K27me3	WT_CM_H3K27me3_peak_450	3.46297	5.987	0.464841	1014	.	103.637	101.48	4868
contig_15	13981	27119	WT	CM	H3K27me3	WT_CM_H3K27me3_peak_451	3.69232	13.138	0.519562	1080	.	110.526	108.042	9066
contig_15	27298	47047	WT	CM	H3K27me3	WT_CM_H3K27me3_peak_452	3.88981	19.749	0.505595	1205	.	123.942	120.599	18149
contig_15	53613	54098	WT	CM	H3K27me3	WT_CM_H3K27me3_peak_453	1.39106	0.485	0.583505	38	.	4.59853	3.88928	200
contig_15	57905	61950	WT	CM	H3K27me3	WT_CM_H3K27me3_peak_454	3.39485	4.045	0.433869	934	.	95.3032	93.4793	2495
contig_15	63070	73496	WT	CM	H3K27me3	WT_CM_H3K27me3_peak_455	3.52622	10.426	0.498082	1056	.	108.019	105.664	7195
contig_15	76109	95730	WT	CM	H3K27me3	WT_CM_H3K27me3_peak_456	3.48871	19.621	0.537587	975	.	99.5195	97.5313	12253
contig_15	111990	123782	WT	CM	H3K27me3	WT_CM_H3K27me3_peak_457	3.38888	11.792	0.563942	936	.	95.5266	93.6919	1053
contig_15	124672	126496	WT	CM	H3K27me3	WT_CM_H3K27me3_peak_458	2.76494	1.824	0.583333	541	.	55.1904	54.1733	1387
contig_15	130432	151379	WT	CM	H3K27me3	WT_CM_H3K27me3_peak_459	3.39958	20.947	0.509476	1061	.	108.552	106.171	13994
contig_15	158969	159971	WT	CM	H3K27me3	WT_CM_H3K27me3_peak_460	1.40823	1.002	0.561876	42	.	4.91217	4.20088	586
contig_15	176069	176435	WT	CM	H3K27me3	WT_CM_H3K27me3_peak_461	1.42541	0.366	0.543716	45	.	5.23586	4.52261	141
contig_15	500476	501383	WT	CM	H3K27me3	WT_CM_H3K27me3_peak_462	2.44211	0.907	0.585447	426	.	43.5473	42.6271	327
contig_15	699920	705850	WT	CM	H3K27me3	WT_CM_H3K27me3_peak_463	3.63772	5.93	0.513828	1091	.	111.68	109.134	3984
contig_15	709230	710384	WT	CM	H3K27me3	WT_CM_H3K27me3_peak_464	1.72666	1.154	0.509532	153	.	16.0977	15.3324	513
contig_15	710525	713690	WT	CM	H3K27me3	WT_CM_H3K27me3_peak_465	1.81346	3.165	0.423065	174	.	18.1838	17.4085	468
contig_15	740706	742544	WT	CM	H3K27me3	WT_CM_H3K27me3_peak_466	3.1504	1.838	0.476605	819	.	83.4485	81.9916	471
contig_15	746338	746662	WT	CM	H3K27me3	WT_CM_H3K27me3_peak_467	1.36293	0.324	0.632716	35	.	4.29197	3.58508	78
contig_15	748842	754278	WT	CM	H3K27me3	WT_CM_H3K27me3_peak_468	3.26159	5.436	0.510854	992	.	101.278	99.2188	3538
contig_15	764388	769853	WT	CM	H3K27me3	WT_CM_H3K27me3_peak_469	2.71342	5.465	0.581702	515	.	52.5336	51.5414	380
contig_15	792036	793101	WT	CM	H3K27me3	WT_CM_H3K27me3_peak_470	1.53703	1.065	0.506103	68	.	7.57825	6.85234	534
contig_15	794064	797904	WT	CM	H3K27me3	WT_CM_H3K27me3_peak_471	2.76095	3.84	0.592448	548	.	55.883	54.8598	948
contig_16	29	1287	WT	CM	H3K27me3	WT_CM_H3K27me3_peak_472	2.29694	1.258	0.457075	325	.	33.3571	32.5003	451
contig_16	59144	67642	WT	CM	H3K27me3	WT_CM_H3K27me3_peak_473	3.50341	8.498	0.512474	962	.	98.1915	96.2535	3150
contig_16	192880	196921	WT	CM	H3K27me3	WT_CM_H3K27me3_peak_474	3.13176	4.041	0.492452	855	.	87.1497	85.5944	1960
contig_16	197222	197934	WT	CM	H3K27me3	WT_CM_H3K27me3_peak_475	1.56729	0.712	0.63764	81	.	8.84688	8.11491	283
contig_16	198271	198637	WT	CM	H3K27me3	WT_CM_H3K27me3_peak_476	1.36105	0.366	0.527322	38	.	4.53923	3.83055	121
contig_16	200558	208773	WT	CM	H3K27me3	WT_CM_H3K27me3_peak_477	3.37278	8.215	0.465855	1048	.	107.175	104.858	6507
contig_16	209132	213532	WT	CM	H3K27me3	WT_CM_H3K27me3_peak_478	3.64914	4.4	0.536818	1074	.	109.896	107.452	3866
contig_16	213618	215760	WT	CM	H3K27me3	WT_CM_H3K27me3_peak_479	3.20869	2.142	0.460784	861	.	87.745	86.1719	1587
contig_16	216786	229896	WT	CM	H3K27me3	WT_CM_H3K27me3_peak_480	3.93185	13.11	0.492982	1319	.	136.383	131.933	5014
contig_16	230087	236552	WT	CM	H3K27me3	WT_CM_H3K27me3_peak_481	2.92571	6.465	0.52266	808	.	82.2907	80.8615	2066
contig_16	237595	248868	WT	CM	H3K27me3	WT_CM_H3K27me3_peak_482	3.19026	11.273	0.492948	916	.	93.4201	91.663	9764
contig_16	250023	254186	WT	CM	H3K27me3	WT_CM_H3K27me3_peak_483	2.99885	4.163	0.537593	686	.	69.8704	68.6811	3345
contig_16	254366	261777	WT	CM	H3K27me3	WT_CM_H3K27me3_peak_484	3.26912	7.411	0.539468	911	.	92.8526	91.1152	3445
contig_16	263747	280676	WT	CM	H3K27me3	WT_CM_H3K27me3_peak_485	3.91048	16.929	0.520291	1277	.	131.732	127.75	9465
contig_16	280804	285218	WT	CM	H3K27me3	WT_CM_H3K27me3_peak_486	3.70578	4.414	0.468283	1111	.	113.803	111.145	1466
contig_16	286314	302524	WT	CM	H3K27me3	WT_CM_H3K27me3_peak_487	3.61899	16.21	0.518939	1098	.	112.42	109.836	9022
contig_16	306140	306501	WT	CM	H3K27me3	WT_CM_H3K27me3_peak_488	1.40823	0.361	0.590028	42	.	4.91217	4.20088	170
contig_16	307831	308785	WT	CM	H3K27me3	WT_CM_H3K27me3_peak_489	1.7459	0.954	0.519916	130	.	13.8483	13.0937	429
contig_16	320186	327809	WT	CM	H3K27me3	WT_CM_H3K27me3_peak_490	3.66415	7.623	0.477502	1124	.	115.19	112.442	4091
contig_16	328563	329078	WT	CM	H3K27me3	WT_CM_H3K27me3_peak_491	2.07906	0.515	0.557282	256	.	26.4931	25.6741	242
contig_16	367554	369744	WT	CM	H3K27me3	WT_CM_H3K27me3_peak_492	2.19725	2.19	0.509132	315	.	32.4146	31.5628	734
contig_16	375090	378176	WT	CM	H3K27me3	WT_CM_H3K27me3_peak_493	2.38921	3.086	0.495139	458	.	46.8108	45.867	2629
contig_16	438344	439289	WT	CM	H3K27me3	WT_CM_H3K27me3_peak_494	2.82922	0.945	0.435979	615	.	62.605	61.5102	478
contig_16	440472	441580	WT	CM	H3K27me3	WT_CM_H3K27me3_peak_495	2.80571	1.108	0.404332	601	.	61.2602	60.1807	378
contig_16	457559	466023	WT	CM	H3K27me3	WT_CM_H3K27me3_peak_496	3.59019	8.464	0.535799	1064	.	108.857	106.458	4177
contig_16	481738	488441	WT	CM	H3K27me3	WT_CM_H3K27me3_peak_497	2.449	6.703	0.496047	485	.	49.484	48.5195	6270
contig_16	518893	519351	WT	CM	H3K27me3	WT_CM_H3K27me3_peak_498	1.47006	0.458	0.620087	56	.	6.38408	5.66456	313
contig_16	519909	529105	WT	CM	H3K27me3	WT_CM_H3K27me3_peak_499	3.55112	9.196	0.546651	1124	.	115.218	112.469	730
contig_16	529962	530381	WT	CM	H3K27me3	WT_CM_H3K27me3_peak_500	1.41712	0.419	0.49642	48	.	5.52166	4.80691	293
contig_16	530575	530930	WT	CM	H3K27me3	WT_CM_H3K27me3_peak_501	1.37005	0.355	0.51831	40	.	4.79183	4.08137	112
contig_16	531924	534919	WT	CM	H3K27me3	WT_CM_H3K27me3_peak_502	2.41858	2.995	0.506845	384	.	39.3848	38.4915	2292
contig_16	536784	591486	WT	CM	H3K27me3	WT_CM_H3K27me3_peak_503	3.6693	54.702	0.51393	1166	.	119.629	116.601	50899
contig_16	591885	596570	WT	CM	H3K27me3	WT_CM_H3K27me3_peak_504	2.75506	4.685	0.56286	656	.	66.842	65.6945	1862
contig_16	599274	602081	WT	CM	H3K27me3	WT_CM_H3K27me3_peak_505	2.61038	2.807	0.563235	464	.	47.3684	46.4196	1546
contig_16	614958	623392	WT	CM	H3K27me3	WT_CM_H3K27me3_peak_506	3.36154	8.434	0.502964	1035	.	105.803	103.551	1313
contig_16	623556	631859	WT	CM	H3K27me3	WT_CM_H3K27me3_peak_507	2.92895	8.303	0.495845	781	.	79.534	78.1705	3637
contig_16	632396	636656	WT	CM	H3K27me3	WT_CM_H3K27me3_peak_508	3.66768	4.26	0.573005	1121	.	114.832	112.109	2918
contig_16	664304	665150	WT	CM	H3K27me3	WT_CM_H3K27me3_peak_509	1.63149	0.846	0.591017	91	.	9.87023	9.13356	448
contig_16	665289	669008	WT	CM	H3K27me3	WT_CM_H3K27me3_peak_510	3.66735	3.719	0.572466	1130	.	115.815	113.028	1195
contig_16	669095	669709	WT	CM	H3K27me3	WT_CM_H3K27me3_peak_511	1.24881	0.614	0.522801	19	.	2.65871	1.96497	411
contig_16	682392	720342	WT	CM	H3K27me3	WT_CM_H3K27me3_peak_512	3.8891	37.95	0.525086	1247	.	128.465	124.783	15435
contig_16	725474	734755	WT	CM	H3K27me3	WT_CM_H3K27me3_peak_513	3.09437	9.281	0.552527	727	.	74.0006	72.7463	3762
contig_16	739371	739833	WT	CM	H3K27me3	WT_CM_H3K27me3_peak_514	1.51127	0.462	0.545455	62	.	7.0017	6.2787	231
contig_16	740333	742438	WT	CM	H3K27me3	WT_CM_H3K27me3_peak_515	2.67908	2.105	0.458907	498	.	50.7897	49.8128	1704
contig_16	747846	749896	WT	CM	H3K27me3	WT_CM_H3K27me3_peak_516	3.25699	2.05	0.40439	875	.	89.1862	87.5694	1549
contig_16	759604	768017	WT	CM	H3K27me3	WT_CM_H3K27me3_peak_517	3.16708	8.413	0.47486	975	.	99.5871	97.5971	2364
contig_17	3189	6443	WT	CM	H3K27me3	WT_CM_H3K27me3_peak_518	3.13874	3.254	0.518746	774	.	78.7736	77.4251	747
contig_17	8221	15834	WT	CM	H3K27me3	WT_CM_H3K27me3_peak_519	3.29819	7.613	0.496782	918	.	93.5683	91.8069	4993
contig_17	43860	50474	WT	CM	H3K27me3	WT_CM_H3K27me3_peak_520	3.64938	6.614	0.486392	1053	.	107.679	105.337	3454
contig_17	75663	92137	WT	CM	H3K27me3	WT_CM_H3K27me3_peak_521	3.31955	16.474	0.499757	976	.	99.6386	97.6466	12037
contig_17	93667	102863	WT	CM	H3K27me3	WT_CM_H3K27me3_peak_522	3.34046	9.196	0.501305	980	.	100.06	98.0499	5498
contig_17	115679	129443	WT	CM	H3K27me3	WT_CM_H3K27me3_peak_523	3.50091	13.764	0.530514	1006	.	102.789	100.665	13275
contig_17	129745	152101	WT	CM	H3K27me3	WT_CM_H3K27me3_peak_524	3.2735	22.356	0.529164	951	.	97.0896	95.1995	10577
contig_17	152716	160906	WT	CM	H3K27me3	WT_CM_H3K27me3_peak_525	3.82653	8.19	0.528083	1200	.	123.358	120.061	862
contig_17	161436	167744	WT	CM	H3K27me3	WT_CM_H3K27me3_peak_526	3.5025	6.308	0.44071	1040	.	106.368	104.091	1016
contig_17	167951	181442	WT	CM	H3K27me3	WT_CM_H3K27me3_peak_527	3.03946	13.491	0.501816	865	.	88.1855	86.5991	10104
contig_17	185166	206588	WT	CM	H3K27me3	WT_CM_H3K27me3_peak_528	3.73976	21.422	0.508356	1192	.	122.497	119.272	13031
contig_17	206852	219255	WT	CM	H3K27me3	WT_CM_H3K27me3_peak_529	3.98427	12.403	0.470128	1266	.	130.538	126.657	1220
contig_17	219357	230550	WT	CM	H3K27me3	WT_CM_H3K27me3_peak_530	3.11074	11.193	0.538015	901	.	91.8608	90.1582	8677
contig_17	230790	232189	WT	CM	H3K27me3	WT_CM_H3K27me3_peak_531	1.96867	1.399	0.565404	209	.	21.7604	20.9668	423
contig_17	236971	255707	WT	CM	H3K27me3	WT_CM_H3K27me3_peak_532	3.77079	18.736	0.467709	1235	.	127.1	123.52	10840
contig_17	258867	262898	WT	CM	H3K27me3	WT_CM_H3K27me3_peak_533	2.08108	4.031	0.52642	278	.	28.7017	27.8709	1959
contig_17	303216	305029	WT	CM	H3K27me3	WT_CM_H3K27me3_peak_534	1.93099	1.813	0.573635	201	.	20.949	20.1597	439
contig_17	305551	309261	WT	CM	H3K27me3	WT_CM_H3K27me3_peak_535	2.96303	3.71	0.57035	692	.	70.4494	69.2519	2160
contig_17	309415	310252	WT	CM	H3K27me3	WT_CM_H3K27me3_peak_536	2.02008	0.837	0.522103	246	.	25.4416	24.6288	340
contig_17	310468	325158	WT	CM	H3K27me3	WT_CM_H3K27me3_peak_537	3.74807	14.69	0.555208	1176	.	120.786	117.682	6779
contig_17	327034	337239	WT	CM	H3K27me3	WT_CM_H3K27me3_peak_538	3.01911	10.205	0.546497	851	.	86.7297	85.1863	8715
contig_17	351339	355467	WT	CM	H3K27me3	WT_CM_H3K27me3_peak_539	3.11112	4.128	0.520833	795	.	80.9479	79.5525	2167
contig_17	357453	374771	WT	CM	H3K27me3	WT_CM_H3K27me3_peak_540	3.47302	17.318	0.468876	1089	.	111.456	108.927	2339
contig_17	374922	379133	WT	CM	H3K27me3	WT_CM_H3K27me3_peak_541	2.34735	4.211	0.525291	389	.	39.8433	38.9473	486
contig_17	398121	409947	WT	CM	H3K27me3	WT_CM_H3K27me3_peak_542	3.20503	11.826	0.534754	890	.	90.7164	89.0505	4230
contig_17	410152	416004	WT	CM	H3K27me3	WT_CM_H3K27me3_peak_543	3.59123	5.852	0.473172	1113	.	113.987	111.311	3584
contig_17	417920	419420	WT	CM	H3K27me3	WT_CM_H3K27me3_peak_544	3.1832	1.5	0.464	834	.	84.9046	83.4103	736
contig_17	419746	423960	WT	CM	H3K27me3	WT_CM_H3K27me3_peak_545	2.40255	4.214	0.536545	429	.	43.8705	42.9478	2064
contig_17	456252	456581	WT	CM	H3K27me3	WT_CM_H3K27me3_peak_546	1.36439	0.329	0.656535	34	.	4.13374	3.42796	184
contig_17	457414	462851	WT	CM	H3K27me3	WT_CM_H3K27me3_peak_547	3.60357	5.437	0.494206	1027	.	104.994	102.775	790
contig_17	462934	466967	WT	CM	H3K27me3	WT_CM_H3K27me3_peak_548	3.16253	4.033	0.495909	822	.	83.7082	82.2461	1661
contig_17	468097	469535	WT	CM	H3K27me3	WT_CM_H3K27me3_peak_549	1.67891	1.438	0.513908	111	.	11.9033	11.1577	816
contig_17	498648	515927	WT	CM	H3K27me3	WT_CM_H3K27me3_peak_550	3.93275	17.279	0.50026	1233	.	126.926	123.355	14138
contig_17	521292	530413	WT	CM	H3K27me3	WT_CM_H3K27me3_peak_551	3.72666	9.121	0.532836	1102	.	112.821	110.212	5769
contig_17	565436	568055	WT	CM	H3K27me3	WT_CM_H3K27me3_peak_552	2.80772	2.619	0.473081	667	.	67.9343	66.7724	859
contig_17	586648	591310	WT	CM	H3K27me3	WT_CM_H3K27me3_peak_553	3.36696	4.662	0.460961	960	.	98.0287	96.1	2988
contig_17	592055	633528	WT	CM	H3K27me3	WT_CM_H3K27me3_peak_554	3.74716	41.473	0.503532	1207	.	124.075	120.726	37246
contig_17	634032	641804	WT	CM	H3K27me3	WT_CM_H3K27me3_peak_555	3.36475	7.772	0.533196	1060	.	108.384	106.01	1855
contig_17	643687	648746	WT	CM	H3K27me3	WT_CM_H3K27me3_peak_556	2.62367	5.059	0.499703	495	.	50.5046	49.5306	4043
contig_17	648893	651684	WT	CM	H3K27me3	WT_CM_H3K27me3_peak_557	3.21256	2.791	0.434611	895	.	91.227	89.5442	1623
contig_17	653659	667820	WT	CM	H3K27me3	WT_CM_H3K27me3_peak_558	3.23214	14.161	0.504696	981	.	100.205	98.1906	9849
contig_18	5114	5622	WT	CM	H3K27me3	WT_CM_H3K27me3_peak_559	1.43399	0.508	0.559055	46	.	5.40144	4.68724	237
contig_18	7870	13974	WT	CM	H3K27me3	WT_CM_H3K27me3_peak_560	3.52917	6.104	0.51114	978	.	99.8438	97.8407	2615
contig_18	18728	23258	WT	CM	H3K27me3	WT_CM_H3K27me3_peak_561	3.2458	4.53	0.678808	807	.	82.2054	80.7781	3052
contig_18	33727	46277	WT	CM	H3K27me3	WT_CM_H3K27me3_peak_562	3.01521	12.55	0.583426	844	.	85.9922	84.4683	11233
contig_18	53733	81995	WT	CM	H3K27me3	WT_CM_H3K27me3_peak_563	3.51815	28.262	0.495188	1012	.	103.45	101.299	1225
contig_18	82683	84465	WT	CM	H3K27me3	WT_CM_H3K27me3_peak_564	2.51361	1.782	0.508417	461	.	47.0645	46.1183	703
contig_18	85877	102877	WT	CM	H3K27me3	WT_CM_H3K27me3_peak_565	3.34005	17	0.481529	980	.	100.043	98.0343	4924
contig_18	104044	109645	WT	CM	H3K27me3	WT_CM_H3K27me3_peak_566	3.71808	5.601	0.55383	1096	.	112.246	109.669	2215
contig_18	109870	112689	WT	CM	H3K27me3	WT_CM_H3K27me3_peak_567	2.84706	2.819	0.55055	672	.	68.4348	67.2662	1049
contig_18	113286	129369	WT	CM	H3K27me3	WT_CM_H3K27me3_peak_568	3.6204	16.083	0.530312	1112	.	113.945	111.28	13364
contig_18	129486	134715	WT	CM	H3K27me3	WT_CM_H3K27me3_peak_569	3.51199	5.229	0.459361	967	.	98.7412	96.782	387
contig_18	145353	150641	WT	CM	H3K27me3	WT_CM_H3K27me3_peak_570	2.21633	5.288	0.526097	313	.	32.1573	31.3071	3546
contig_18	156169	171487	WT	CM	H3K27me3	WT_CM_H3K27me3_peak_571	3.82875	15.318	0.548244	1179	.	121.081	117.951	5145
contig_18	174819	192808	WT	CM	H3K27me3	WT_CM_H3K27me3_peak_572	3.59653	17.989	0.502918	1096	.	112.26	109.682	7244
contig_18	193068	193370	WT	CM	H3K27me3	WT_CM_H3K27me3_peak_573	1.38775	0.302	0.546358	39	.	4.70256	3.99281	95
contig_18	193456	201055	WT	CM	H3K27me3	WT_CM_H3K27me3_peak_574	3.22713	7.599	0.534412	825	.	84.0572	82.5853	1544
contig_18	201590	211108	WT	CM	H3K27me3	WT_CM_H3K27me3_peak_575	3.42613	9.518	0.547174	915	.	93.2921	91.5383	5117
contig_18	212798	217809	WT	CM	H3K27me3	WT_CM_H3K27me3_peak_576	3.14987	5.011	0.514668	829	.	84.4402	82.9577	2025
contig_18	218061	223821	WT	CM	H3K27me3	WT_CM_H3K27me3_peak_577	2.79687	5.76	0.543229	623	.	63.4709	62.3656	3786
contig_18	225402	225738	WT	CM	H3K27me3	WT_CM_H3K27me3_peak_578	1.44258	0.336	0.636905	48	.	5.56949	4.8543	136
contig_18	227153	252972	WT	CM	H3K27me3	WT_CM_H3K27me3_peak_579	3.45421	25.819	0.508114	978	.	99.8363	97.838	12891
contig_18	255591	267418	WT	CM	H3K27me3	WT_CM_H3K27me3_peak_580	3.41129	11.827	0.529636	945	.	96.376	94.5117	5500
contig_18	268506	274602	WT	CM	H3K27me3	WT_CM_H3K27me3_peak_581	3.37607	6.096	0.497047	917	.	93.4767	91.718	5194
contig_18	275343	284675	WT	CM	H3K27me3	WT_CM_H3K27me3_peak_582	3.4479	9.332	0.535469	980	.	100.054	98.0443	5813
contig_18	285394	288610	WT	CM	H3K27me3	WT_CM_H3K27me3_peak_583	3.75743	3.216	0.482276	1239	.	127.573	123.952	1666
contig_18	289121	289901	WT	CM	H3K27me3	WT_CM_H3K27me3_peak_584	1.40399	0.78	0.452564	47	.	5.45573	4.74127	433
contig_18	290201	292579	WT	CM	H3K27me3	WT_CM_H3K27me3_peak_585	1.9384	2.378	0.535744	215	.	22.3265	21.5299	1896
contig_18	293168	293891	WT	CM	H3K27me3	WT_CM_H3K27me3_peak_586	1.38025	0.723	0.540802	45	.	5.22382	4.51084	264
contig_18	294653	294991	WT	CM	H3K27me3	WT_CM_H3K27me3_peak_587	1.38921	0.338	0.455621	44	.	5.14672	4.4341	192
contig_18	297950	302920	WT	CM	H3K27me3	WT_CM_H3K27me3_peak_588	2.13442	4.97	0.505634	299	.	30.8066	29.9642	4199
contig_18	313317	323620	WT	CM	H3K27me3	WT_CM_H3K27me3_peak_589	3.46061	10.303	0.481801	976	.	99.6194	97.6284	4800
contig_18	324114	341626	WT	CM	H3K27me3	WT_CM_H3K27me3_peak_590	3.79536	17.512	0.509137	1145	.	117.461	114.564	5817
contig_18	343335	344207	WT	CM	H3K27me3	WT_CM_H3K27me3_peak_591	1.57199	0.872	0.525229	84	.	9.18068	8.44744	545
contig_18	344594	345472	WT	CM	H3K27me3	WT_CM_H3K27me3_peak_592	1.43028	0.878	0.523918	49	.	5.7029	4.98715	393
contig_18	347089	349860	WT	CM	H3K27me3	WT_CM_H3K27me3_peak_593	2.87636	2.771	0.501624	678	.	69.0295	67.8529	576
contig_18	350072	351410	WT	CM	H3K27me3	WT_CM_H3K27me3_peak_594	2.65618	1.338	0.46861	504	.	51.4374	50.4556	844
contig_18	364891	365458	WT	CM	H3K27me3	WT_CM_H3K27me3_peak_595	1.33095	0.567	0.550265	28	.	3.58115	2.8792	118
contig_18	376301	382183	WT	CM	H3K27me3	WT_CM_H3K27me3_peak_596	3.02834	5.882	0.50136	779	.	79.3057	77.9461	4573
contig_18	385242	386302	WT	CM	H3K27me3	WT_CM_H3K27me3_peak_597	1.54461	1.06	0.611321	82	.	9.00403	8.27158	783
contig_18	386416	390345	WT	CM	H3K27me3	WT_CM_H3K27me3_peak_598	2.73556	3.929	0.518962	605	.	61.6814	60.5971	1915
contig_18	390951	395076	WT	CM	H3K27me3	WT_CM_H3K27me3_peak_599	2.32685	4.125	0.509091	375	.	38.4328	37.5459	2962
contig_18	397407	401349	WT	CM	H3K27me3	WT_CM_H3K27me3_peak_600	2.97442	3.942	0.487823	683	.	69.5644	68.3803	875
contig_18	401791	402641	WT	CM	H3K27me3	WT_CM_H3K27me3_peak_601	1.72246	0.85	0.632941	127	.	13.4535	12.7006	509
contig_18	403952	410658	WT	CM	H3K27me3	WT_CM_H3K27me3_peak_602	3.20773	6.706	0.463316	933	.	95.1881	93.3677	2942
contig_19	44	5120	WT	CM	H3K27me3	WT_CM_H3K27me3_peak_603	2.9882	5.076	0.580575	660	.	67.2501	66.0969	4671
contig_19	13830	15817	WT	CM	H3K27me3	WT_CM_H3K27me3_peak_604	3.09917	1.987	0.421238	773	.	78.7145	77.3678	846
contig_19	19029	20653	WT	CM	H3K27me3	WT_CM_H3K27me3_peak_605	3.62249	1.624	0.500616	1195	.	122.85	119.595	906
contig_19	56931	61567	WT	CM	H3K27me3	WT_CM_H3K27me3_peak_606	3.29045	4.636	0.497412	952	.	97.1424	95.2457	2621
contig_19	62167	62745	WT	CM	H3K27me3	WT_CM_H3K27me3_peak_607	1.88051	0.578	0.525952	163	.	17.1673	16.397	339
contig_19	98785	103891	WT	CM	H3K27me3	WT_CM_H3K27me3_peak_608	3.59449	5.106	0.534273	1139	.	116.789	113.946	1836
contig_19	105705	109561	WT	CM	H3K27me3	WT_CM_H3K27me3_peak_609	3.17723	3.856	0.526712	831	.	84.6769	83.1899	2832
contig_19	114215	114549	WT	CM	H3K27me3	WT_CM_H3K27me3_peak_610	1.55188	0.334	0.44012	86	.	9.3892	8.65498	122
contig_19	200736	201509	WT	CM	H3K27me3	WT_CM_H3K27me3_peak_611	2.25305	0.773	0.398448	345	.	35.418	34.5487	384
contig_19	201781	207388	WT	CM	H3K27me3	WT_CM_H3K27me3_peak_612	2.62746	5.607	0.488675	551	.	56.224	55.1972	2840
contig_19	207557	208195	WT	CM	H3K27me3	WT_CM_H3K27me3_peak_613	1.64566	0.638	0.531348	111	.	11.9428	11.1971	291
contig_19	208740	209931	WT	CM	H3K27me3	WT_CM_H3K27me3_peak_614	2.58279	1.191	0.418976	500	.	51.0353	50.057	716
contig_19	214607	219446	WT	CM	H3K27me3	WT_CM_H3K27me3_peak_615	3.57394	4.839	0.50713	1063	.	108.708	106.322	2909
contig_19	255733	263362	WT	CM	H3K27me3	WT_CM_H3K27me3_peak_616	3.80845	7.629	0.461791	1164	.	119.52	116.495	1142
contig_19	273085	276448	WT	CM	H3K27me3	WT_CM_H3K27me3_peak_617	3.40966	3.363	0.48766	985	.	100.614	98.5811	733
contig_19	363609	369411	WT	CM	H3K27me3	WT_CM_H3K27me3_peak_618	3.57133	5.802	0.477077	1059	.	108.366	105.992	1396
contig_19	369672	375892	WT	CM	H3K27me3	WT_CM_H3K27me3_peak_619	2.66163	6.22	0.494855	654	.	66.614	65.4703	5414
contig_19	382296	393726	WT	CM	H3K27me3	WT_CM_H3K27me3_peak_620	3.94992	11.43	0.543045	1244	.	128.126	124.462	2917
contig_19	393968	399515	WT	CM	H3K27me3	WT_CM_H3K27me3_peak_621	3.07407	5.547	0.59113	708	.	72.1155	70.8911	1014
contig_19	399641	401320	WT	CM	H3K27me3	WT_CM_H3K27me3_peak_622	2.38713	1.679	0.590828	360	.	36.8895	36.0113	285
contig_19	402605	403752	WT	CM	H3K27me3	WT_CM_H3K27me3_peak_623	1.53703	1.147	0.476024	68	.	7.57825	6.85234	710
contig_2	76	4047	WT	CM	H3K27me3	WT_CM_H3K27me3_peak_624	3.58069	3.971	0.462604	1010	.	103.177	101.035	1574
contig_2	7489	11909	WT	CM	H3K27me3	WT_CM_H3K27me3_peak_625	3.69232	4.42	0.467873	1080	.	110.526	108.042	2092
contig_2	12093	26933	WT	CM	H3K27me3	WT_CM_H3K27me3_peak_626	3.62362	14.84	0.478841	1037	.	105.983	103.719	11891
contig_2	27987	33744	WT	CM	H3K27me3	WT_CM_H3K27me3_peak_627	3.57266	5.757	0.447455	1080	.	110.584	108.098	2835
contig_2	50720	52779	WT	CM	H3K27me3	WT_CM_H3K27me3_peak_628	2.00164	2.059	0.574551	226	.	23.4371	22.6349	921
contig_2	54488	59883	WT	CM	H3K27me3	WT_CM_H3K27me3_peak_629	2.76389	5.395	0.555329	623	.	63.4038	62.3006	3450
contig_2	60182	70571	WT	CM	H3K27me3	WT_CM_H3K27me3_peak_630	3.33496	10.389	0.468861	999	.	102.03	99.9418	6403
contig_2	78373	81514	WT	CM	H3K27me3	WT_CM_H3K27me3_peak_631	3.42762	3.141	0.489653	1007	.	102.918	100.79	896
contig_2	85897	91218	WT	CM	H3K27me3	WT_CM_H3K27me3_peak_632	3.19416	5.321	0.496899	842	.	85.7348	84.2193	4294
contig_2	91610	103880	WT	CM	H3K27me3	WT_CM_H3K27me3_peak_633	3.28297	12.27	0.525509	947	.	96.6215	94.7454	9123
contig_2	152888	153475	WT	CM	H3K27me3	WT_CM_H3K27me3_peak_634	1.38247	0.587	0.553663	37	.	4.4455	3.73729	164
contig_2	172483	175286	WT	CM	H3K27me3	WT_CM_H3K27me3_peak_635	2.67954	2.803	0.498395	594	.	60.5049	59.4342	1258
contig_2	177039	191652	WT	CM	H3K27me3	WT_CM_H3K27me3_peak_636	3.78605	14.613	0.460891	1252	.	129.026	125.292	9176
contig_2	191969	197528	WT	CM	H3K27me3	WT_CM_H3K27me3_peak_637	3.33205	5.559	0.606584	884	.	90.0686	88.4265	1294
contig_2	198750	209823	WT	CM	H3K27me3	WT_CM_H3K27me3_peak_638	3.97568	11.073	0.576267	1261	.	129.934	126.105	3093
contig_2	210012	218702	WT	CM	H3K27me3	WT_CM_H3K27me3_peak_639	3.76101	8.69	0.527848	1123	.	115.133	112.386	5360
contig_2	221200	225253	WT	CM	H3K27me3	WT_CM_H3K27me3_peak_640	2.11877	4.053	0.528251	313	.	32.2483	31.3978	3561
contig_2	236247	236638	WT	CM	H3K27me3	WT_CM_H3K27me3_peak_641	1.55882	0.391	0.432225	90	.	9.77589	9.03983	205
contig_2	245077	245670	WT	CM	H3K27me3	WT_CM_H3K27me3_peak_642	1.39965	0.593	0.58516	40	.	4.75409	4.04382	474
contig_2	245868	246273	WT	CM	H3K27me3	WT_CM_H3K27me3_peak_643	1.74312	0.405	0.437037	121	.	12.9246	12.1741	207
contig_2	247867	260234	WT	CM	H3K27me3	WT_CM_H3K27me3_peak_644	3.32268	12.367	0.490256	996	.	101.733	99.6543	7743
contig_2	262973	265731	WT	CM	H3K27me3	WT_CM_H3K27me3_peak_645	3.48646	2.758	0.538434	992	.	101.3	99.2406	1878
contig_2	266084	277374	WT	CM	H3K27me3	WT_CM_H3K27me3_peak_646	3.45085	11.29	0.492294	1073	.	109.826	107.383	1760
contig_2	278628	286606	WT	CM	H3K27me3	WT_CM_H3K27me3_peak_647	3.55922	7.978	0.48195	1107	.	113.402	110.76	4171
contig_2	286880	288975	WT	CM	H3K27me3	WT_CM_H3K27me3_peak_648	2.43699	2.095	0.452983	493	.	50.3378	49.3661	556
contig_2	289446	296092	WT	CM	H3K27me3	WT_CM_H3K27me3_peak_649	3.46632	6.646	0.484051	1029	.	105.158	102.933	3281
contig_2	296503	308958	WT	CM	H3K27me3	WT_CM_H3K27me3_peak_650	3.14657	12.455	0.519149	865	.	88.1518	86.5663	10542
contig_2	330939	333969	WT	CM	H3K27me3	WT_CM_H3K27me3_peak_651	2.87299	3.03	0.533663	656	.	66.7924	65.6453	1466
contig_2	378596	382014	WT	CM	H3K27me3	WT_CM_H3K27me3_peak_652	2.8747	3.418	0.524868	670	.	68.2628	67.0959	1159
contig_2	389812	392860	WT	CM	H3K27me3	WT_CM_H3K27me3_peak_653	2.55541	3.048	0.586286	501	.	51.0797	50.1012	330
contig_2	393282	401485	WT	CM	H3K27me3	WT_CM_H3K27me3_peak_654	3.24744	8.203	0.516884	923	.	94.1071	92.3267	1493
contig_2	401731	403609	WT	CM	H3K27me3	WT_CM_H3K27me3_peak_655	2.96616	1.878	0.578807	651	.	66.3108	65.1702	1464
contig_2	423160	430441	WT	CM	H3K27me3	WT_CM_H3K27me3_peak_656	2.79009	7.281	0.55377	693	.	70.5913	69.3921	6458
contig_2	498039	503095	WT	CM	H3K27me3	WT_CM_H3K27me3_peak_657	2.91445	5.056	0.522943	689	.	70.1109	68.919	735
contig_2	541818	544017	WT	CM	H3K27me3	WT_CM_H3K27me3_peak_658	2.05393	2.199	0.508868	254	.	26.2926	25.4749	679
contig_2	770826	773035	WT	CM	H3K27me3	WT_CM_H3K27me3_peak_659	2.16573	2.209	0.512902	292	.	30.0764	29.238	865
contig_2	850841	851251	WT	CM	H3K27me3	WT_CM_H3K27me3_peak_660	1.84833	0.41	0.592683	173	.	18.1606	17.3854	243
contig_2	1164369	1165005	WT	CM	H3K27me3	WT_CM_H3K27me3_peak_661	2.47493	0.636	0.422956	404	.	41.4023	40.4964	380
contig_2	1503044	1505256	WT	CM	H3K27me3	WT_CM_H3K27me3_peak_662	2.11206	2.212	0.509946	275	.	28.3397	27.5108	1455
contig_2	1550207	1552365	WT	CM	H3K27me3	WT_CM_H3K27me3_peak_663	1.85144	2.158	0.509268	183	.	19.137	18.3569	1773
contig_2	1631354	1631664	WT	CM	H3K27me3	WT_CM_H3K27me3_peak_664	1.59955	0.31	0.593548	93	.	10.1083	9.37056	199
contig_2	1855813	1857917	WT	CM	H3K27me3	WT_CM_H3K27me3_peak_665	2.01348	2.104	0.509981	240	.	24.8959	24.0857	1458
contig_2	1929758	1930224	WT	CM	H3K27me3	WT_CM_H3K27me3_peak_666	2.02928	0.466	0.570815	241	.	24.9317	24.1214	283
contig_2	2005404	2007278	WT	CM	H3K27me3	WT_CM_H3K27me3_peak_667	3.35622	1.874	0.478655	916	.	93.3967	91.6401	426
contig_2	2013783	2019149	WT	CM	H3K27me3	WT_CM_H3K27me3_peak_668	2.2545	5.366	0.528327	329	.	33.7839	32.9247	2135
contig_2	2934915	2935395	WT	CM	H3K27me3	WT_CM_H3K27me3_peak_669	1.94802	0.48	0.575	211	.	21.9791	21.1842	272
contig_2	3453304	3455485	WT	CM	H3K27me3	WT_CM_H3K27me3_peak_670	2.16112	2.181	0.513067	289	.	29.8336	28.9968	1039
contig_2	3846414	3846851	WT	CM	H3K27me3	WT_CM_H3K27me3_peak_671	2.19822	0.437	0.585812	280	.	28.8376	28.0057	221
contig_2	3855610	3856030	WT	CM	H3K27me3	WT_CM_H3K27me3_peak_672	1.38247	0.42	0.566667	37	.	4.4455	3.73729	200
contig_2	3865723	3866449	WT	CM	H3K27me3	WT_CM_H3K27me3_peak_673	1.42541	0.726	0.570248	45	.	5.23586	4.52261	317
contig_2	3886409	3886760	WT	CM	H3K27me3	WT_CM_H3K27me3_peak_674	1.56332	0.351	0.42735	97	.	10.5348	9.79534	203
contig_2	3886882	3889114	WT	CM	H3K27me3	WT_CM_H3K27me3_peak_675	2.54057	2.232	0.491487	512	.	52.2522	51.2631	474
contig_2	3889504	3893723	WT	CM	H3K27me3	WT_CM_H3K27me3_peak_676	2.34278	4.219	0.502489	412	.	42.1187	41.2079	3864
contig_2	4096232	4096585	WT	CM	H3K27me3	WT_CM_H3K27me3_peak_677	1.57746	0.353	0.580737	87	.	9.45706	8.72232	200
contig_2	4106710	4107036	WT	CM	H3K27me3	WT_CM_H3K27me3_peak_678	1.32957	0.326	0.444785	31	.	3.83686	3.13324	181
contig_2	4140175	4142520	WT	CM	H3K27me3	WT_CM_H3K27me3_peak_679	2.86647	2.345	0.455011	676	.	68.8293	67.6548	646
contig_2	4142972	4145240	WT	CM	H3K27me3	WT_CM_H3K27me3_peak_680	2.38509	2.268	0.515432	397	.	40.6089	39.708	1526
contig_2	4145802	4159067	WT	CM	H3K27me3	WT_CM_H3K27me3_peak_681	3.51559	13.265	0.505466	1036	.	105.945	103.688	6849
contig_2	4159309	4175079	WT	CM	H3K27me3	WT_CM_H3K27me3_peak_682	3.79039	15.77	0.506658	1160	.	119.089	116.096	5745
contig_2	4175559	4176071	WT	CM	H3K27me3	WT_CM_H3K27me3_peak_683	1.39965	0.512	0.578125	40	.	4.75409	4.04382	234
contig_2	4181130	4186569	WT	CM	H3K27me3	WT_CM_H3K27me3_peak_684	2.09189	5.439	0.5262	281	.	28.9538	28.1215	3451
contig_2	4193542	4193850	WT	CM	H3K27me3	WT_CM_H3K27me3_peak_685	1.34812	0.308	0.529221	31	.	3.85894	3.15491	272
contig_2	4195935	4212803	WT	CM	H3K27me3	WT_CM_H3K27me3_peak_686	3.1363	16.868	0.524603	875	.	89.1426	87.5269	957
contig_2	4221358	4224362	WT	CM	H3K27me3	WT_CM_H3K27me3_peak_687	3.6194	3.004	0.494341	1149	.	117.821	114.908	1254
contig_2	4252567	4257487	WT	CM	H3K27me3	WT_CM_H3K27me3_peak_688	3.60985	4.92	0.473171	1152	.	118.158	115.219	3761
contig_2	4260887	4265861	WT	CM	H3K27me3	WT_CM_H3K27me3_peak_689	3.00821	4.974	0.538802	755	.	76.8131	75.5051	4129
contig_2	4272556	4273091	WT	CM	H3K27me3	WT_CM_H3K27me3_peak_690	1.40823	0.535	0.579439	42	.	4.91217	4.20088	62
contig_2	4278266	4285012	WT	CM	H3K27me3	WT_CM_H3K27me3_peak_691	2.74234	6.746	0.492292	663	.	67.4694	66.3139	3253
contig_2	4286149	4293138	WT	CM	H3K27me3	WT_CM_H3K27me3_peak_692	3.48623	6.989	0.494778	952	.	97.0953	95.2005	3833
contig_2	4293623	4315213	WT	CM	H3K27me3	WT_CM_H3K27me3_peak_693	3.629	21.59	0.472348	1125	.	115.271	112.519	15469
contig_2	4321776	4325615	WT	CM	H3K27me3	WT_CM_H3K27me3_peak_694	2.49681	3.839	0.514196	510	.	51.9939	51.0076	2432
contig_2	4329264	4331818	WT	CM	H3K27me3	WT_CM_H3K27me3_peak_695	1.93818	2.554	0.550117	226	.	23.4108	22.6088	1254
contig_2	4332130	4346530	WT	CM	H3K27me3	WT_CM_H3K27me3_peak_696	3.54471	14.4	0.474236	1126	.	115.426	112.667	8849
contig_2	4346617	4347325	WT	CM	H3K27me3	WT_CM_H3K27me3_peak_697	1.55916	0.708	0.480226	84	.	9.21303	8.47962	205
contig_2	4348301	4362550	WT	CM	H3K27me3	WT_CM_H3K27me3_peak_698	2.87195	14.249	0.538073	747	.	76.0631	74.7709	1581
contig_2	4362637	4372313	WT	CM	H3K27me3	WT_CM_H3K27me3_peak_699	3.45331	9.676	0.489665	1057	.	108.088	105.732	1038
contig_2	4374888	4384924	WT	CM	H3K27me3	WT_CM_H3K27me3_peak_700	2.99506	10.036	0.499203	808	.	82.309	80.8796	5805
contig_2	4393285	4394033	WT	CM	H3K27me3	WT_CM_H3K27me3_peak_701	1.82043	0.748	0.485294	176	.	18.449	17.6724	410
contig_2	4394617	4403309	WT	CM	H3K27me3	WT_CM_H3K27me3_peak_702	3.42051	8.692	0.506098	1050	.	107.405	105.079	7528
contig_2	4403390	4408712	WT	CM	H3K27me3	WT_CM_H3K27me3_peak_703	3.08215	5.322	0.501315	961	.	98.0665	96.1371	952
contig_2	4408877	4414777	WT	CM	H3K27me3	WT_CM_H3K27me3_peak_704	3.59958	5.9	0.51661	1111	.	113.84	111.181	1391
contig_2	4414852	4415294	WT	CM	H3K27me3	WT_CM_H3K27me3_peak_705	1.70364	0.442	0.429864	131	.	13.952	13.1968	244
contig_2	4416295	4420020	WT	CM	H3K27me3	WT_CM_H3K27me3_peak_706	3.4956	3.725	0.557047	1051	.	107.497	105.168	2828
contig_2	4420850	4424678	WT	CM	H3K27me3	WT_CM_H3K27me3_peak_707	3.36573	3.828	0.516196	964	.	98.425	96.48	2667
contig_2	4783824	4786537	WT	CM	H3K27me3	WT_CM_H3K27me3_peak_708	3.0068	2.713	0.482123	798	.	81.2889	79.8839	539
contig_2	4797336	4797799	WT	CM	H3K27me3	WT_CM_H3K27me3_peak_709	1.36623	0.463	0.62851	37	.	4.48442	3.77601	52
contig_2	4797881	4799190	WT	CM	H3K27me3	WT_CM_H3K27me3_peak_710	1.77746	1.309	0.652406	131	.	13.9365	13.1814	791
contig_2	4799502	4813771	WT	CM	H3K27me3	WT_CM_H3K27me3_peak_711	2.79692	14.269	0.517696	713	.	72.5553	71.3255	9035
contig_2	4814205	4819746	WT	CM	H3K27me3	WT_CM_H3K27me3_peak_712	3.2724	5.541	0.520484	875	.	89.1342	87.5188	1461
contig_2	4820148	4824951	WT	CM	H3K27me3	WT_CM_H3K27me3_peak_713	3.81131	4.803	0.538205	1185	.	121.718	118.546	1896
contig_2	4825321	4829807	WT	CM	H3K27me3	WT_CM_H3K27me3_peak_714	3.55075	4.486	0.546144	1088	.	111.382	108.856	951
contig_2	4838882	4840057	WT	CM	H3K27me3	WT_CM_H3K27me3_peak_715	2.05091	1.175	0.557447	247	.	25.57	24.7562	875
contig_2	4842198	4846837	WT	CM	H3K27me3	WT_CM_H3K27me3_peak_716	2.13131	4.639	0.517353	301	.	31.0022	30.1584	2425
contig_2	4847561	4857884	WT	CM	H3K27me3	WT_CM_H3K27me3_peak_717	3.8661	10.323	0.508864	1217	.	125.164	121.727	2524
contig_2	4865457	4865781	WT	CM	H3K27me3	WT_CM_H3K27me3_peak_718	1.35553	0.324	0.626543	32	.	3.98465	3.27995	257
contig_2	4868266	4870877	WT	CM	H3K27me3	WT_CM_H3K27me3_peak_719	1.73755	2.611	0.564918	126	.	13.3661	12.6138	1780
contig_2	4871952	4881909	WT	CM	H3K27me3	WT_CM_H3K27me3_peak_720	3.383	9.957	0.518128	939	.	95.7506	93.9094	1411
contig_2	4888739	4890397	WT	CM	H3K27me3	WT_CM_H3K27me3_peak_721	1.45117	1.658	0.575995	50	.	5.74001	5.02386	837
contig_2	4891585	4892084	WT	CM	H3K27me3	WT_CM_H3K27me3_peak_722	1.43983	0.499	0.569138	49	.	5.71133	4.99554	281
contig_2	4892170	4893077	WT	CM	H3K27me3	WT_CM_H3K27me3_peak_723	1.36775	0.907	0.515987	44	.	5.1363	4.42373	584
contig_2	4896551	4897732	WT	CM	H3K27me3	WT_CM_H3K27me3_peak_724	1.52033	1.181	0.578323	69	.	7.71573	6.9892	1003
contig_2	4898599	4905762	WT	CM	H3K27me3	WT_CM_H3K27me3_peak_725	3.69462	7.163	0.517521	1123	.	115.135	112.388	4294
contig_2	4905887	4915820	WT	CM	H3K27me3	WT_CM_H3K27me3_peak_726	2.96244	9.933	0.569717	646	.	65.8145	64.6802	3194
contig_2	4916278	4922414	WT	CM	H3K27me3	WT_CM_H3K27me3_peak_727	3.72666	6.136	0.500163	1102	.	112.821	110.212	1481
contig_2	4923033	4930277	WT	CM	H3K27me3	WT_CM_H3K27me3_peak_728	3.34001	7.244	0.51974	997	.	101.801	99.7206	3602
contig_2	4930383	4940180	WT	CM	H3K27me3	WT_CM_H3K27me3_peak_729	3.39912	9.797	0.443911	1037	.	106.054	103.788	7985
contig_2	4946393	4949312	WT	CM	H3K27me3	WT_CM_H3K27me3_peak_730	3.0057	2.919	0.480301	735	.	74.8296	73.5595	1696
contig_2	4951970	4952412	WT	CM	H3K27me3	WT_CM_H3K27me3_peak_731	1.56279	0.442	0.642534	74	.	8.17586	7.44706	259
contig_2	4953980	4957976	WT	CM	H3K27me3	WT_CM_H3K27me3_peak_732	3.26244	3.996	0.424174	965	.	98.5477	96.5986	3126
contig_2	4993192	4993737	WT	CM	H3K27me3	WT_CM_H3K27me3_peak_733	1.38247	0.545	0.572477	37	.	4.4455	3.73729	425
contig_2	5047224	5051809	WT	CM	H3K27me3	WT_CM_H3K27me3_peak_734	3.03567	4.585	0.51494	858	.	87.4464	85.8805	1841
contig_2	5052830	5053284	WT	CM	H3K27me3	WT_CM_H3K27me3_peak_735	1.38247	0.454	0.559471	37	.	4.4455	3.73729	285
contig_2	5053668	5060479	WT	CM	H3K27me3	WT_CM_H3K27me3_peak_736	3.81061	6.811	0.497724	1228	.	126.391	122.863	4519
contig_20	0	16085	WT	CM	H3K27me3	WT_CM_H3K27me3_peak_737	3.6197	16.085	0.476034	1105	.	113.182	110.558	10154
contig_20	16162	24443	WT	CM	H3K27me3	WT_CM_H3K27me3_peak_738	3.26554	8.281	0.590146	860	.	87.5947	86.0255	2180
contig_20	24752	25183	WT	CM	H3K27me3	WT_CM_H3K27me3_peak_739	1.40823	0.431	0.691415	42	.	4.91217	4.20088	328
contig_20	25409	45607	WT	CM	H3K27me3	WT_CM_H3K27me3_peak_740	3.69232	20.198	0.549312	1080	.	110.526	108.042	13776
contig_20	46012	59204	WT	CM	H3K27me3	WT_CM_H3K27me3_peak_741	2.92934	13.192	0.556322	710	.	72.3004	71.0737	10785
contig_20	88274	92471	WT	CM	H3K27me3	WT_CM_H3K27me3_peak_742	2.17083	4.197	0.501549	323	.	33.2222	32.3659	680
contig_20	93968	107845	WT	CM	H3K27me3	WT_CM_H3K27me3_peak_743	3.14458	13.877	0.502918	857	.	87.2635	85.7052	2474
contig_20	108585	108950	WT	CM	H3K27me3	WT_CM_H3K27me3_peak_744	1.67436	0.365	0.380822	105	.	11.3001	10.557	228
contig_20	124715	128793	WT	CM	H3K27me3	WT_CM_H3K27me3_peak_745	2.36695	4.078	0.52207	414	.	42.3638	41.4518	1962
contig_20	137450	145202	WT	CM	H3K27me3	WT_CM_H3K27me3_peak_746	3.18932	7.752	0.481166	926	.	94.4109	92.6178	6558
contig_20	145450	156391	WT	CM	H3K27me3	WT_CM_H3K27me3_peak_747	3.55342	10.941	0.526643	1003	.	102.407	100.301	3408
contig_20	156855	160170	WT	CM	H3K27me3	WT_CM_H3K27me3_peak_748	3.48623	3.315	0.573152	952	.	97.0953	95.2005	903
contig_20	160810	161339	WT	CM	H3K27me3	WT_CM_H3K27me3_peak_749	1.42541	0.529	0.582231	45	.	5.23586	4.52261	327
contig_20	162576	167396	WT	CM	H3K27me3	WT_CM_H3K27me3_peak_750	2.89649	4.82	0.523651	682	.	69.436	68.2533	2343
contig_20	167922	188620	WT	CM	H3K27me3	WT_CM_H3K27me3_peak_751	3.77185	20.698	0.52179	1207	.	124.05	120.704	7939
contig_20	189293	200980	WT	CM	H3K27me3	WT_CM_H3K27me3_peak_752	3.74384	11.687	0.507401	1112	.	113.975	111.3	3208
contig_20	201856	226490	WT	CM	H3K27me3	WT_CM_H3K27me3_peak_753	3.57893	24.634	0.550215	1019	.	104.077	101.9	18419
contig_20	226831	257326	WT	CM	H3K27me3	WT_CM_H3K27me3_peak_754	3.51048	30.495	0.524348	1037	.	105.98	103.719	9867
contig_20	257681	260367	WT	CM	H3K27me3	WT_CM_H3K27me3_peak_755	2.94135	2.686	0.569248	641	.	65.2784	64.1523	813
contig_20	270258	275308	WT	CM	H3K27me3	WT_CM_H3K27me3_peak_756	2.49796	5.05	0.511485	461	.	47.0788	46.1325	2002
contig_20	275476	279445	WT	CM	H3K27me3	WT_CM_H3K27me3_peak_757	2.96071	3.969	0.535399	717	.	72.9459	71.7092	1196
contig_20	280067	284910	WT	CM	H3K27me3	WT_CM_H3K27me3_peak_758	3.11971	4.843	0.517241	751	.	76.4846	75.1841	1525
contig_20	286127	293074	WT	CM	H3K27me3	WT_CM_H3K27me3_peak_759	2.88581	6.947	0.51677	655	.	66.7325	65.5876	5834
contig_20	294044	297096	WT	CM	H3K27me3	WT_CM_H3K27me3_peak_760	3.77818	3.052	0.502621	1134	.	116.295	113.475	1998
contig_20	301887	312987	WT	CM	H3K27me3	WT_CM_H3K27me3_peak_761	3.78352	11.1	0.482973	1192	.	122.449	119.228	4366
contig_20	313108	313836	WT	CM	H3K27me3	WT_CM_H3K27me3_peak_762	1.84098	0.728	0.509615	155	.	16.2728	15.5069	253
contig_20	359110	369189	WT	CM	H3K27me3	WT_CM_H3K27me3_peak_763	3.09616	10.079	0.495089	834	.	84.9166	83.422	4620
contig_21	5259	6849	WT	CM	H3K27me3	WT_CM_H3K27me3_peak_764	1.89893	1.59	0.479245	179	.	18.7241	17.9461	542
contig_21	7152	14541	WT	CM	H3K27me3	WT_CM_H3K27me3_peak_765	3.27886	7.389	0.491	879	.	89.5931	87.963	1075
contig_21	22652	26812	WT	CM	H3K27me3	WT_CM_H3K27me3_peak_766	2.74837	4.16	0.529567	559	.	56.9341	55.901	2490
contig_21	27067	35366	WT	CM	H3K27me3	WT_CM_H3K27me3_peak_767	3.63221	8.299	0.478009	1042	.	106.547	104.258	6693
contig_21	63999	64726	WT	CM	H3K27me3	WT_CM_H3K27me3_peak_768	2.54217	0.727	0.495186	507	.	51.7424	50.7575	368
contig_21	65943	67964	WT	CM	H3K27me3	WT_CM_H3K27me3_peak_769	1.69773	2.021	0.547749	116	.	12.3871	11.6393	607
contig_21	68231	71477	WT	CM	H3K27me3	WT_CM_H3K27me3_peak_770	2.17724	3.246	0.519409	288	.	29.7006	28.8643	1352
contig_21	71673	72799	WT	CM	H3K27me3	WT_CM_H3K27me3_peak_771	1.44746	1.126	0.51421	58	.	6.55479	5.83437	164
contig_21	81682	83984	WT	CM	H3K27me3	WT_CM_H3K27me3_peak_772	2.78483	2.302	0.456994	663	.	67.5349	66.3788	1038
contig_21	145209	150174	WT	CM	H3K27me3	WT_CM_H3K27me3_peak_773	3.01175	4.965	0.530916	784	.	79.7883	78.4179	3133
contig_21	175523	176265	WT	CM	H3K27me3	WT_CM_H3K27me3_peak_774	1.51127	0.742	0.583558	62	.	7.0017	6.2787	484
contig_21	179042	182352	WT	CM	H3K27me3	WT_CM_H3K27me3_peak_775	3.073	3.31	0.512991	880	.	89.639	88.0076	1063
contig_21	190318	204320	WT	CM	H3K27me3	WT_CM_H3K27me3_peak_776	3.54591	14.002	0.513569	1113	.	114.046	111.369	7869
contig_21	228071	230911	WT	CM	H3K27me3	WT_CM_H3K27me3_peak_777	2.0005	2.84	0.502817	239	.	24.7597	23.9506	625
contig_21	231104	232954	WT	CM	H3K27me3	WT_CM_H3K27me3_peak_778	1.70845	1.85	0.507568	130	.	13.8101	13.0557	1094
contig_21	233750	258365	WT	CM	H3K27me3	WT_CM_H3K27me3_peak_779	4.01003	24.615	0.521471	1282	.	132.357	128.297	10031
contig_21	259404	259745	WT	CM	H3K27me3	WT_CM_H3K27me3_peak_780	1.45212	0.341	0.554252	56	.	6.39683	5.67725	233
contig_21	260243	261390	WT	CM	H3K27me3	WT_CM_H3K27me3_peak_781	1.65108	1.147	0.463819	123	.	13.1174	12.3662	857
contig_21	263986	274060	WT	CM	H3K27me3	WT_CM_H3K27me3_peak_782	3.73172	10.074	0.50139	1229	.	126.497	122.961	4337
contig_21	274487	276978	WT	CM	H3K27me3	WT_CM_H3K27me3_peak_783	3.54634	2.491	0.460859	989	.	100.951	98.9025	1196
contig_21	292129	301684	WT	CM	H3K27me3	WT_CM_H3K27me3_peak_784	4.05897	9.555	0.502355	1322	.	136.765	132.263	2463
contig_21	302146	314159	WT	CM	H3K27me3	WT_CM_H3K27me3_peak_785	2.88965	12.013	0.567052	727	.	73.968	72.7141	1811
contig_21	314495	322638	WT	CM	H3K27me3	WT_CM_H3K27me3_peak_786	3.08039	8.143	0.534447	795	.	80.9518	79.5562	2047
contig_21	325137	326589	WT	CM	H3K27me3	WT_CM_H3K27me3_peak_787	1.45117	1.452	0.606061	50	.	5.74001	5.02386	563
contig_21	326917	327323	WT	CM	H3K27me3	WT_CM_H3K27me3_peak_788	1.37389	0.406	0.687192	35	.	4.29501	3.58784	124
contig_21	327412	327784	WT	CM	H3K27me3	WT_CM_H3K27me3_peak_789	1.34812	0.372	0.623656	31	.	3.85894	3.15491	313
contig_21	328197	330015	WT	CM	H3K27me3	WT_CM_H3K27me3_peak_790	2.74777	1.818	0.560506	532	.	54.2994	53.2909	777
contig_21	334662	339867	WT	CM	H3K27me3	WT_CM_H3K27me3_peak_791	2.20771	5.205	0.526609	334	.	34.3532	33.4903	3601
contig_21	356341	359261	WT	CM	H3K27me3	WT_CM_H3K27me3_peak_792	2.60774	2.92	0.445548	538	.	54.8909	53.8772	2042
contig_21	366596	367369	WT	CM	H3K27me3	WT_CM_H3K27me3_peak_793	1.39106	0.773	0.569211	38	.	4.59853	3.88928	57
contig_21	367621	367921	WT	CM	H3K27me3	WT_CM_H3K27me3_peak_794	1.31616	0.3	0.446667	27	.	3.42649	2.72602	94
contig_22	0	8326	WT	CM	H3K27me3	WT_CM_H3K27me3_peak_795	3.62501	8.326	0.507807	1082	.	110.695	108.205	439
contig_22	20324	22479	WT	CM	H3K27me3	WT_CM_H3K27me3_peak_796	2.14361	2.155	0.511833	278	.	28.6997	27.8688	1275
contig_22	42327	42710	WT	CM	H3K27me3	WT_CM_H3K27me3_peak_797	1.83762	0.383	0.5953	176	.	18.4074	17.6309	138
contig_22	48375	48885	WT	CM	H3K27me3	WT_CM_H3K27me3_peak_798	1.35653	0.51	0.578431	34	.	4.1739	3.46763	254
contig_22	49159	49502	WT	CM	H3K27me3	WT_CM_H3K27me3_peak_799	1.34609	0.343	0.588921	35	.	4.25576	3.54908	195
contig_22	50062	50467	WT	CM	H3K27me3	WT_CM_H3K27me3_peak_800	1.35482	0.405	0.474074	34	.	4.14784	3.4417	152
contig_22	65385	77218	WT	CM	H3K27me3	WT_CM_H3K27me3_peak_801	4.20752	11.833	0.482971	1399	.	146.575	139.985	10397
contig_22	77555	86678	WT	CM	H3K27me3	WT_CM_H3K27me3_peak_802	3.8984	9.123	0.539187	1211	.	124.537	121.148	3725
contig_22	87154	96850	WT	CM	H3K27me3	WT_CM_H3K27me3_peak_803	3.43967	9.696	0.516192	1021	.	104.316	102.126	7203
contig_22	97540	103803	WT	CM	H3K27me3	WT_CM_H3K27me3_peak_804	3.42676	6.263	0.488903	946	.	96.505	94.6372	1529
contig_22	105187	105806	WT	CM	H3K27me3	WT_CM_H3K27me3_peak_805	1.74312	0.619	0.642973	121	.	12.9246	12.1741	204
contig_22	108046	112070	WT	CM	H3K27me3	WT_CM_H3K27me3_peak_806	1.93203	4.024	0.629722	181	.	18.8889	18.1099	3405
contig_22	112532	114798	WT	CM	H3K27me3	WT_CM_H3K27me3_peak_807	2.18104	2.266	0.595763	273	.	28.145	27.3168	1366
contig_22	115020	117352	WT	CM	H3K27me3	WT_CM_H3K27me3_peak_808	1.98995	2.332	0.512864	228	.	23.687	22.8834	908
contig_22	121986	146950	WT	CM	H3K27me3	WT_CM_H3K27me3_peak_809	3.44284	24.964	0.558284	958	.	97.7959	95.8746	15302
contig_22	148078	155974	WT	CM	H3K27me3	WT_CM_H3K27me3_peak_810	2.91951	7.896	0.563197	623	.	63.447	62.342	2153
contig_22	156145	158504	WT	CM	H3K27me3	WT_CM_H3K27me3_peak_811	2.63004	2.359	0.465028	530	.	54.0492	53.0436	1714
contig_22	159253	163416	WT	CM	H3K27me3	WT_CM_H3K27me3_peak_812	3.78223	4.163	0.492674	1162	.	119.294	116.28	1275
contig_22	163491	172251	WT	CM	H3K27me3	WT_CM_H3K27me3_peak_813	3.25079	8.76	0.508219	963	.	98.2669	96.3265	4949
contig_22	181181	185685	WT	CM	H3K27me3	WT_CM_H3K27me3_peak_814	3.49064	4.504	0.448934	1113	.	114.068	111.39	3221
contig_22	212462	215869	WT	CM	H3K27me3	WT_CM_H3K27me3_peak_815	1.91724	3.407	0.534488	204	.	21.2454	20.4545	848
contig_22	238032	238604	WT	CM	H3K27me3	WT_CM_H3K27me3_peak_816	1.38247	0.572	0.56993	37	.	4.4455	3.73729	190
contig_22	241822	247614	WT	CM	H3K27me3	WT_CM_H3K27me3_peak_817	3.53032	5.792	0.45442	1040	.	106.286	104.011	4016
contig_22	248658	252557	WT	CM	H3K27me3	WT_CM_H3K27me3_peak_818	2.06401	3.899	0.560657	260	.	26.8723	26.0512	913
contig_22	253178	254437	WT	CM	H3K27me3	WT_CM_H3K27me3_peak_819	2.01789	1.259	0.640191	211	.	21.9095	21.1149	255
contig_22	254845	263800	WT	CM	H3K27me3	WT_CM_H3K27me3_peak_820	3.42814	8.955	0.547069	999	.	102.027	99.9393	4301
contig_22	264137	274971	WT	CM	H3K27me3	WT_CM_H3K27me3_peak_821	3.53849	10.834	0.534429	1002	.	102.326	100.223	9411
contig_22	282756	283456	WT	CM	H3K27me3	WT_CM_H3K27me3_peak_822	1.34812	0.7	0.562857	31	.	3.85894	3.15491	578
contig_22	289517	289847	WT	CM	H3K27me3	WT_CM_H3K27me3_peak_823	1.42541	0.33	0.557576	45	.	5.23586	4.52261	240
contig_22	309471	309857	WT	CM	H3K27me3	WT_CM_H3K27me3_peak_824	1.37389	0.386	0.601036	35	.	4.29501	3.58784	241
contig_23	29188	31973	WT	CM	H3K27me3	WT_CM_H3K27me3_peak_825	3.12227	2.785	0.445242	836	.	85.1675	83.6675	1287
contig_23	32374	49275	WT	CM	H3K27me3	WT_CM_H3K27me3_peak_826	3.56211	16.901	0.489261	1106	.	113.281	110.654	2357
contig_23	49576	62034	WT	CM	H3K27me3	WT_CM_H3K27me3_peak_827	3.46041	12.458	0.44654	1062	.	108.614	106.23	6073
contig_23	175581	182758	WT	CM	H3K27me3	WT_CM_H3K27me3_peak_828	3.4266	7.177	0.504946	1024	.	104.7	102.496	4671
contig_23	193045	202165	WT	CM	H3K27me3	WT_CM_H3K27me3_peak_829	4.07249	9.12	0.50943	1390	.	144.92	139.005	4402
contig_23	212910	213432	WT	CM	H3K27me3	WT_CM_H3K27me3_peak_830	1.40823	0.522	0.576628	42	.	4.91217	4.20088	395
contig_23	213756	216313	WT	CM	H3K27me3	WT_CM_H3K27me3_peak_831	2.6619	2.557	0.499804	489	.	49.926	48.9565	1358
contig_23	216555	250066	WT	CM	H3K27me3	WT_CM_H3K27me3_peak_832	3.32972	33.511	0.521799	1018	.	104	101.826	21385
contig_23	251059	252104	WT	CM	H3K27me3	WT_CM_H3K27me3_peak_833	1.86333	1.045	0.513876	158	.	16.609	15.8413	249
contig_24	7401	33407	WT	CM	H3K27me3	WT_CM_H3K27me3_peak_834	3.97568	26.006	0.497462	1261	.	129.934	126.105	17571
contig_24	33737	42566	WT	CM	H3K27me3	WT_CM_H3K27me3_peak_835	2.66334	8.829	0.568468	557	.	56.7844	55.7522	1290
contig_24	45730	75286	WT	CM	H3K27me3	WT_CM_H3K27me3_peak_836	3.95851	29.556	0.527406	1250	.	128.728	125.012	21792
contig_24	78087	81764	WT	CM	H3K27me3	WT_CM_H3K27me3_peak_837	2.17209	3.677	0.587979	291	.	29.9607	29.1227	1919
contig_24	82054	83161	WT	CM	H3K27me3	WT_CM_H3K27me3_peak_838	1.6214	1.107	0.548329	104	.	11.1749	10.4325	746
contig_24	84961	85881	WT	CM	H3K27me3	WT_CM_H3K27me3_peak_839	1.40399	0.92	0.618478	47	.	5.45573	4.74127	814
contig_24	86705	94312	WT	CM	H3K27me3	WT_CM_H3K27me3_peak_840	3.33718	7.607	0.510319	932	.	95.0922	93.2748	2321
contig_24	94816	96226	WT	CM	H3K27me3	WT_CM_H3K27me3_peak_841	1.31846	1.41	0.500709	35	.	4.23532	3.52874	566
contig_24	98217	104781	WT	CM	H3K27me3	WT_CM_H3K27me3_peak_842	3.46353	6.564	0.493754	1045	.	106.894	104.593	1494
contig_24	105037	123073	WT	CM	H3K27me3	WT_CM_H3K27me3_peak_843	3.7596	18.036	0.504713	1128	.	115.594	112.829	12864
contig_24	123735	130567	WT	CM	H3K27me3	WT_CM_H3K27me3_peak_844	3.69505	6.832	0.56089	1121	.	114.901	112.174	5736
contig_24	130762	135855	WT	CM	H3K27me3	WT_CM_H3K27me3_peak_845	2.96267	5.093	0.507559	782	.	79.6619	78.2943	1352
contig_24	136009	157947	WT	CM	H3K27me3	WT_CM_H3K27me3_peak_846	3.90412	21.938	0.47926	1280	.	132.015	128.002	17212
contig_24	158272	178285	WT	CM	H3K27me3	WT_CM_H3K27me3_peak_847	3.41542	20.013	0.468545	994	.	101.522	99.45	12468
contig_24	178501	180382	WT	CM	H3K27me3	WT_CM_H3K27me3_peak_848	1.45925	1.881	0.509304	60	.	6.78798	6.06629	1091
contig_24	180673	191399	WT	CM	H3K27me3	WT_CM_H3K27me3_peak_849	3.14523	10.726	0.450867	925	.	94.3568	92.5695	7686
contig_24	192217	221371	WT	CM	H3K27me3	WT_CM_H3K27me3_peak_850	3.7994	29.154	0.482712	1212	.	124.638	121.246	17169
contig_24	221844	230631	WT	CM	H3K27me3	WT_CM_H3K27me3_peak_851	3.27139	8.787	0.469444	1033	.	105.548	103.305	2537
contig_25	0	10851	WT	CM	H3K27me3	WT_CM_H3K27me3_peak_852	3.5095	10.851	0.483642	1077	.	110.174	107.711	2368
contig_25	16341	18765	WT	CM	H3K27me3	WT_CM_H3K27me3_peak_853	3.48623	2.424	0.549505	952	.	97.0953	95.2005	1612
contig_25	19815	37753	WT	CM	H3K27me3	WT_CM_H3K27me3_peak_854	3.37587	17.938	0.482161	1039	.	106.193	103.921	15370
contig_25	37846	56142	WT	CM	H3K27me3	WT_CM_H3K27me3_peak_855	3.67112	18.296	0.501202	1082	.	110.729	108.238	10760
contig_25	60783	61176	WT	CM	H3K27me3	WT_CM_H3K27me3_peak_856	1.41682	0.393	0.562341	43	.	5.07276	4.36048	167
contig_25	68981	72132	WT	CM	H3K27me3	WT_CM_H3K27me3_peak_857	2.3341	3.151	0.506823	361	.	36.9849	36.1064	690
contig_25	73288	74379	WT	CM	H3K27me3	WT_CM_H3K27me3_peak_858	1.68183	1.091	0.52154	111	.	11.9193	11.1737	673
contig_25	92073	94829	WT	CM	H3K27me3	WT_CM_H3K27me3_peak_859	2.33205	2.756	0.474964	471	.	48.1076	47.1538	607
contig_25	95275	96957	WT	CM	H3K27me3	WT_CM_H3K27me3_peak_860	2.79299	1.682	0.513674	617	.	62.824	61.7274	857
contig_25	97401	141453	WT	CM	H3K27me3	WT_CM_H3K27me3_peak_861	3.83934	44.052	0.509466	1215	.	124.912	121.506	22882
contig_25	141571	143177	WT	CM	H3K27me3	WT_CM_H3K27me3_peak_862	3.20899	1.606	0.512453	916	.	93.3704	91.6146	864
contig_25	143597	155788	WT	CM	H3K27me3	WT_CM_H3K27me3_peak_863	3.79128	12.191	0.468542	1247	.	128.465	124.783	10797
contig_25	156094	171486	WT	CM	H3K27me3	WT_CM_H3K27me3_peak_864	2.73438	15.392	0.514813	870	.	88.6688	87.0677	12395
contig_25	173548	178123	WT	CM	H3K27me3	WT_CM_H3K27me3_peak_865	2.75152	4.575	0.525246	629	.	64.0812	62.9691	2741
contig_25	181490	181945	WT	CM	H3K27me3	WT_CM_H3K27me3_peak_866	1.83609	0.455	0.413187	171	.	17.9629	17.1888	250
contig_25	182191	185442	WT	CM	H3K27me3	WT_CM_H3K27me3_peak_867	3.30725	3.251	0.491541	915	.	93.2724	91.5233	685
contig_25	187594	188442	WT	CM	H3K27me3	WT_CM_H3K27me3_peak_868	1.85607	0.848	0.503538	175	.	18.3015	17.5257	480
contig_25	189723	190838	WT	CM	H3K27me3	WT_CM_H3K27me3_peak_869	1.89234	1.115	0.532735	189	.	19.7215	18.9384	495
contig_25	192424	198725	WT	CM	H3K27me3	WT_CM_H3K27me3_peak_870	3.55378	6.301	0.498175	1143	.	117.242	114.367	2944
contig_25	200363	219555	WT	CM	H3K27me3	WT_CM_H3K27me3_peak_871	3.52739	19.192	0.497186	1072	.	109.723	107.284	2158
contig_25	219652	221204	WT	CM	H3K27me3	WT_CM_H3K27me3_peak_872	2.2068	1.552	0.465851	283	.	29.1865	28.3527	1255
contig_25	222753	225877	WT	CM	H3K27me3	WT_CM_H3K27me3_peak_873	2.85081	3.124	0.456146	586	.	59.7253	58.6618	789
contig_26	45286	47035	WT	CM	H3K27me3	WT_CM_H3K27me3_peak_874	2.30126	1.749	0.587193	322	.	33.133	32.277	409
contig_26	47307	51275	WT	CM	H3K27me3	WT_CM_H3K27me3_peak_875	2.8594	3.968	0.592742	591	.	60.186	59.1176	3508
contig_26	106981	109762	WT	CM	H3K27me3	WT_CM_H3K27me3_peak_876	1.48546	2.781	0.489392	67	.	7.49837	6.77292	1256
contig_26	134366	134709	WT	CM	H3K27me3	WT_CM_H3K27me3_peak_877	1.39106	0.343	0.571429	38	.	4.59853	3.88928	139
contig_26	137015	137318	WT	CM	H3K27me3	WT_CM_H3K27me3_peak_878	1.39106	0.303	0.528053	38	.	4.59853	3.88928	170
contig_26	140774	141464	WT	CM	H3K27me3	WT_CM_H3K27me3_peak_879	1.3653	0.69	0.510145	34	.	4.14709	3.44096	253
contig_26	143232	144052	WT	CM	H3K27me3	WT_CM_H3K27me3_peak_880	1.66321	0.82	0.609756	103	.	11.0575	10.3155	233
contig_27	22961	26360	WT	CM	H3K27me3	WT_CM_H3K27me3_peak_881	2.87805	3.399	0.518388	689	.	70.1514	68.959	1662
contig_27	32993	36408	WT	CM	H3K27me3	WT_CM_H3K27me3_peak_882	2.91106	3.415	0.53265	740	.	75.3679	74.0882	1312
contig_27	135960	137277	WT	CM	H3K27me3	WT_CM_H3K27me3_peak_883	1.59714	1.317	0.561124	82	.	9.00493	8.27225	637
contig_28	24198	28247	WT	CM	H3K27me3	WT_CM_H3K27me3_peak_884	3.11509	4.049	0.538652	793	.	80.7006	79.3097	1618
contig_28	37317	43615	WT	CM	H3K27me3	WT_CM_H3K27me3_peak_885	3.12904	6.298	0.513338	870	.	88.6426	87.0423	3756
contig_28	65682	68198	WT	CM	H3K27me3	WT_CM_H3K27me3_peak_886	2.77057	2.516	0.502385	576	.	58.6879	57.6363	1303
contig_28	70781	71146	WT	CM	H3K27me3	WT_CM_H3K27me3_peak_887	1.2991	0.365	0.441096	27	.	3.41398	2.71359	264
contig_28	73906	79176	WT	CM	H3K27me3	WT_CM_H3K27me3_peak_888	2.26408	5.27	0.527514	333	.	34.1961	33.3346	3222
contig_28	88373	88697	WT	CM	H3K27me3	WT_CM_H3K27me3_peak_889	1.33954	0.324	0.580247	30	.	3.71874	3.01575	58
contig_28	97715	98067	WT	CM	H3K27me3	WT_CM_H3K27me3_peak_890	1.42541	0.352	0.553977	45	.	5.23586	4.52261	219
contig_29	5117	8048	WT	CM	H3K27me3	WT_CM_H3K27me3_peak_891	3.03603	2.931	0.431935	744	.	75.7762	74.4882	1172
contig_29	10564	11847	WT	CM	H3K27me3	WT_CM_H3K27me3_peak_892	1.68021	1.283	0.498051	105	.	11.3267	10.5836	261
contig_29	13112	18729	WT	CM	H3K27me3	WT_CM_H3K27me3_peak_893	2.65332	5.617	0.53071	485	.	49.4962	48.5303	4496
contig_29	36038	36333	WT	CM	H3K27me3	WT_CM_H3K27me3_peak_894	1.32265	0.295	0.684746	28	.	3.53331	2.83194	152
contig_29	43489	50531	WT	CM	H3K27me3	WT_CM_H3K27me3_peak_895	2.72893	7.042	0.539193	600	.	61.1093	60.0324	2457
contig_29	72514	77870	WT	CM	H3K27me3	WT_CM_H3K27me3_peak_896	3.56351	5.356	0.477222	999	.	102.062	99.9674	1410
contig_3	34701	35233	WT	CM	H3K27me3	WT_CM_H3K27me3_peak_897	1.44258	0.532	0.578947	48	.	5.56949	4.8543	283
contig_3	36837	42134	WT	CM	H3K27me3	WT_CM_H3K27me3_peak_898	2.19201	5.297	0.530489	359	.	36.7777	35.9008	815
contig_3	43973	44380	WT	CM	H3K27me3	WT_CM_H3K27me3_peak_899	1.80301	0.407	0.432432	161	.	16.8705	16.1018	202
contig_3	44571	50914	WT	CM	H3K27me3	WT_CM_H3K27me3_peak_900	3.27732	6.343	0.522623	856	.	87.1781	85.6215	2070
contig_3	51033	67757	WT	CM	H3K27me3	WT_CM_H3K27me3_peak_901	3.47572	16.724	0.541736	1041	.	106.463	104.182	10637
contig_3	68345	76971	WT	CM	H3K27me3	WT_CM_H3K27me3_peak_902	2.86696	8.626	0.553559	604	.	61.4896	60.4083	3864
contig_3	125512	125934	WT	CM	H3K27me3	WT_CM_H3K27me3_peak_903	1.91417	0.422	0.582938	198	.	20.6289	19.8412	188
contig_3	316207	323385	WT	CM	H3K27me3	WT_CM_H3K27me3_peak_904	3.93275	7.178	0.475481	1233	.	126.926	123.355	3764
contig_3	428591	430765	WT	CM	H3K27me3	WT_CM_H3K27me3_peak_905	2.13643	2.174	0.51058	290	.	29.8777	29.0407	749
contig_3	724466	725927	WT	CM	H3K27me3	WT_CM_H3K27me3_peak_906	2.52894	1.461	0.55373	471	.	48.1531	47.1992	871
contig_3	726685	732046	WT	CM	H3K27me3	WT_CM_H3K27me3_peak_907	3.31767	5.361	0.54225	1048	.	107.187	104.869	4032
contig_3	732439	750100	WT	CM	H3K27me3	WT_CM_H3K27me3_peak_908	3.68605	17.661	0.496914	1186	.	121.817	118.638	4206
contig_3	750320	757874	WT	CM	H3K27me3	WT_CM_H3K27me3_peak_909	3.32254	7.554	0.484776	950	.	96.9235	95.0382	2241
contig_3	757978	758590	WT	CM	H3K27me3	WT_CM_H3K27me3_peak_910	1.79111	0.612	0.482026	170	.	17.7928	17.0194	303
contig_3	770891	774040	WT	CM	H3K27me3	WT_CM_H3K27me3_peak_911	2.28515	3.149	0.505875	329	.	33.817	32.9576	649
contig_3	774942	775849	WT	CM	H3K27me3	WT_CM_H3K27me3_peak_912	1.40325	0.907	0.504961	45	.	5.25564	4.5423	269
contig_3	777443	790930	WT	CM	H3K27me3	WT_CM_H3K27me3_peak_913	3.8297	13.487	0.565137	1167	.	119.804	116.756	3331
contig_3	791347	792503	WT	CM	H3K27me3	WT_CM_H3K27me3_peak_914	1.45117	1.156	0.643599	50	.	5.74001	5.02386	282
contig_3	793214	801474	WT	CM	H3K27me3	WT_CM_H3K27me3_peak_915	3.25988	8.26	0.524334	1001	.	102.266	100.165	3754
contig_3	833153	834462	WT	CM	H3K27me3	WT_CM_H3K27me3_peak_916	1.54579	1.309	0.551566	77	.	8.44178	7.71168	1030
contig_3	834598	836165	WT	CM	H3K27me3	WT_CM_H3K27me3_peak_917	2.09765	1.567	0.518826	262	.	27.0427	26.2209	282
contig_3	848439	856714	WT	CM	H3K27me3	WT_CM_H3K27me3_peak_918	3.71101	8.275	0.493535	1120	.	114.761	112.04	4241
contig_3	856886	874807	WT	CM	H3K27me3	WT_CM_H3K27me3_peak_919	3.95184	17.921	0.475029	1270	.	130.928	127.027	10863
contig_3	874979	876804	WT	CM	H3K27me3	WT_CM_H3K27me3_peak_920	3.72395	1.825	0.429589	1203	.	123.633	120.322	1250
contig_3	877096	877432	WT	CM	H3K27me3	WT_CM_H3K27me3_peak_921	1.45211	0.336	0.470238	55	.	6.22963	5.51095	223
contig_3	877714	878440	WT	CM	H3K27me3	WT_CM_H3K27me3_peak_922	2.27184	0.726	0.449036	340	.	34.8953	34.0295	339
contig_3	878763	879645	WT	CM	H3K27me3	WT_CM_H3K27me3_peak_923	1.33095	0.882	0.560091	28	.	3.58115	2.8792	458
contig_3	883889	885480	WT	CM	H3K27me3	WT_CM_H3K27me3_peak_924	3.27831	1.591	0.477058	829	.	84.4276	82.9458	392
contig_3	885790	892259	WT	CM	H3K27me3	WT_CM_H3K27me3_peak_925	2.35676	6.469	0.524811	421	.	43.1112	42.194	4462
contig_3	892677	897065	WT	CM	H3K27me3	WT_CM_H3K27me3_peak_926	2.53943	4.388	0.497721	520	.	53.0622	52.0655	2238
contig_3	902101	929614	WT	CM	H3K27me3	WT_CM_H3K27me3_peak_927	3.81324	27.513	0.511794	1258	.	129.633	125.846	10849
contig_3	929693	936219	WT	CM	H3K27me3	WT_CM_H3K27me3_peak_928	3.51241	6.526	0.460006	983	.	100.405	98.3787	1012
contig_3	937359	949930	WT	CM	H3K27me3	WT_CM_H3K27me3_peak_929	3.59895	12.571	0.457482	1079	.	110.412	107.941	1046
contig_3	950452	955397	WT	CM	H3K27me3	WT_CM_H3K27me3_peak_930	3.48039	4.945	0.490597	1063	.	108.744	106.356	1232
contig_3	956334	958034	WT	CM	H3K27me3	WT_CM_H3K27me3_peak_931	2.10308	1.7	0.592353	262	.	27.1074	26.2854	440
contig_3	961157	967999	WT	CM	H3K27me3	WT_CM_H3K27me3_peak_932	2.90607	6.842	0.547793	701	.	71.4075	70.1952	5580
contig_3	968884	974475	WT	CM	H3K27me3	WT_CM_H3K27me3_peak_933	2.36377	5.591	0.521553	412	.	42.1282	41.2172	3350
contig_3	978466	985696	WT	CM	H3K27me3	WT_CM_H3K27me3_peak_934	3.06195	7.23	0.499032	858	.	87.4149	85.8531	2777
contig_3	1023659	1028992	WT	CM	H3K27me3	WT_CM_H3K27me3_peak_935	3.76429	5.333	0.472717	1187	.	121.944	118.761	2657
contig_3	1029308	1048739	WT	CM	H3K27me3	WT_CM_H3K27me3_peak_936	4.07957	19.431	0.503525	1367	.	141.812	136.713	17753
contig_3	1058262	1059114	WT	CM	H3K27me3	WT_CM_H3K27me3_peak_937	1.3653	0.852	0.558685	34	.	4.14709	3.44096	685
contig_3	1066094	1074820	WT	CM	H3K27me3	WT_CM_H3K27me3_peak_938	3.52306	8.726	0.46138	1050	.	107.42	105.094	7909
contig_3	1074982	1078137	WT	CM	H3K27me3	WT_CM_H3K27me3_peak_939	3.36179	3.155	0.50206	1060	.	108.477	106.098	840
contig_3	1121510	1124785	WT	CM	H3K27me3	WT_CM_H3K27me3_peak_940	2.39192	3.275	0.527023	409	.	41.8484	40.9397	1693
contig_3	1124873	1126369	WT	CM	H3K27me3	WT_CM_H3K27me3_peak_941	1.6339	1.496	0.524064	109	.	11.7018	10.9571	465
contig_3	1126768	1127340	WT	CM	H3K27me3	WT_CM_H3K27me3_peak_942	1.36778	0.572	0.568182	39	.	4.69201	3.98231	286
contig_3	1128638	1128970	WT	CM	H3K27me3	WT_CM_H3K27me3_peak_943	1.35858	0.332	0.551205	34	.	4.10739	3.40174	131
contig_3	1138188	1144916	WT	CM	H3K27me3	WT_CM_H3K27me3_peak_944	4.17318	6.728	0.475624	1383	.	144.068	138.323	2625
contig_3	1772015	1772583	WT	CM	H3K27me3	WT_CM_H3K27me3_peak_945	2.31964	0.568	0.566901	331	.	34.0261	33.1652	311
contig_3	1817584	1823129	WT	CM	H3K27me3	WT_CM_H3K27me3_peak_946	3.40522	5.545	0.51578	947	.	96.5978	94.7223	2922
contig_3	1824976	1829739	WT	CM	H3K27me3	WT_CM_H3K27me3_peak_947	2.48999	4.763	0.593953	500	.	51.0467	50.0684	959
contig_3	1829944	1831116	WT	CM	H3K27me3	WT_CM_H3K27me3_peak_948	2.16367	1.172	0.603242	272	.	28.0681	27.2408	368
contig_3	1831238	1834210	WT	CM	H3K27me3	WT_CM_H3K27me3_peak_949	2.56745	2.972	0.518843	443	.	45.2762	44.3428	2049
contig_3	1838288	1842289	WT	CM	H3K27me3	WT_CM_H3K27me3_peak_950	3.00942	4.001	0.51987	764	.	77.8049	76.4768	1841
contig_3	1888384	1888929	WT	CM	H3K27me3	WT_CM_H3K27me3_peak_951	1.32236	0.545	0.568807	27	.	3.44616	2.74526	253
contig_3	2036622	2036943	WT	CM	H3K27me3	WT_CM_H3K27me3_peak_952	1.38247	0.321	0.548287	37	.	4.4455	3.73729	255
contig_3	2201562	2203958	WT	CM	H3K27me3	WT_CM_H3K27me3_peak_953	2.6644	2.396	0.505426	577	.	58.8367	57.7827	1334
contig_3	2494120	2494486	WT	CM	H3K27me3	WT_CM_H3K27me3_peak_954	1.66349	0.366	0.581967	114	.	12.2337	11.4864	182
contig_3	3084022	3086947	WT	CM	H3K27me3	WT_CM_H3K27me3_peak_955	2.51271	2.925	0.594188	477	.	48.7053	47.7461	617
contig_3	3185158	3185782	WT	CM	H3K27me3	WT_CM_H3K27me3_peak_956	2.8594	0.624	0.43109	591	.	60.186	59.1176	271
contig_3	3190412	3190895	WT	CM	H3K27me3	WT_CM_H3K27me3_peak_957	1.30519	0.483	0.581781	24	.	3.18405	2.48531	238
contig_3	3191229	3192558	WT	CM	H3K27me3	WT_CM_H3K27me3_peak_958	3.20845	1.329	0.41535	798	.	81.2911	79.886	384
contig_3	3257906	3261416	WT	CM	H3K27me3	WT_CM_H3K27me3_peak_959	3.21786	3.51	0.484046	945	.	96.4495	94.5831	2226
contig_3	3335146	3337277	WT	CM	H3K27me3	WT_CM_H3K27me3_peak_960	2.18251	2.131	0.50962	292	.	30.0661	29.2277	1443
contig_3	3627765	3629955	WT	CM	H3K27me3	WT_CM_H3K27me3_peak_961	2.11517	2.19	0.511872	275	.	28.3372	27.5083	1361
contig_3	3839738	3840265	WT	CM	H3K27me3	WT_CM_H3K27me3_peak_962	1.2966	0.527	0.57685	23	.	3.05696	2.35929	506
contig_3	3840624	3842288	WT	CM	H3K27me3	WT_CM_H3K27me3_peak_963	2.84828	1.664	0.420072	657	.	66.9219	65.7736	809
contig_3	4395228	4395664	WT	CM	H3K27me3	WT_CM_H3K27me3_peak_964	1.91482	0.436	0.573394	189	.	19.7415	18.9584	266
contig_3	4524391	4553880	WT	CM	H3K27me3	WT_CM_H3K27me3_peak_965	3.87983	29.489	0.531486	1249	.	128.633	124.941	28639
contig_3	4554647	4567245	WT	CM	H3K27me3	WT_CM_H3K27me3_peak_966	3.61244	12.598	0.531354	1107	.	113.382	110.75	3678
contig_3	4568596	4569214	WT	CM	H3K27me3	WT_CM_H3K27me3_peak_967	2.57603	0.618	0.579288	447	.	45.6917	44.7555	349
contig_3	4572941	4598575	WT	CM	H3K27me3	WT_CM_H3K27me3_peak_968	4.156	25.634	0.482367	1374	.	142.82	137.408	5716
contig_3	4598921	4608961	WT	CM	H3K27me3	WT_CM_H3K27me3_peak_969	3.45153	10.04	0.472012	1054	.	107.784	105.439	3405
contig_3	4610456	4636096	WT	CM	H3K27me3	WT_CM_H3K27me3_peak_970	3.88123	25.64	0.478588	1200	.	123.348	120.051	18899
contig_3	4637296	4690102	WT	CM	H3K27me3	WT_CM_H3K27me3_peak_971	3.51608	52.806	0.489622	1113	.	113.98	111.304	26160
contig_3	4691483	4711866	WT	CM	H3K27me3	WT_CM_H3K27me3_peak_972	3.66694	20.383	0.494775	1123	.	115.052	112.319	14969
contig_3	4729897	4738520	WT	CM	H3K27me3	WT_CM_H3K27me3_peak_973	2.56059	8.623	0.525919	532	.	54.2951	53.288	5888
contig_3	4748862	4754119	WT	CM	H3K27me3	WT_CM_H3K27me3_peak_974	3.07316	5.257	0.532053	800	.	81.4516	80.0441	2493
contig_3	4754973	4762566	WT	CM	H3K27me3	WT_CM_H3K27me3_peak_975	3.74186	7.593	0.495983	1191	.	122.326	119.11	3230
contig_3	4771347	4775053	WT	CM	H3K27me3	WT_CM_H3K27me3_peak_976	3.22274	3.706	0.523745	883	.	89.9632	88.3235	1879
contig_3	4775181	4780822	WT	CM	H3K27me3	WT_CM_H3K27me3_peak_977	3.40956	5.641	0.502039	996	.	101.741	99.662	4285
contig_3	4780906	4782132	WT	CM	H3K27me3	WT_CM_H3K27me3_peak_978	1.57576	1.226	0.607667	83	.	9.10184	8.36879	654
contig_3	4787899	4800859	WT	CM	H3K27me3	WT_CM_H3K27me3_peak_979	3.57885	12.96	0.487809	1053	.	107.693	105.35	7076
contig_3	4815760	4816408	WT	CM	H3K27me3	WT_CM_H3K27me3_peak_980	1.40823	0.648	0.552469	42	.	4.91217	4.20088	344
contig_3	4817198	4823386	WT	CM	H3K27me3	WT_CM_H3K27me3_peak_981	3.40895	6.188	0.553814	904	.	92.2152	90.4989	3424
contig_3	4841582	4843569	WT	CM	H3K27me3	WT_CM_H3K27me3_peak_982	3.34026	1.987	0.412179	863	.	87.9515	86.3708	872
contig_3	4845906	4851275	WT	CM	H3K27me3	WT_CM_H3K27me3_peak_983	3.06866	5.369	0.469547	783	.	79.7173	78.3483	4603
contig_3	4851478	4856361	WT	CM	H3K27me3	WT_CM_H3K27me3_peak_984	2.94916	4.883	0.540651	649	.	66.0953	64.9583	3128
contig_3	4857271	4862661	WT	CM	H3K27me3	WT_CM_H3K27me3_peak_985	3.56256	5.39	0.476994	1061	.	108.503	106.123	2331
contig_3	4864512	4868820	WT	CM	H3K27me3	WT_CM_H3K27me3_peak_986	2.40105	4.308	0.516945	421	.	43.0517	42.1347	2127
contig_3	4873359	4877809	WT	CM	H3K27me3	WT_CM_H3K27me3_peak_987	2.32027	4.45	0.525393	382	.	39.1675	38.2759	1228
contig_3	4884716	4885134	WT	CM	H3K27me3	WT_CM_H3K27me3_peak_988	1.35937	0.418	0.552632	33	.	4.09939	3.39378	128
contig_3	4896061	4896436	WT	CM	H3K27me3	WT_CM_H3K27me3_peak_989	1.47693	0.375	0.592	55	.	6.26624	5.54717	241
contig_30	40649	42582	WT	CM	H3K27me3	WT_CM_H3K27me3_peak_990	3.40906	1.933	0.42835	961	.	98.1014	96.1707	808
contig_30	55845	56484	WT	CM	H3K27me3	WT_CM_H3K27me3_peak_991	1.45117	0.639	0.57903	50	.	5.74001	5.02386	466
contig_30	64517	65702	WT	CM	H3K27me3	WT_CM_H3K27me3_peak_992	1.97279	1.185	0.469198	203	.	21.1385	20.3481	503
contig_30	67397	68137	WT	CM	H3K27me3	WT_CM_H3K27me3_peak_993	1.3556	0.74	0.593243	36	.	4.3719	3.66435	402
contig_30	75814	79015	WT	CM	H3K27me3	WT_CM_H3K27me3_peak_994	2.91092	3.201	0.576382	618	.	62.9773	61.8779	2135
contig_30	79641	83377	WT	CM	H3K27me3	WT_CM_H3K27me3_peak_995	3.53299	3.736	0.524358	993	.	101.408	99.3449	2309
contig_30	84188	90059	WT	CM	H3K27me3	WT_CM_H3K27me3_peak_996	3.43668	5.871	0.534662	1063	.	108.769	106.381	2606
contig_30	90154	94219	WT	CM	H3K27me3	WT_CM_H3K27me3_peak_997	2.92491	4.065	0.345387	762	.	77.5553	76.2335	2439
contig_31	55	9720	WT	CM	H3K27me3	WT_CM_H3K27me3_peak_998	3.02443	9.665	0.492706	953	.	97.2415	95.342	8607
contig_31	11268	11922	WT	CM	H3K27me3	WT_CM_H3K27me3_peak_999	1.44047	0.654	0.501529	59	.	6.65746	5.93632	174
contig_31	12465	18146	WT	CM	H3K27me3	WT_CM_H3K27me3_peak_1000	2.91951	5.681	0.46013	623	.	63.447	62.342	5035
contig_31	18636	19467	WT	CM	H3K27me3	WT_CM_H3K27me3_peak_1001	2.70484	0.831	0.33213	511	.	52.0956	51.1074	543
contig_31	19627	24124	WT	CM	H3K27me3	WT_CM_H3K27me3_peak_1002	3.53775	4.497	0.463198	983	.	100.397	98.3712	3320
contig_31	24535	44144	WT	CM	H3K27me3	WT_CM_H3K27me3_peak_1003	4.05498	19.609	0.490693	1323	.	136.891	132.387	731
contig_32	48	4989	WT	CM	H3K27me3	WT_CM_H3K27me3_peak_1004	2.33041	4.941	0.530257	376	.	38.5509	37.6627	322
contig_32	6084	6957	WT	CM	H3K27me3	WT_CM_H3K27me3_peak_1005	1.74806	0.873	0.538373	146	.	15.455	14.693	386
contig_32	7054	7660	WT	CM	H3K27me3	WT_CM_H3K27me3_peak_1006	1.47603	0.606	0.557756	62	.	6.94285	6.22033	383
contig_32	8838	37603	WT	CM	H3K27me3	WT_CM_H3K27me3_peak_1007	4.0119	28.765	0.472136	1316	.	136.04	131.601	5455
contig_33	0	837	WT	CM	H3K27me3	WT_CM_H3K27me3_peak_1008	3.27067	0.837	0.406213	841	.	85.65	84.137	263
contig_33	1655	1950	WT	CM	H3K27me3	WT_CM_H3K27me3_peak_1009	1.39538	0.295	0.525424	41	.	4.89276	4.1818	185
contig_33	2038	3457	WT	CM	H3K27me3	WT_CM_H3K27me3_peak_1010	1.64523	1.419	0.501762	108	.	11.5578	10.8136	570
contig_33	3609	5386	WT	CM	H3K27me3	WT_CM_H3K27me3_peak_1011	1.98578	1.777	0.507597	206	.	21.4021	20.6103	1510
contig_35	7	372	WT	CM	H3K27me3	WT_CM_H3K27me3_peak_1012	1.93203	0.365	0.482192	181	.	18.8889	18.1099	209
contig_35	751	1707	WT	CM	H3K27me3	WT_CM_H3K27me3_peak_1013	3.61504	0.956	0.475941	1031	.	105.42	103.18	644
contig_35	1972	2327	WT	CM	H3K27me3	WT_CM_H3K27me3_peak_1014	1.90878	0.355	0.430986	173	.	18.1565	17.3814	248
contig_35	3152	3638	WT	CM	H3K27me3	WT_CM_H3K27me3_peak_1015	1.81181	0.486	0.569959	142	.	14.9813	14.2213	209
contig_35	3757	26854	WT	CM	H3K27me3	WT_CM_H3K27me3_peak_1016	3.70124	23.097	0.485951	1215	.	124.963	121.552	17334
contig_35	27407	28091	WT	CM	H3K27me3	WT_CM_H3K27me3_peak_1017	1.47999	0.684	0.498538	75	.	8.26397	7.5347	366
contig_35	28238	28805	WT	CM	H3K27me3	WT_CM_H3K27me3_peak_1018	1.43799	0.567	0.506173	48	.	5.54689	4.83202	416
contig_35	29579	31999	WT	CM	H3K27me3	WT_CM_H3K27me3_peak_1019	3.02472	2.42	0.408678	962	.	98.2074	96.2692	901
contig_36	1226	5807	WT	CM	H3K27me3	WT_CM_H3K27me3_peak_1020	3.59029	4.581	0.460162	1046	.	106.923	104.62	2011
contig_39	5	3703	WT	CM	H3K27me3	WT_CM_H3K27me3_peak_1021	3.48623	3.698	0.471606	952	.	97.0953	95.2005	2132
contig_39	3989	15243	WT	CM	H3K27me3	WT_CM_H3K27me3_peak_1022	4.08731	11.254	0.498312	1332	.	137.863	133.257	9887
contig_39	15663	16230	WT	CM	H3K27me3	WT_CM_H3K27me3_peak_1023	2.32169	0.567	0.421517	403	.	41.2426	40.3373	310
contig_4	845	9613	WT	CM	H3K27me3	WT_CM_H3K27me3_peak_1024	3.29423	8.768	0.507071	941	.	96.0023	94.1501	3747
contig_4	83456	85206	WT	CM	H3K27me3	WT_CM_H3K27me3_peak_1025	2.99519	1.75	0.402286	761	.	77.4362	76.1168	1038
contig_4	163373	163853	WT	CM	H3K27me3	WT_CM_H3K27me3_peak_1026	1.38665	0.48	0.4375	44	.	5.16734	4.45463	104
contig_4	165554	173514	WT	CM	H3K27me3	WT_CM_H3K27me3_peak_1027	3.51092	7.96	0.452513	976	.	99.6432	97.6509	6732
contig_4	175525	180917	WT	CM	H3K27me3	WT_CM_H3K27me3_peak_1028	2.17357	5.392	0.529488	309	.	31.7634	30.9154	4456
contig_4	206824	207479	WT	CM	H3K27me3	WT_CM_H3K27me3_peak_1029	1.76574	0.655	0.523664	158	.	16.5831	15.8158	374
contig_4	208239	208856	WT	CM	H3K27me3	WT_CM_H3K27me3_peak_1030	2.20743	0.617	0.50081	302	.	31.1322	30.2879	352
contig_4	209700	210649	WT	CM	H3K27me3	WT_CM_H3K27me3_peak_1031	1.52038	0.949	0.454162	89	.	9.73518	8.99927	734
contig_4	210889	211258	WT	CM	H3K27me3	WT_CM_H3K27me3_peak_1032	1.48318	0.369	0.460705	69	.	7.63508	6.90905	238
contig_4	211469	212882	WT	CM	H3K27me3	WT_CM_H3K27me3_peak_1033	2.06635	1.413	0.482661	268	.	27.6784	26.8532	1145
contig_4	242385	242832	WT	CM	H3K27me3	WT_CM_H3K27me3_peak_1034	1.96164	0.447	0.583893	213	.	22.1295	21.3341	222
contig_4	706340	706644	WT	CM	H3K27me3	WT_CM_H3K27me3_peak_1035	1.2933	0.304	0.569079	26	.	3.30056	2.60114	227
contig_4	707983	708629	WT	CM	H3K27me3	WT_CM_H3K27me3_peak_1036	2.22398	0.646	0.526316	290	.	29.8892	29.0515	385
contig_4	708705	711959	WT	CM	H3K27me3	WT_CM_H3K27me3_peak_1037	3.12572	3.254	0.478181	853	.	86.905	85.3551	2175
contig_4	724116	728067	WT	CM	H3K27me3	WT_CM_H3K27me3_peak_1038	3.03949	3.951	0.487978	824	.	83.9654	82.4953	1457
contig_4	730911	745265	WT	CM	H3K27me3	WT_CM_H3K27me3_peak_1039	3.51565	14.354	0.476662	1081	.	110.661	108.173	7546
contig_4	745694	747193	WT	CM	H3K27me3	WT_CM_H3K27me3_peak_1040	3.05212	1.499	0.427618	790	.	80.432	79.0486	714
contig_4	747338	756755	WT	CM	H3K27me3	WT_CM_H3K27me3_peak_1041	3.33167	9.417	0.557078	858	.	87.4235	85.8583	7384
contig_4	809814	810300	WT	CM	H3K27me3	WT_CM_H3K27me3_peak_1042	2.22648	0.486	0.576132	324	.	33.3436	32.4868	196
contig_4	823962	834649	WT	CM	H3K27me3	WT_CM_H3K27me3_peak_1043	3.66922	10.687	0.523533	1093	.	111.903	109.349	2677
contig_4	836636	839062	WT	CM	H3K27me3	WT_CM_H3K27me3_peak_1044	3.49378	2.426	0.476505	1097	.	112.333	109.753	1061
contig_4	860456	874292	WT	CM	H3K27me3	WT_CM_H3K27me3_peak_1045	3.78825	13.836	0.511347	1210	.	124.451	121.081	11168
contig_4	881721	886967	WT	CM	H3K27me3	WT_CM_H3K27me3_peak_1046	3.41761	5.246	0.485322	1062	.	108.645	106.261	3076
contig_4	945668	948772	WT	CM	H3K27me3	WT_CM_H3K27me3_peak_1047	3.14885	3.104	0.507732	848	.	86.4237	84.8873	2155
contig_4	960990	969647	WT	CM	H3K27me3	WT_CM_H3K27me3_peak_1048	3.499	8.657	0.508952	1057	.	108.103	105.745	5271
contig_4	1256740	1258849	WT	CM	H3K27me3	WT_CM_H3K27me3_peak_1049	2.29423	2.109	0.511143	349	.	35.8374	34.9657	1405
contig_4	1297635	1297941	WT	CM	H3K27me3	WT_CM_H3K27me3_peak_1050	1.46442	0.306	0.45098	60	.	6.77508	6.05345	123
contig_4	1298146	1299917	WT	CM	H3K27me3	WT_CM_H3K27me3_peak_1051	3.41159	1.771	0.535855	912	.	92.9903	91.2492	912
contig_4	1300799	1309573	WT	CM	H3K27me3	WT_CM_H3K27me3_peak_1052	4.2247	8.774	0.572145	1402	.	147.833	140.202	961
contig_4	1359794	1370162	WT	CM	H3K27me3	WT_CM_H3K27me3_peak_1053	3.48333	10.368	0.539352	1108	.	113.522	110.876	8806
contig_4	1597370	1597745	WT	CM	H3K27me3	WT_CM_H3K27me3_peak_1054	1.95359	0.375	0.576	202	.	21.0241	20.2342	137
contig_4	2258685	2260460	WT	CM	H3K27me3	WT_CM_H3K27me3_peak_1055	2.98721	1.775	0.400563	739	.	75.2539	73.9759	925
contig_4	2695252	2698472	WT	CM	H3K27me3	WT_CM_H3K27me3_peak_1056	3.36483	3.22	0.430745	962	.	98.1668	96.234	2274
contig_4	2802302	2815448	WT	CM	H3K27me3	WT_CM_H3K27me3_peak_1057	3.62379	13.146	0.534155	1148	.	117.758	114.847	1285
contig_4	2817679	2824497	WT	CM	H3K27me3	WT_CM_H3K27me3_peak_1058	3.52917	6.818	0.524494	978	.	99.8438	97.8407	4011
contig_4	3291086	3293227	WT	CM	H3K27me3	WT_CM_H3K27me3_peak_1059	2.2402	2.141	0.510509	313	.	32.2309	31.3804	973
contig_4	3343771	3344146	WT	CM	H3K27me3	WT_CM_H3K27me3_peak_1060	1.88326	0.375	0.573333	182	.	19.0373	18.2576	217
contig_4	3516390	3516715	WT	CM	H3K27me3	WT_CM_H3K27me3_peak_1061	1.3653	0.325	0.566154	34	.	4.14709	3.44096	144
contig_4	3584209	3584537	WT	CM	H3K27me3	WT_CM_H3K27me3_peak_1062	1.39106	0.328	0.597561	38	.	4.59853	3.88928	181
contig_4	3791105	3793197	WT	CM	H3K27me3	WT_CM_H3K27me3_peak_1063	1.97297	2.092	0.509082	225	.	23.3509	22.549	1111
contig_4	4099613	4103905	WT	CM	H3K27me3	WT_CM_H3K27me3_peak_1064	3.48196	4.292	0.558015	1008	.	102.991	100.86	2541
contig_4	4115157	4121387	WT	CM	H3K27me3	WT_CM_H3K27me3_peak_1065	3.44879	6.23	0.473836	1048	.	107.211	104.893	3010
contig_4	4121694	4122364	WT	CM	H3K27me3	WT_CM_H3K27me3_peak_1066	1.63424	0.67	0.456716	116	.	12.3945	11.6466	167
contig_4	4122784	4123474	WT	CM	H3K27me3	WT_CM_H3K27me3_peak_1067	1.69454	0.69	0.523188	116	.	12.4174	11.6695	271
contig_4	4137144	4146036	WT	CM	H3K27me3	WT_CM_H3K27me3_peak_1068	3.64461	8.892	0.51417	1138	.	116.64	113.804	5449
contig_4	4146246	4189050	WT	CM	H3K27me3	WT_CM_H3K27me3_peak_1069	3.19647	42.804	0.48145	966	.	98.6404	96.6887	37356
contig_4	4189143	4194165	WT	CM	H3K27me3	WT_CM_H3K27me3_peak_1070	2.37042	5.022	0.50458	377	.	38.6291	37.7405	1197
contig_4	4194500	4199464	WT	CM	H3K27me3	WT_CM_H3K27me3_peak_1071	2.61777	4.964	0.499396	563	.	57.3635	56.3259	2620
contig_4	4203981	4206195	WT	CM	H3K27me3	WT_CM_H3K27me3_peak_1072	2.12272	2.214	0.493225	319	.	32.7763	31.9224	1184
contig_4	4206486	4208663	WT	CM	H3K27me3	WT_CM_H3K27me3_peak_1073	2.29646	2.177	0.508498	353	.	36.2582	35.3841	902
contig_4	4209966	4210646	WT	CM	H3K27me3	WT_CM_H3K27me3_peak_1074	1.48977	0.68	0.477941	58	.	6.55265	5.83224	161
contig_4	4233351	4237655	WT	CM	H3K27me3	WT_CM_H3K27me3_peak_1075	3.28112	4.304	0.441682	897	.	91.3961	89.7091	2768
contig_4	4247815	4248649	WT	CM	H3K27me3	WT_CM_H3K27me3_peak_1076	2.48241	0.834	0.51199	418	.	42.7244	41.8099	366
contig_4	4248903	4267366	WT	CM	H3K27me3	WT_CM_H3K27me3_peak_1077	3.60857	18.463	0.529437	1071	.	109.57	107.136	16960
contig_4	4267625	4383188	WT	CM	H3K27me3	WT_CM_H3K27me3_peak_1078	4.0272	115.563	0.490477	1293	.	133.574	129.395	16863
contig_4	4383490	4384099	WT	CM	H3K27me3	WT_CM_H3K27me3_peak_1079	2.21843	0.609	0.546798	293	.	30.1647	29.326	338
contig_4	4385740	4387228	WT	CM	H3K27me3	WT_CM_H3K27me3_peak_1080	2.18829	1.488	0.555108	277	.	28.5579	27.7277	879
contig_4	4388182	4400954	WT	CM	H3K27me3	WT_CM_H3K27me3_peak_1081	3.40866	12.772	0.483088	1074	.	109.847	107.404	4301
contig_4	4403798	4409817	WT	CM	H3K27me3	WT_CM_H3K27me3_peak_1082	2.53213	6.019	0.531151	484	.	49.394	48.4299	4304
contig_4	4423839	4439738	WT	CM	H3K27me3	WT_CM_H3K27me3_peak_1083	3.97805	15.899	0.50978	1266	.	130.575	126.692	8287
contig_4	4439840	4442392	WT	CM	H3K27me3	WT_CM_H3K27me3_peak_1084	3.12263	2.552	0.429075	817	.	83.1834	81.7351	1485
contig_4	4444474	4451098	WT	CM	H3K27me3	WT_CM_H3K27me3_peak_1085	3.06095	6.624	0.5234	778	.	79.2265	77.8683	4820
contig_4	4451887	4453192	WT	CM	H3K27me3	WT_CM_H3K27me3_peak_1086	2.20143	1.305	0.496552	332	.	34.1433	33.2819	339
contig_40	11	410	WT	CM	H3K27me3	WT_CM_H3K27me3_peak_1087	1.74562	0.399	0.330827	134	.	14.2432	13.4867	262
contig_40	1138	2056	WT	CM	H3K27me3	WT_CM_H3K27me3_peak_1088	1.56575	0.918	0.505447	79	.	8.65984	7.92872	255
contig_40	3185	3521	WT	CM	H3K27me3	WT_CM_H3K27me3_peak_1089	1.38247	0.336	0.553571	37	.	4.4455	3.73729	247
contig_40	3621	6125	WT	CM	H3K27me3	WT_CM_H3K27me3_peak_1090	1.85541	2.504	0.503594	192	.	20.0093	19.2247	1938
contig_40	6423	12044	WT	CM	H3K27me3	WT_CM_H3K27me3_peak_1091	3.26335	5.621	0.454723	1025	.	104.76	102.555	2304
contig_40	13783	14821	WT	CM	H3K27me3	WT_CM_H3K27me3_peak_1092	2.6619	1.038	0.482659	489	.	49.926	48.9565	311
contig_42	4	2163	WT	CM	H3K27me3	WT_CM_H3K27me3_peak_1093	2.78303	2.159	0.455767	597	.	60.7897	59.7153	293
contig_42	2912	6230	WT	CM	H3K27me3	WT_CM_H3K27me3_peak_1094	3.56351	3.318	0.423146	999	.	102.062	99.9674	2221
contig_42	6592	13556	WT	CM	H3K27me3	WT_CM_H3K27me3_peak_1095	3.91522	6.964	0.505026	1234	.	127.065	123.486	664
contig_43	0	13168	WT	CM	H3K27me3	WT_CM_H3K27me3_peak_1096	3.85014	13.168	0.491191	1199	.	123.22	119.945	10702
contig_45	3435	3772	WT	CM	H3K27me3	WT_CM_H3K27me3_peak_1097	1.56849	0.337	0.433234	86	.	9.41837	8.68401	151
contig_46	128	2220	WT	CM	H3K27me3	WT_CM_H3K27me3_peak_1098	2.14468	2.092	0.509082	260	.	26.8247	26.0038	370
contig_46	2383	2706	WT	CM	H3K27me3	WT_CM_H3K27me3_peak_1099	1.22766	0.323	0.473684	17	.	2.45954	1.7679	316
contig_46	2811	3497	WT	CM	H3K27me3	WT_CM_H3K27me3_peak_1100	1.46915	0.686	0.497085	62	.	6.95584	6.23324	106
contig_46	4650	7177	WT	CM	H3K27me3	WT_CM_H3K27me3_peak_1101	3.0414	2.527	0.406806	976	.	99.5989	97.6086	865
contig_47	0	3584	WT	CM	H3K27me3	WT_CM_H3K27me3_peak_1102	3.24681	3.584	0.441127	939	.	95.7731	93.9312	1900
contig_47	4167	11011	WT	CM	H3K27me3	WT_CM_H3K27me3_peak_1103	3.38514	6.844	0.507452	1051	.	107.483	105.154	2454
contig_5	0	17728	WT	CM	H3K27me3	WT_CM_H3K27me3_peak_1104	3.24483	17.728	0.511733	975	.	99.4926	97.5055	4985
contig_5	27379	27700	WT	CM	H3K27me3	WT_CM_H3K27me3_peak_1105	1.31378	0.321	0.535826	26	.	3.31379	2.61396	179
contig_5	31089	31901	WT	CM	H3K27me3	WT_CM_H3K27me3_peak_1106	2.10376	0.812	0.507389	243	.	25.1124	24.3009	251
contig_5	32608	47216	WT	CM	H3K27me3	WT_CM_H3K27me3_peak_1107	3.0268	14.608	0.480216	969	.	98.8809	96.9174	3839
contig_5	50786	52011	WT	CM	H3K27me3	WT_CM_H3K27me3_peak_1108	1.92968	1.225	0.524082	217	.	22.5301	21.7327	492
contig_5	53806	58207	WT	CM	H3K27me3	WT_CM_H3K27me3_peak_1109	3.74782	4.401	0.499205	1235	.	127.171	123.588	1381
contig_5	58556	61866	WT	CM	H3K27me3	WT_CM_H3K27me3_peak_1110	2.85188	3.31	0.522357	706	.	71.9194	70.6992	2023
contig_5	62407	62849	WT	CM	H3K27me3	WT_CM_H3K27me3_peak_1111	1.45117	0.442	0.452489	50	.	5.74001	5.02386	182
contig_5	63209	67284	WT	CM	H3K27me3	WT_CM_H3K27me3_peak_1112	2.72643	4.075	0.536933	586	.	59.7264	58.6628	1181
contig_5	70338	75369	WT	CM	H3K27me3	WT_CM_H3K27me3_peak_1113	3.58866	5.031	0.492745	1128	.	115.578	112.813	4049
contig_5	75449	77745	WT	CM	H3K27me3	WT_CM_H3K27me3_peak_1114	2.62694	2.296	0.488676	791	.	80.5098	79.1242	569
contig_5	79844	97618	WT	CM	H3K27me3	WT_CM_H3K27me3_peak_1115	3.36649	17.774	0.524474	1026	.	104.903	102.688	9406
contig_5	98726	99773	WT	CM	H3K27me3	WT_CM_H3K27me3_peak_1116	2.13618	1.047	0.537727	274	.	28.2795	27.4508	826
contig_5	100945	114278	WT	CM	H3K27me3	WT_CM_H3K27me3_peak_1117	3.56463	13.333	0.475062	1172	.	120.344	117.271	11274
contig_5	117188	127898	WT	CM	H3K27me3	WT_CM_H3K27me3_peak_1118	3.54879	10.71	0.550887	1065	.	108.916	106.514	3978
contig_5	128492	129048	WT	CM	H3K27me3	WT_CM_H3K27me3_peak_1119	1.6229	0.556	0.624101	89	.	9.65054	8.91488	228
contig_5	129265	129998	WT	CM	H3K27me3	WT_CM_H3K27me3_peak_1120	1.4941	0.733	0.545703	59	.	6.62918	5.90814	479
contig_5	134172	139091	WT	CM	H3K27me3	WT_CM_H3K27me3_peak_1121	3.90548	4.919	0.550315	1223	.	125.882	122.394	3751
contig_5	142224	148998	WT	CM	H3K27me3	WT_CM_H3K27me3_peak_1122	3.37055	6.774	0.496752	1000	.	102.18	100.082	3711
contig_5	189522	191241	WT	CM	H3K27me3	WT_CM_H3K27me3_peak_1123	1.93756	1.719	0.509599	217	.	22.5349	21.7376	299
contig_5	215107	225960	WT	CM	H3K27me3	WT_CM_H3K27me3_peak_1124	3.70924	10.853	0.524924	1169	.	119.996	116.939	1858
contig_5	230770	235156	WT	CM	H3K27me3	WT_CM_H3K27me3_peak_1125	3.27821	4.386	0.509576	949	.	96.8553	94.9721	2145
contig_5	240904	246005	WT	CM	H3K27me3	WT_CM_H3K27me3_peak_1126	3.01523	5.101	0.536561	809	.	82.3916	80.9611	1579
contig_5	247654	254966	WT	CM	H3K27me3	WT_CM_H3K27me3_peak_1127	4.03768	7.312	0.495897	1337	.	138.455	133.795	6286
contig_5	386161	386920	WT	CM	H3K27me3	WT_CM_H3K27me3_peak_1128	1.82066	0.759	0.530962	162	.	17.0191	16.2496	502
contig_5	387239	389070	WT	CM	H3K27me3	WT_CM_H3K27me3_peak_1129	1.95768	1.831	0.464227	245	.	25.3786	24.566	250
contig_5	389666	390709	WT	CM	H3K27me3	WT_CM_H3K27me3_peak_1130	1.67981	1.043	0.496644	132	.	14.0401	13.2846	289
contig_5	390815	392683	WT	CM	H3K27me3	WT_CM_H3K27me3_peak_1131	2.48536	1.868	0.514454	474	.	48.4148	47.4584	1359
contig_5	454999	455691	WT	CM	H3K27me3	WT_CM_H3K27me3_peak_1132	1.35632	0.692	0.501445	35	.	4.22889	3.52235	434
contig_5	455775	456309	WT	CM	H3K27me3	WT_CM_H3K27me3_peak_1133	1.39893	0.534	0.498127	43	.	5.06586	4.35384	235
contig_5	479738	482753	WT	CM	H3K27me3	WT_CM_H3K27me3_peak_1134	2.13736	3.015	0.463682	309	.	31.7969	30.9488	1942
contig_5	498527	498823	WT	CM	H3K27me3	WT_CM_H3K27me3_peak_1135	1.38814	0.296	0.601351	40	.	4.79717	4.08668	110
contig_5	499310	503812	WT	CM	H3K27me3	WT_CM_H3K27me3_peak_1136	3.29478	4.502	0.507996	912	.	93.0029	91.2612	1909
contig_5	505240	509425	WT	CM	H3K27me3	WT_CM_H3K27me3_peak_1137	2.98384	4.185	0.520908	731	.	74.3786	73.1169	1543
contig_5	511035	511361	WT	CM	H3K27me3	WT_CM_H3K27me3_peak_1138	1.26517	0.326	0.56135	21	.	2.83048	2.13489	236
contig_5	511696	513178	WT	CM	H3K27me3	WT_CM_H3K27me3_peak_1139	1.43963	1.482	0.560729	53	.	6.02821	5.31063	846
contig_5	514342	516323	WT	CM	H3K27me3	WT_CM_H3K27me3_peak_1140	2.79335	1.981	0.453811	630	.	64.18	63.067	952
contig_5	532529	533554	WT	CM	H3K27me3	WT_CM_H3K27me3_peak_1141	2.76494	1.025	0.394146	541	.	55.1904	54.1733	318
contig_5	540713	541157	WT	CM	H3K27me3	WT_CM_H3K27me3_peak_1142	1.30519	0.444	0.540541	24	.	3.18405	2.48531	418
contig_5	546587	547166	WT	CM	H3K27me3	WT_CM_H3K27me3_peak_1143	2.49875	0.579	0.454231	410	.	42.0038	41.0934	220
contig_5	547688	548130	WT	CM	H3K27me3	WT_CM_H3K27me3_peak_1144	1.32236	0.442	0.59276	27	.	3.44616	2.74526	270
contig_5	552649	553282	WT	CM	H3K27me3	WT_CM_H3K27me3_peak_1145	2.52258	0.633	0.442338	451	.	46.1081	45.1694	364
contig_5	581654	582369	WT	CM	H3K27me3	WT_CM_H3K27me3_peak_1146	1.44816	0.715	0.616783	53	.	6.04741	5.32972	536
contig_5	583700	584146	WT	CM	H3K27me3	WT_CM_H3K27me3_peak_1147	1.41469	0.446	0.414798	50	.	5.79579	5.07941	343
contig_5	584453	589779	WT	CM	H3K27me3	WT_CM_H3K27me3_peak_1148	2.67413	5.326	0.589748	527	.	53.7491	52.7469	1269
contig_5	609603	610229	WT	CM	H3K27me3	WT_CM_H3K27me3_peak_1149	1.35671	0.626	0.616613	32	.	4.00172	3.29664	221
contig_5	610336	612998	WT	CM	H3K27me3	WT_CM_H3K27me3_peak_1150	2.58654	2.662	0.520661	560	.	57.0437	56.0083	2187
contig_5	630603	636161	WT	CM	H3K27me3	WT_CM_H3K27me3_peak_1151	3.4788	5.558	0.5009	1100	.	112.63	110.037	4119
contig_5	637381	640064	WT	CM	H3K27me3	WT_CM_H3K27me3_peak_1152	1.8451	2.683	0.563176	163	.	17.1215	16.3517	1737
contig_5	640391	646451	WT	CM	H3K27me3	WT_CM_H3K27me3_peak_1153	3.46066	6.06	0.49934	1042	.	106.547	104.258	1296
contig_5	685257	701040	WT	CM	H3K27me3	WT_CM_H3K27me3_peak_1154	3.90315	15.783	0.498258	1218	.	125.255	121.813	4183
contig_5	733601	736317	WT	CM	H3K27me3	WT_CM_H3K27me3_peak_1155	3.28999	2.716	0.5	935	.	95.4007	93.574	1296
contig_5	767533	777761	WT	CM	H3K27me3	WT_CM_H3K27me3_peak_1156	3.60443	10.228	0.485041	1035	.	105.757	103.506	6642
contig_5	778290	792045	WT	CM	H3K27me3	WT_CM_H3K27me3_peak_1157	3.34921	13.755	0.511232	952	.	97.1062	95.2108	1124
contig_5	795932	797810	WT	CM	H3K27me3	WT_CM_H3K27me3_peak_1158	1.9492	1.878	0.637913	186	.	19.4781	18.6961	1467
contig_5	798759	809197	WT	CM	H3K27me3	WT_CM_H3K27me3_peak_1159	3.68802	10.438	0.516095	1109	.	113.625	110.974	6650
contig_5	809274	809790	WT	CM	H3K27me3	WT_CM_H3K27me3_peak_1160	1.46834	0.516	0.649225	53	.	6.0884	5.37031	262
contig_5	814793	821199	WT	CM	H3K27me3	WT_CM_H3K27me3_peak_1161	2.32076	6.406	0.52404	400	.	40.9709	40.0677	2745
contig_5	837097	842651	WT	CM	H3K27me3	WT_CM_H3K27me3_peak_1162	3.7395	5.554	0.46579	1220	.	125.548	122.091	1009
contig_5	844488	852781	WT	CM	H3K27me3	WT_CM_H3K27me3_peak_1163	3.33647	8.293	0.523936	932	.	95.0645	93.2478	6562
contig_5	853017	869260	WT	CM	H3K27me3	WT_CM_H3K27me3_peak_1164	3.61679	16.243	0.519547	1076	.	110.132	107.67	13599
contig_5	897561	902989	WT	CM	H3K27me3	WT_CM_H3K27me3_peak_1165	3.47705	5.428	0.546794	986	.	100.709	98.6733	2641
contig_5	905835	916610	WT	CM	H3K27me3	WT_CM_H3K27me3_peak_1166	3.37255	10.775	0.531972	926	.	94.4596	92.6649	8873
contig_5	917112	930132	WT	CM	H3K27me3	WT_CM_H3K27me3_peak_1167	3.35782	13.02	0.54977	940	.	95.895	94.0494	9728
contig_5	930391	939174	WT	CM	H3K27me3	WT_CM_H3K27me3_peak_1168	3.81253	8.783	0.473528	1156	.	118.63	115.658	2538
contig_5	939369	952472	WT	CM	H3K27me3	WT_CM_H3K27me3_peak_1169	3.16332	13.103	0.46455	868	.	88.4221	86.8303	989
contig_5	963776	965470	WT	CM	H3K27me3	WT_CM_H3K27me3_peak_1170	1.81123	1.694	0.547225	148	.	15.6117	14.8488	523
contig_5	974204	982546	WT	CM	H3K27me3	WT_CM_H3K27me3_peak_1171	3.39413	8.342	0.518581	930	.	94.8263	93.0212	3752
contig_5	986112	987788	WT	CM	H3K27me3	WT_CM_H3K27me3_peak_1172	2.04329	1.676	0.614558	226	.	23.4678	22.6655	1086
contig_5	988876	993435	WT	CM	H3K27me3	WT_CM_H3K27me3_peak_1173	3.64218	4.559	0.493968	1102	.	112.84	110.23	2345
contig_5	993624	1000916	WT	CM	H3K27me3	WT_CM_H3K27me3_peak_1174	3.24159	7.292	0.477647	872	.	88.8069	87.2027	1714
contig_5	1005219	1006069	WT	CM	H3K27me3	WT_CM_H3K27me3_peak_1175	1.55172	0.85	0.536471	80	.	8.82552	8.09365	262
contig_5	1009836	1034479	WT	CM	H3K27me3	WT_CM_H3K27me3_peak_1176	3.92027	24.643	0.475145	1229	.	126.449	122.916	20463
contig_5	1060059	1060411	WT	CM	H3K27me3	WT_CM_H3K27me3_peak_1177	1.33954	0.352	0.582386	30	.	3.71874	3.01575	167
contig_5	1068173	1069247	WT	CM	H3K27me3	WT_CM_H3K27me3_peak_1178	3.09124	1.074	0.405959	718	.	73.1032	71.8625	375
contig_5	1510483	1525509	WT	CM	H3K27me3	WT_CM_H3K27me3_peak_1179	4.10888	15.026	0.536137	1350	.	139.838	135.016	6282
contig_5	1531226	1535725	WT	CM	H3K27me3	WT_CM_H3K27me3_peak_1180	2.54035	4.499	0.536341	512	.	52.2441	51.255	1421
contig_5	1535822	1538590	WT	CM	H3K27me3	WT_CM_H3K27me3_peak_1181	2.36515	2.768	0.554191	431	.	44.0337	43.1102	1146
contig_5	1541056	1542411	WT	CM	H3K27me3	WT_CM_H3K27me3_peak_1182	2.00096	1.355	0.6	216	.	22.4847	21.6876	960
contig_5	1542700	1549741	WT	CM	H3K27me3	WT_CM_H3K27me3_peak_1183	3.65509	7.041	0.544951	1176	.	120.781	117.678	4619
contig_5	1550045	1563091	WT	CM	H3K27me3	WT_CM_H3K27me3_peak_1184	3.33532	13.046	0.530354	982	.	100.289	98.2712	853
contig_5	1563242	1566375	WT	CM	H3K27me3	WT_CM_H3K27me3_peak_1185	1.98673	3.133	0.594957	208	.	21.594	20.8014	2194
contig_5	1568365	1575547	WT	CM	H3K27me3	WT_CM_H3K27me3_peak_1186	2.75625	7.182	0.56029	621	.	63.2787	62.1766	2086
contig_5	1576671	1578357	WT	CM	H3K27me3	WT_CM_H3K27me3_peak_1187	2.14663	1.686	0.525504	275	.	28.3875	27.5584	717
contig_5	1578494	1621137	WT	CM	H3K27me3	WT_CM_H3K27me3_peak_1188	3.6761	42.643	0.540018	1149	.	117.91	114.993	33377
contig_5	1621741	1628577	WT	CM	H3K27me3	WT_CM_H3K27me3_peak_1189	2.047	6.836	0.540228	306	.	31.4633	30.6172	2991
contig_5	1628826	1629437	WT	CM	H3K27me3	WT_CM_H3K27me3_peak_1190	1.95033	0.611	0.464812	253	.	26.1653	25.3481	291
contig_5	1629987	1713578	WT	CM	H3K27me3	WT_CM_H3K27me3_peak_1191	3.63346	83.591	0.47925	1124	.	115.205	112.456	12110
contig_5	1716186	1727058	WT	CM	H3K27me3	WT_CM_H3K27me3_peak_1192	3.4043	10.872	0.523731	992	.	101.305	99.2448	8294
contig_5	1728308	1736110	WT	CM	H3K27me3	WT_CM_H3K27me3_peak_1193	2.76363	7.802	0.563189	626	.	63.724	62.6166	1234
contig_5	1736235	1750585	WT	CM	H3K27me3	WT_CM_H3K27me3_peak_1194	3.08599	14.35	0.494007	860	.	87.6478	86.0774	5076
contig_5	1755505	1758995	WT	CM	H3K27me3	WT_CM_H3K27me3_peak_1195	3.26159	3.49	0.543553	992	.	101.278	99.2188	1690
contig_5	1760369	1769297	WT	CM	H3K27me3	WT_CM_H3K27me3_peak_1196	3.34736	8.928	0.507056	976	.	99.6806	97.6877	3278
contig_5	1769377	1769913	WT	CM	H3K27me3	WT_CM_H3K27me3_peak_1197	1.36763	0.536	0.602612	35	.	4.22224	3.51573	257
contig_5	1793453	1797888	WT	CM	H3K27me3	WT_CM_H3K27me3_peak_1198	3.26298	4.435	0.589177	817	.	83.2399	81.7871	964
contig_5	1798007	1811115	WT	CM	H3K27me3	WT_CM_H3K27me3_peak_1199	2.88822	13.108	0.558438	778	.	79.2262	77.8681	11187
contig_5	1812745	1817308	WT	CM	H3K27me3	WT_CM_H3K27me3_peak_1200	2.45486	4.563	0.521806	441	.	45.0438	44.1126	2532
contig_5	1817697	1818627	WT	CM	H3K27me3	WT_CM_H3K27me3_peak_1201	2.35524	0.93	0.411828	364	.	37.2842	36.4036	202
contig_5	1818957	1828987	WT	CM	H3K27me3	WT_CM_H3K27me3_peak_1202	3.93356	10.03	0.492124	1248	.	128.585	124.895	1357
contig_5	1848923	1849660	WT	CM	H3K27me3	WT_CM_H3K27me3_peak_1203	3.13418	0.737	0.419267	743	.	75.5933	74.3081	376
contig_5	2553959	2555809	WT	CM	H3K27me3	WT_CM_H3K27me3_peak_1204	3.27717	1.85	0.484324	903	.	92.1001	90.3909	1488
contig_5	2854919	2856815	WT	CM	H3K27me3	WT_CM_H3K27me3_peak_1205	3.28195	1.896	0.43038	907	.	92.5013	90.7771	1203
contig_5	2863054	2867720	WT	CM	H3K27me3	WT_CM_H3K27me3_peak_1206	3.19675	4.666	0.528075	867	.	88.3155	86.7263	2530
contig_5	2873297	2879300	WT	CM	H3K27me3	WT_CM_H3K27me3_peak_1207	3.19026	6.003	0.488089	916	.	93.4201	91.663	4140
contig_5	2890415	2894033	WT	CM	H3K27me3	WT_CM_H3K27me3_peak_1208	2.79824	3.618	0.588723	570	.	58.1328	57.0868	2565
contig_5	2897128	2947689	WT	CM	H3K27me3	WT_CM_H3K27me3_peak_1209	3.51305	50.561	0.510393	1120	.	114.793	112.071	28603
contig_5	2947774	2954034	WT	CM	H3K27me3	WT_CM_H3K27me3_peak_1210	3.11459	6.26	0.496965	851	.	86.6535	85.1124	4593
contig_5	2954179	2964610	WT	CM	H3K27me3	WT_CM_H3K27me3_peak_1211	3.68526	10.431	0.453935	1174	.	120.532	117.44	1124
contig_5	2964705	2969653	WT	CM	H3K27me3	WT_CM_H3K27me3_peak_1212	3.52315	4.948	0.476152	983	.	100.332	98.3134	2357
contig_5	2969932	2996323	WT	CM	H3K27me3	WT_CM_H3K27me3_peak_1213	3.5576	26.391	0.495927	1122	.	115.011	112.281	23907
contig_5	2997719	2998711	WT	CM	H3K27me3	WT_CM_H3K27me3_peak_1214	1.36502	0.992	0.497984	42	.	4.9453	4.23384	118
contig_5	2999041	3003292	WT	CM	H3K27me3	WT_CM_H3K27me3_peak_1215	3.04848	4.251	0.509292	807	.	82.2168	80.789	2600
contig_5	3003695	3036468	WT	CM	H3K27me3	WT_CM_H3K27me3_peak_1216	3.10729	32.773	0.462728	894	.	91.1166	89.4407	14543
contig_5	3036990	3057056	WT	CM	H3K27me3	WT_CM_H3K27me3_peak_1217	3.84992	20.066	0.485249	1218	.	125.327	121.882	3289
contig_5	3057520	3074311	WT	CM	H3K27me3	WT_CM_H3K27me3_peak_1218	3.45573	16.791	0.472396	1095	.	112.105	109.543	14485
contig_5	3077938	3080571	WT	CM	H3K27me3	WT_CM_H3K27me3_peak_1219	1.95021	2.633	0.506646	244	.	25.2904	24.4781	1445
contig_5	3210732	3214714	WT	CM	H3K27me3	WT_CM_H3K27me3_peak_1220	2.96185	3.982	0.504771	704	.	71.6977	70.4802	1566
contig_5	3215018	3222374	WT	CM	H3K27me3	WT_CM_H3K27me3_peak_1221	3.43033	7.356	0.464383	965	.	98.4642	96.5178	702
contig_5	3237556	3240968	WT	CM	H3K27me3	WT_CM_H3K27me3_peak_1222	1.81146	3.412	0.507913	177	.	18.5767	17.7995	1105
contig_5	3241239	3243173	WT	CM	H3K27me3	WT_CM_H3K27me3_peak_1223	2.2068	1.934	0.485522	283	.	29.1865	28.3527	883
contig_5	3251924	3259269	WT	CM	H3K27me3	WT_CM_H3K27me3_peak_1224	2.8561	7.345	0.494758	701	.	71.393	70.181	582
contig_5	3260733	3261087	WT	CM	H3K27me3	WT_CM_H3K27me3_peak_1225	1.56655	0.354	0.39548	86	.	9.41455	8.68021	160
contig_5	3263873	3265281	WT	CM	H3K27me3	WT_CM_H3K27me3_peak_1226	1.88909	1.408	0.4375	166	.	17.4494	16.6777	1088
contig_5	3271593	3271992	WT	CM	H3K27me3	WT_CM_H3K27me3_peak_1227	1.30519	0.399	0.556391	24	.	3.18405	2.48531	145
contig_6	3735	4205	WT	CM	H3K27me3	WT_CM_H3K27me3_peak_1228	1.35671	0.47	0.548936	32	.	4.00172	3.29664	49
contig_6	191902	192381	WT	CM	H3K27me3	WT_CM_H3K27me3_peak_1229	1.99213	0.479	0.555324	201	.	20.9838	20.1941	231
contig_6	759238	761453	WT	CM	H3K27me3	WT_CM_H3K27me3_peak_1230	2.12911	2.215	0.511061	265	.	27.3796	26.556	727
contig_6	786792	788580	WT	CM	H3K27me3	WT_CM_H3K27me3_peak_1231	3.33009	1.788	0.421141	932	.	95.035	93.2192	788
contig_6	1055510	1057425	WT	CM	H3K27me3	WT_CM_H3K27me3_peak_1232	3.30237	1.915	0.423499	921	.	93.9488	92.1727	854
contig_6	1139267	1142121	WT	CM	H3K27me3	WT_CM_H3K27me3_peak_1233	1.8961	2.854	0.515417	213	.	22.101	21.3057	2070
contig_6	1143988	1150221	WT	CM	H3K27me3	WT_CM_H3K27me3_peak_1234	3.03952	6.233	0.462699	783	.	79.7448	78.3751	2713
contig_6	1153403	1162984	WT	CM	H3K27me3	WT_CM_H3K27me3_peak_1235	3.13897	9.581	0.507671	817	.	83.2122	81.7629	1573
contig_6	1166629	1167051	WT	CM	H3K27me3	WT_CM_H3K27me3_peak_1236	1.41987	0.422	0.618483	46	.	5.37102	4.65717	139
contig_6	1167353	1168529	WT	CM	H3K27me3	WT_CM_H3K27me3_peak_1237	1.43529	1.176	0.471939	51	.	5.89643	5.17961	589
contig_6	1168668	1169211	WT	CM	H3K27me3	WT_CM_H3K27me3_peak_1238	1.32944	0.543	0.495396	30	.	3.74932	3.04616	217
contig_6	1232151	1235473	WT	CM	H3K27me3	WT_CM_H3K27me3_peak_1239	3.48929	3.322	0.518663	1026	.	104.909	102.694	1288
contig_6	1303895	1307078	WT	CM	H3K27me3	WT_CM_H3K27me3_peak_1240	2.28377	3.183	0.445492	349	.	35.8497	34.978	2305
contig_6	1307251	1308270	WT	CM	H3K27me3	WT_CM_H3K27me3_peak_1241	1.90073	1.019	0.48577	188	.	19.5844	18.802	752
contig_6	1308508	1321815	WT	CM	H3K27me3	WT_CM_H3K27me3_peak_1242	2.74465	13.307	0.442474	692	.	70.4968	69.2988	10183
contig_6	1323902	1325467	WT	CM	H3K27me3	WT_CM_H3K27me3_peak_1243	1.60573	1.565	0.564856	84	.	9.21789	8.48423	245
contig_6	1325747	1347639	WT	CM	H3K27me3	WT_CM_H3K27me3_peak_1244	3.44537	21.892	0.481683	1051	.	107.529	105.199	10583
contig_6	1348507	1349651	WT	CM	H3K27me3	WT_CM_H3K27me3_peak_1245	2.13607	1.144	0.368881	275	.	28.3757	27.5466	581
contig_6	1349927	1351854	WT	CM	H3K27me3	WT_CM_H3K27me3_peak_1246	1.55365	1.927	0.507525	90	.	9.76715	9.03113	1115
contig_6	1352158	1352506	WT	CM	H3K27me3	WT_CM_H3K27me3_peak_1247	1.26672	0.348	0.54023	22	.	2.97383	2.277	197
contig_6	1352591	1355298	WT	CM	H3K27me3	WT_CM_H3K27me3_peak_1248	1.91422	2.707	0.502401	205	.	21.3841	20.5924	2183
contig_6	1355469	1356041	WT	CM	H3K27me3	WT_CM_H3K27me3_peak_1249	1.83332	0.572	0.412587	175	.	18.3537	17.5775	335
contig_6	1356891	1367454	WT	CM	H3K27me3	WT_CM_H3K27me3_peak_1250	3.64354	10.563	0.452712	1135	.	116.35	113.529	4820
contig_6	1370909	1401923	WT	CM	H3K27me3	WT_CM_H3K27me3_peak_1251	3.53161	31.014	0.472722	1047	.	107.048	104.741	13884
contig_6	1406228	1406815	WT	CM	H3K27me3	WT_CM_H3K27me3_peak_1252	2.12094	0.587	0.565588	249	.	25.7742	24.9591	281
contig_6	1422668	1431774	WT	CM	H3K27me3	WT_CM_H3K27me3_peak_1253	3.58935	9.106	0.574566	1038	.	106.161	103.89	7269
contig_6	1434585	1438103	WT	CM	H3K27me3	WT_CM_H3K27me3_peak_1254	3.15313	3.518	0.49602	911	.	92.8759	91.1377	2716
contig_6	1740230	1742036	WT	CM	H3K27me3	WT_CM_H3K27me3_peak_1255	3.27581	1.806	0.425803	876	.	89.2634	87.6445	1048
contig_6	2365697	2366736	WT	CM	H3K27me3	WT_CM_H3K27me3_peak_1256	1.74589	1.039	0.526468	134	.	14.2498	13.4932	278
contig_6	2366828	2370623	WT	CM	H3K27me3	WT_CM_H3K27me3_peak_1257	2.06654	3.795	0.527009	263	.	27.1332	26.3106	494
contig_6	2533543	2536324	WT	CM	H3K27me3	WT_CM_H3K27me3_peak_1258	3.23337	2.781	0.494426	887	.	90.3818	88.7282	1222
contig_6	2537347	2541598	WT	CM	H3K27me3	WT_CM_H3K27me3_peak_1259	2.89522	4.251	0.490473	831	.	84.6869	83.1993	1586
contig_6	2542037	2548026	WT	CM	H3K27me3	WT_CM_H3K27me3_peak_1260	2.87214	5.989	0.590249	605	.	61.6657	60.5816	5284
contig_6	2562948	2565818	WT	CM	H3K27me3	WT_CM_H3K27me3_peak_1261	3.34859	2.87	0.502787	1028	.	105.028	102.809	1830
contig_6	2566238	2575309	WT	CM	H3K27me3	WT_CM_H3K27me3_peak_1262	3.20327	9.071	0.556829	807	.	82.1423	80.7193	7712
contig_6	2649924	2650562	WT	CM	H3K27me3	WT_CM_H3K27me3_peak_1263	1.42541	0.638	0.567398	45	.	5.23586	4.52261	215
contig_6	2656431	2657797	WT	CM	H3K27me3	WT_CM_H3K27me3_peak_1264	2.27568	1.366	0.510249	335	.	34.4451	33.5818	844
contig_6	2658326	2670809	WT	CM	H3K27me3	WT_CM_H3K27me3_peak_1265	3.37461	12.483	0.480894	884	.	90.0746	88.4289	570
contig_7	1196	1609	WT	CM	H3K27me3	WT_CM_H3K27me3_peak_1266	1.78731	0.413	0.414044	153	.	16.1398	15.3743	196
contig_7	1691	18097	WT	CM	H3K27me3	WT_CM_H3K27me3_peak_1267	3.809	16.406	0.524503	1157	.	118.758	115.78	5933
contig_7	18548	19006	WT	CM	H3K27me3	WT_CM_H3K27me3_peak_1268	1.38247	0.458	0.631004	37	.	4.4455	3.73729	74
contig_7	19113	20139	WT	CM	H3K27me3	WT_CM_H3K27me3_peak_1269	1.57547	1.026	0.553606	78	.	8.61798	7.88712	409
contig_7	41815	63109	WT	CM	H3K27me3	WT_CM_H3K27me3_peak_1270	3.96709	21.294	0.520898	1255	.	129.33	125.557	9229
contig_7	65238	68738	WT	CM	H3K27me3	WT_CM_H3K27me3_peak_1271	2.24115	3.5	0.536571	297	.	30.5986	29.757	2208
contig_7	104894	105525	WT	CM	H3K27me3	WT_CM_H3K27me3_peak_1272	1.45117	0.631	0.583201	50	.	5.74001	5.02386	462
contig_7	111225	117749	WT	CM	H3K27me3	WT_CM_H3K27me3_peak_1273	3.3929	6.524	0.50843	1007	.	102.872	100.746	1485
contig_7	133332	138025	WT	CM	H3K27me3	WT_CM_H3K27me3_peak_1274	3.76429	4.693	0.475389	1187	.	121.944	118.761	2392
contig_7	148908	156358	WT	CM	H3K27me3	WT_CM_H3K27me3_peak_1275	3.15262	7.45	0.514362	920	.	93.8674	92.0937	5810
contig_7	156457	171221	WT	CM	H3K27me3	WT_CM_H3K27me3_peak_1276	3.61304	14.764	0.518965	1130	.	115.849	113.06	12289
contig_7	172659	184714	WT	CM	H3K27me3	WT_CM_H3K27me3_peak_1277	3.87396	12.055	0.530983	1237	.	127.334	123.74	4576
contig_7	184813	199519	WT	CM	H3K27me3	WT_CM_H3K27me3_peak_1278	4.04122	14.706	0.537876	1306	.	134.954	130.62	1501
contig_7	199808	206736	WT	CM	H3K27me3	WT_CM_H3K27me3_peak_1279	3.68174	6.928	0.475895	1135	.	116.385	113.562	2956
contig_7	207099	214060	WT	CM	H3K27me3	WT_CM_H3K27me3_peak_1280	3.82112	6.961	0.524206	1162	.	119.217	116.207	5597
contig_7	215804	219117	WT	CM	H3K27me3	WT_CM_H3K27me3_peak_1281	3.06158	3.313	0.571989	735	.	74.7878	73.5183	2288
contig_7	219836	224114	WT	CM	H3K27me3	WT_CM_H3K27me3_peak_1282	3.76802	4.278	0.543946	1157	.	118.745	115.768	800
contig_7	224350	229329	WT	CM	H3K27me3	WT_CM_H3K27me3_peak_1283	3.41463	4.979	0.551316	928	.	94.6883	92.8869	2295
contig_7	230640	231312	WT	CM	H3K27me3	WT_CM_H3K27me3_peak_1284	1.34696	0.672	0.639881	31	.	3.84223	3.13858	573
contig_7	232469	235358	WT	CM	H3K27me3	WT_CM_H3K27me3_peak_1285	2.24328	2.889	0.577016	303	.	31.2145	30.3699	1400
contig_7	236127	238821	WT	CM	H3K27me3	WT_CM_H3K27me3_peak_1286	2.92451	2.694	0.501485	774	.	78.8041	77.4552	1208
contig_7	239300	249569	WT	CM	H3K27me3	WT_CM_H3K27me3_peak_1287	3.74868	10.269	0.546499	1160	.	119.019	116.03	4413
contig_7	305908	307175	WT	CM	H3K27me3	WT_CM_H3K27me3_peak_1288	1.51359	1.267	0.482242	72	.	7.95303	7.22546	835
contig_7	307348	308227	WT	CM	H3K27me3	WT_CM_H3K27me3_peak_1289	1.46915	0.879	0.521047	62	.	6.95584	6.23324	503
contig_7	308464	309068	WT	CM	H3K27me3	WT_CM_H3K27me3_peak_1290	1.41249	0.604	0.566225	48	.	5.56136	4.84643	337
contig_7	309808	310203	WT	CM	H3K27me3	WT_CM_H3K27me3_peak_1291	1.45317	0.395	0.511392	58	.	6.5839	5.86331	167
contig_7	310527	311004	WT	CM	H3K27me3	WT_CM_H3K27me3_peak_1292	1.22886	0.477	0.484277	19	.	2.61879	1.92531	49
contig_7	313051	313515	WT	CM	H3K27me3	WT_CM_H3K27me3_peak_1293	1.29625	0.464	0.556035	28	.	3.58881	2.88681	309
contig_7	384124	389524	WT	CM	H3K27me3	WT_CM_H3K27me3_peak_1294	2.13647	5.4	0.527963	302	.	31.0716	30.2276	1634
contig_7	408966	409486	WT	CM	H3K27me3	WT_CM_H3K27me3_peak_1295	1.41682	0.52	0.578846	43	.	5.07276	4.36048	393
contig_7	641730	643914	WT	CM	H3K27me3	WT_CM_H3K27me3_peak_1296	2.1456	2.184	0.511905	282	.	29.0603	28.2275	824
contig_7	1149442	1151588	WT	CM	H3K27me3	WT_CM_H3K27me3_peak_1297	2.2452	2.146	0.51165	331	.	34.0487	33.1877	1424
contig_7	1507525	1508322	WT	CM	H3K27me3	WT_CM_H3K27me3_peak_1298	2.93221	0.797	0.441656	649	.	66.0548	64.9182	402
contig_7	1512556	1513520	WT	CM	H3K27me3	WT_CM_H3K27me3_peak_1299	1.40823	0.964	0.560166	42	.	4.91217	4.20088	479
contig_7	1513714	1514977	WT	CM	H3K27me3	WT_CM_H3K27me3_peak_1300	3.21058	1.263	0.418844	815	.	83.0325	81.5865	440
contig_7	2135702	2138804	WT	CM	H3K27me3	WT_CM_H3K27me3_peak_1301	2.08483	3.102	0.536428	302	.	31.0726	30.2286	2765
contig_7	2142802	2148220	WT	CM	H3K27me3	WT_CM_H3K27me3_peak_1302	2.57603	5.418	0.584348	447	.	45.6917	44.7555	2851
contig_7	2154889	2160687	WT	CM	H3K27me3	WT_CM_H3K27me3_peak_1303	2.79354	5.798	0.494308	703	.	71.5732	70.3591	2885
contig_7	2160946	2177936	WT	CM	H3K27me3	WT_CM_H3K27me3_peak_1304	3.80394	16.99	0.527075	1151	.	118.045	115.111	13522
contig_7	2183183	2184067	WT	CM	H3K27me3	WT_CM_H3K27me3_peak_1305	1.35671	0.884	0.561086	32	.	4.00172	3.29664	161
contig_7	2185157	2192566	WT	CM	H3K27me3	WT_CM_H3K27me3_peak_1306	3.59393	7.409	0.53543	1075	.	109.973	107.517	4441
contig_7	2193669	2203534	WT	CM	H3K27me3	WT_CM_H3K27me3_peak_1307	3.21661	9.865	0.521338	955	.	97.4395	95.5341	9100
contig_7	2204331	2236781	WT	CM	H3K27me3	WT_CM_H3K27me3_peak_1308	3.80481	32.45	0.518952	1195	.	122.769	119.517	10745
contig_7	2237868	2238915	WT	CM	H3K27me3	WT_CM_H3K27me3_peak_1309	1.39096	1.047	0.511939	44	.	5.13315	4.42058	253
contig_7	2246715	2247182	WT	CM	H3K27me3	WT_CM_H3K27me3_peak_1310	1.39106	0.467	0.610278	38	.	4.59853	3.88928	252
contig_7	2248065	2248739	WT	CM	H3K27me3	WT_CM_H3K27me3_peak_1311	1.51127	0.674	0.529674	62	.	7.0017	6.2787	213
contig_7	2250246	2255301	WT	CM	H3K27me3	WT_CM_H3K27me3_peak_1312	2.90814	5.055	0.476954	792	.	80.6243	79.2371	4356
contig_7	2317778	2339555	WT	CM	H3K27me3	WT_CM_H3K27me3_peak_1313	3.74002	21.777	0.506314	1164	.	119.446	116.424	16135
contig_7	2340626	2342157	WT	CM	H3K27me3	WT_CM_H3K27me3_peak_1314	1.73789	1.531	0.551927	128	.	13.6002	12.8468	695
contig_7	2343186	2344176	WT	CM	H3K27me3	WT_CM_H3K27me3_peak_1315	1.9343	0.99	0.486869	247	.	25.5364	24.7227	376
contig_7	2344838	2353433	WT	CM	H3K27me3	WT_CM_H3K27me3_peak_1316	3.1453	8.595	0.477603	841	.	85.6767	84.1626	4641
contig_7	2353560	2363857	WT	CM	H3K27me3	WT_CM_H3K27me3_peak_1317	3.50341	10.297	0.506555	962	.	98.1915	96.2535	1002
contig_7	2365631	2372217	WT	CM	H3K27me3	WT_CM_H3K27me3_peak_1318	2.77716	6.586	0.495141	652	.	66.3991	65.2575	3907
contig_7	2379903	2385051	WT	CM	H3K27me3	WT_CM_H3K27me3_peak_1319	2.23252	5.148	0.508936	319	.	32.7672	31.9134	442
contig_7	2390295	2390710	WT	CM	H3K27me3	WT_CM_H3K27me3_peak_1320	1.46834	0.415	0.595181	53	.	6.0884	5.37031	237
contig_7	2401920	2409254	WT	CM	H3K27me3	WT_CM_H3K27me3_peak_1321	3.31537	7.334	0.518407	1008	.	102.949	100.821	2854
contig_7	2415760	2423741	WT	CM	H3K27me3	WT_CM_H3K27me3_peak_1322	3.28273	7.981	0.503696	870	.	88.6663	87.0652	4099
contig_7	2450981	2452368	WT	CM	H3K27me3	WT_CM_H3K27me3_peak_1323	1.60573	1.387	0.571738	84	.	9.21789	8.48423	593
contig_7	2452602	2459340	WT	CM	H3K27me3	WT_CM_H3K27me3_peak_1324	3.25249	6.738	0.528643	841	.	85.6226	84.11	2671
contig_7	2459552	2459941	WT	CM	H3K27me3	WT_CM_H3K27me3_peak_1325	1.29824	0.389	0.48329	28	.	3.5475	2.84605	259
contig_7	2467305	2494065	WT	CM	H3K27me3	WT_CM_H3K27me3_peak_1326	3.11743	26.76	0.502093	925	.	94.3418	92.5549	13466
contig_7	2496611	2498801	WT	CM	H3K27me3	WT_CM_H3K27me3_peak_1327	2.59231	2.19	0.509132	470	.	47.975	47.022	755
contig_7	2498990	2519564	WT	CM	H3K27me3	WT_CM_H3K27me3_peak_1328	3.33653	20.574	0.496403	1039	.	106.268	103.994	16515
contig_7	2519813	2520163	WT	CM	H3K27me3	WT_CM_H3K27me3_peak_1329	1.71233	0.35	0.491429	134	.	14.1776	13.4216	193
contig_7	2521584	2523902	WT	CM	H3K27me3	WT_CM_H3K27me3_peak_1330	3.34851	2.318	0.573339	962	.	98.182	96.2489	1155
contig_8	137	8084	WT	CM	H3K27me3	WT_CM_H3K27me3_peak_1331	2.97961	7.947	0.588901	656	.	66.7703	65.6235	2415
contig_8	37379	40729	WT	CM	H3K27me3	WT_CM_H3K27me3_peak_1332	3.00448	3.35	0.505075	725	.	73.8406	72.5882	1198
contig_8	41166	43162	WT	CM	H3K27me3	WT_CM_H3K27me3_peak_1333	1.7239	1.996	0.564128	139	.	14.6987	13.9403	1106
contig_8	44316	45397	WT	CM	H3K27me3	WT_CM_H3K27me3_peak_1334	1.79464	1.081	0.624422	136	.	14.4549	13.6973	345
contig_8	48696	49299	WT	CM	H3K27me3	WT_CM_H3K27me3_peak_1335	1.45117	0.603	0.568823	50	.	5.74001	5.02386	391
contig_8	55600	61238	WT	CM	H3K27me3	WT_CM_H3K27me3_peak_1336	2.35885	5.638	0.511529	411	.	42.0783	41.1676	2840
contig_8	61318	64887	WT	CM	H3K27me3	WT_CM_H3K27me3_peak_1337	3.92135	3.569	0.527038	1229	.	126.49	122.955	2968
contig_8	65107	93076	WT	CM	H3K27me3	WT_CM_H3K27me3_peak_1338	3.5163	27.969	0.484286	1150	.	117.996	115.074	942
contig_8	93607	108610	WT	CM	H3K27me3	WT_CM_H3K27me3_peak_1339	3.80062	15.003	0.492168	1176	.	120.783	117.679	4212
contig_8	108743	109254	WT	CM	H3K27me3	WT_CM_H3K27me3_peak_1340	1.28802	0.511	0.581213	22	.	2.93251	2.23593	241
contig_8	109370	109848	WT	CM	H3K27me3	WT_CM_H3K27me3_peak_1341	1.42546	0.478	0.535565	48	.	5.54199	4.82715	257
contig_8	126581	131829	WT	CM	H3K27me3	WT_CM_H3K27me3_peak_1342	3.49636	5.248	0.525915	975	.	99.5717	97.5819	692
contig_8	132494	187783	WT	CM	H3K27me3	WT_CM_H3K27me3_peak_1343	4.12166	55.289	0.488994	1354	.	140.334	135.445	28684
contig_8	187895	190921	WT	CM	H3K27me3	WT_CM_H3K27me3_peak_1344	3.92779	3.026	0.512227	1312	.	135.675	131.287	1449
contig_8	191028	196641	WT	CM	H3K27me3	WT_CM_H3K27me3_peak_1345	3.57923	5.613	0.529485	1058	.	108.191	105.831	1504
contig_8	248963	253052	WT	CM	H3K27me3	WT_CM_H3K27me3_peak_1346	2.30936	4.089	0.527268	350	.	35.9652	35.093	3405
contig_8	261068	264174	WT	CM	H3K27me3	WT_CM_H3K27me3_peak_1347	2.0814	3.106	0.505151	269	.	27.7777	26.952	951
contig_8	264823	266384	WT	CM	H3K27me3	WT_CM_H3K27me3_peak_1348	2.25165	1.561	0.484305	303	.	31.2344	30.3897	1087
contig_8	268501	272832	WT	CM	H3K27me3	WT_CM_H3K27me3_peak_1349	3.43469	4.331	0.51928	1032	.	105.486	103.245	1439
contig_8	273139	274227	WT	CM	H3K27me3	WT_CM_H3K27me3_peak_1350	2.34207	1.088	0.543199	378	.	38.694	37.8051	672
contig_8	274521	274841	WT	CM	H3K27me3	WT_CM_H3K27me3_peak_1351	1.28477	0.32	0.53125	25	.	3.27343	2.57418	149
contig_8	357243	358040	WT	CM	H3K27me3	WT_CM_H3K27me3_peak_1352	1.60142	0.797	0.479297	98	.	10.6157	9.87567	351
contig_8	358132	358818	WT	CM	H3K27me3	WT_CM_H3K27me3_peak_1353	1.48306	0.686	0.497085	67	.	7.44862	6.72354	225
contig_8	358918	359448	WT	CM	H3K27me3	WT_CM_H3K27me3_peak_1354	1.30941	0.53	0.466038	31	.	3.87579	3.17166	259
contig_8	503841	506052	WT	CM	H3K27me3	WT_CM_H3K27me3_peak_1355	2.13933	2.211	0.509724	299	.	30.7662	29.9239	760
contig_8	536416	537592	WT	CM	H3K27me3	WT_CM_H3K27me3_peak_1356	3.08702	1.176	0.443027	761	.	77.4758	76.1557	749
contig_8	543155	543938	WT	CM	H3K27me3	WT_CM_H3K27me3_peak_1357	2.84222	0.783	0.389527	582	.	59.2659	58.2073	503
contig_8	715286	716008	WT	CM	H3K27me3	WT_CM_H3K27me3_peak_1358	1.50613	0.722	0.509695	70	.	7.76596	7.03932	231
contig_8	717062	717444	WT	CM	H3K27me3	WT_CM_H3K27me3_peak_1359	1.3781	0.382	0.47644	39	.	4.69809	3.98837	178
contig_8	717721	718237	WT	CM	H3K27me3	WT_CM_H3K27me3_peak_1360	1.54579	0.516	0.531008	77	.	8.44178	7.71168	230
contig_8	719227	719746	WT	CM	H3K27me3	WT_CM_H3K27me3_peak_1361	1.51986	0.519	0.470135	64	.	7.19152	6.46754	254
contig_8	831508	833732	WT	CM	H3K27me3	WT_CM_H3K27me3_peak_1362	2.02359	2.224	0.51259	242	.	25.0255	24.2148	1383
contig_8	915742	917946	WT	CM	H3K27me3	WT_CM_H3K27me3_peak_1363	2.05005	2.204	0.51225	239	.	24.7338	23.9247	1319
contig_8	1232958	1236682	WT	CM	H3K27me3	WT_CM_H3K27me3_peak_1364	3.55176	3.724	0.464823	1079	.	110.467	107.994	1821
contig_8	1240524	1243794	WT	CM	H3K27me3	WT_CM_H3K27me3_peak_1365	3.24897	3.27	0.486544	903	.	92.0534	90.3451	2014
contig_8	1287992	1288454	WT	CM	H3K27me3	WT_CM_H3K27me3_peak_1366	1.99694	0.462	0.5671	225	.	23.3866	22.5846	234
contig_8	1369040	1371252	WT	CM	H3K27me3	WT_CM_H3K27me3_peak_1367	2.14449	2.212	0.509494	289	.	29.8291	28.9923	762
contig_8	1377837	1379607	WT	CM	H3K27me3	WT_CM_H3K27me3_peak_1368	2.98593	1.77	0.40226	717	.	72.9635	71.7267	590
contig_8	1705287	1705700	WT	CM	H3K27me3	WT_CM_H3K27me3_peak_1369	1.77635	0.413	0.585956	150	.	15.8515	15.0874	125
contig_8	1765355	1767166	WT	CM	H3K27me3	WT_CM_H3K27me3_peak_1370	3.06605	1.811	0.408614	732	.	74.5608	73.2965	835
contig_8	2273518	2279368	WT	CM	H3K27me3	WT_CM_H3K27me3_peak_1371	2.9697	5.85	0.504444	709	.	72.1744	70.9493	1642
contig_8	2280367	2326329	WT	CM	H3K27me3	WT_CM_H3K27me3_peak_1372	3.86886	45.962	0.51412	1274	.	131.388	127.439	14034
contig_8	2326804	2334362	WT	CM	H3K27me3	WT_CM_H3K27me3_peak_1373	3.69201	7.558	0.455411	1160	.	119.051	116.06	5892
contig_8	2335116	2335574	WT	CM	H3K27me3	WT_CM_H3K27me3_peak_1374	1.96806	0.458	0.451965	233	.	24.1795	23.373	219
contig_8	2335796	2354531	WT	CM	H3K27me3	WT_CM_H3K27me3_peak_1375	3.17005	18.735	0.528636	882	.	89.9183	88.2796	13121
contig_8	2357052	2364232	WT	CM	H3K27me3	WT_CM_H3K27me3_peak_1376	2.94628	7.18	0.561838	661	.	67.2768	66.1233	3502
contig_8	2366734	2372724	WT	CM	H3K27me3	WT_CM_H3K27me3_peak_1377	3.03704	5.99	0.491653	795	.	80.9895	79.5927	4471
contig_8	2382285	2393606	WT	CM	H3K27me3	WT_CM_H3K27me3_peak_1378	2.8197	11.321	0.545535	694	.	70.6201	69.4206	8919
contig_82	155	2492	WT	CM	H3K27me3	WT_CM_H3K27me3_peak_1379	1.2533	2.337	0.524604	65	.	7.29415	6.56986	861
contig_84	0	2554	WT	CM	H3K27me3	WT_CM_H3K27me3_peak_1380	2.76587	2.554	0.4722	890	.	90.708	89.0424	631
contig_9	9546	15521	WT	CM	H3K27me3	WT_CM_H3K27me3_peak_1381	2.58781	5.975	0.507448	591	.	60.1807	59.1137	2223
ChIP-seq experiments were conducted in wild type (WT) M. oryzae, strain Guy11 grown under in vitro CM. ChIP peaks are identified using MACS2 peak calling.
