# Supplementary material for: Histone modification dynamics at H3K27 are associated with altered transcription of in planta induced genes in Magnaporthe oryzae
Source: PLoS Genet. 2021 Feb 3;17(2):e1009376. doi: 10.1371/journal.pgen.1009376 (PMC7886369; doi:10.1371/journal.pgen.1009376)
Supplement: S3 Table — (XLSX) [file pgen.1009376.s020.xlsx]

## Sheet: ChIPSignalDomainSummaryWTCM
S3 Table. Location and information of H3K27ac ChIP peaks called from MACS2.
Contig	Start	End	Genotype	Growth	Marker	Peak	Signal (log2)	Domain (kb)	GC (%)	Score	Strand	P	Q	Summit
contig_1	2746	4465	WT	CM	H3K27ac	WT_CM_H3K27ac_peak_1	1.96044	1.719	0.492728	272	.	28.599	27.2132	1065
contig_1	6206	6614	WT	CM	H3K27ac	WT_CM_H3K27ac_peak_2	1.72056	0.408	0.431373	155	.	16.6296	15.5693	230
contig_1	7002	7378	WT	CM	H3K27ac	WT_CM_H3K27ac_peak_3	1.36879	0.376	0.545213	50	.	5.80209	5.05798	140
contig_1	7596	8232	WT	CM	H3K27ac	WT_CM_H3K27ac_peak_4	1.2903	0.636	0.443396	34	.	4.10515	3.42169	507
contig_1	8554	9462	WT	CM	H3K27ac	WT_CM_H3K27ac_peak_5	2.07799	0.908	0.528634	360	.	37.7138	36.0703	307
contig_1	11033	11348	WT	CM	H3K27ac	WT_CM_H3K27ac_peak_6	1.51408	0.315	0.628571	80	.	8.90445	8.06241	126
contig_1	19527	19902	WT	CM	H3K27ac	WT_CM_H3K27ac_peak_7	1.50264	0.375	0.56	73	.	8.21475	7.39371	158
contig_1	23252	23644	WT	CM	H3K27ac	WT_CM_H3K27ac_peak_8	1.50465	0.392	0.558673	78	.	8.65123	7.81683	260
contig_1	27806	28537	WT	CM	H3K27ac	WT_CM_H3K27ac_peak_9	1.8404	0.731	0.484268	230	.	24.3402	23.0702	285
contig_1	28688	32243	WT	CM	H3K27ac	WT_CM_H3K27ac_peak_10	2.2024	3.555	0.518425	420	.	43.858	42.0304	869
contig_1	33361	34215	WT	CM	H3K27ac	WT_CM_H3K27ac_peak_11	1.40949	0.854	0.518735	64	.	7.1951	6.40586	646
contig_1	43751	44165	WT	CM	H3K27ac	WT_CM_H3K27ac_peak_12	1.53805	0.414	0.635266	82	.	9.07493	8.22777	158
contig_1	44618	45790	WT	CM	H3K27ac	WT_CM_H3K27ac_peak_13	2.68212	1.172	0.591297	595	.	62.0142	59.5404	420
contig_1	46921	47707	WT	CM	H3K27ac	WT_CM_H3K27ac_peak_14	1.63319	0.786	0.552163	122	.	13.2312	12.2645	501
contig_1	47933	48907	WT	CM	H3K27ac	WT_CM_H3K27ac_peak_15	1.54465	0.974	0.498973	99	.	10.8321	9.93291	234
contig_1	53434	53869	WT	CM	H3K27ac	WT_CM_H3K27ac_peak_16	1.49028	0.435	0.531034	79	.	8.81836	7.9789	169
contig_1	55535	56045	WT	CM	H3K27ac	WT_CM_H3K27ac_peak_17	1.48959	0.51	0.519608	74	.	8.27159	7.44872	222
contig_1	58925	60634	WT	CM	H3K27ac	WT_CM_H3K27ac_peak_18	2.16904	1.709	0.543593	415	.	43.3383	41.5267	1117
contig_1	60723	61278	WT	CM	H3K27ac	WT_CM_H3K27ac_peak_19	2.44692	0.555	0.517117	572	.	59.5946	57.2233	281
contig_1	61486	63468	WT	CM	H3K27ac	WT_CM_H3K27ac_peak_20	2.27269	1.982	0.50555	406	.	42.4452	40.6611	1090
contig_1	77934	78358	WT	CM	H3K27ac	WT_CM_H3K27ac_peak_21	1.32081	0.424	0.495283	37	.	4.40698	3.71221	213
contig_1	100299	101205	WT	CM	H3K27ac	WT_CM_H3K27ac_peak_22	2.19892	0.906	0.589404	334	.	35.0142	33.449	325
contig_1	108813	110108	WT	CM	H3K27ac	WT_CM_H3K27ac_peak_23	1.75238	1.295	0.573745	163	.	17.4255	16.3435	840
contig_1	130551	133123	WT	CM	H3K27ac	WT_CM_H3K27ac_peak_24	2.52318	2.572	0.54549	529	.	55.1127	52.9124	577
contig_1	134054	136160	WT	CM	H3K27ac	WT_CM_H3K27ac_peak_25	2.19526	2.106	0.584995	369	.	38.5863	36.9169	1700
contig_1	136337	139959	WT	CM	H3K27ac	WT_CM_H3K27ac_peak_26	2.03544	3.622	0.498343	327	.	34.3064	32.7614	2463
contig_1	140397	140715	WT	CM	H3K27ac	WT_CM_H3K27ac_peak_27	1.49229	0.318	0.584906	83	.	9.2444	8.39205	117
contig_1	143422	144099	WT	CM	H3K27ac	WT_CM_H3K27ac_peak_28	1.43702	0.677	0.522895	63	.	7.08647	6.30073	198
contig_1	144706	147452	WT	CM	H3K27ac	WT_CM_H3K27ac_peak_29	2.19973	2.746	0.534232	411	.	43	41.1985	2234
contig_1	327720	328580	WT	CM	H3K27ac	WT_CM_H3K27ac_peak_30	1.58924	0.86	0.530233	98	.	10.741	9.84458	304
contig_1	357880	358310	WT	CM	H3K27ac	WT_CM_H3K27ac_peak_31	1.4677	0.43	0.509302	70	.	7.86022	7.05006	293
contig_1	368827	369584	WT	CM	H3K27ac	WT_CM_H3K27ac_peak_32	1.81887	0.757	0.520476	195	.	20.68	19.5096	241
contig_1	392016	393122	WT	CM	H3K27ac	WT_CM_H3K27ac_peak_33	1.87616	1.106	0.469259	204	.	21.6948	20.497	799
contig_1	393450	393787	WT	CM	H3K27ac	WT_CM_H3K27ac_peak_34	1.56165	0.337	0.47181	88	.	9.72758	8.86075	128
contig_1	394004	395251	WT	CM	H3K27ac	WT_CM_H3K27ac_peak_35	2.25494	1.247	0.632719	361	.	37.8343	36.1875	648
contig_1	406986	407898	WT	CM	H3K27ac	WT_CM_H3K27ac_peak_36	2.41092	0.912	0.504386	485	.	50.5967	48.556	607
contig_1	408388	408804	WT	CM	H3K27ac	WT_CM_H3K27ac_peak_37	1.45558	0.416	0.5625	69	.	7.77959	6.97207	167
contig_1	409836	410140	WT	CM	H3K27ac	WT_CM_H3K27ac_peak_38	1.33186	0.304	0.486842	40	.	4.80029	4.09085	158
contig_1	471762	472165	WT	CM	H3K27ac	WT_CM_H3K27ac_peak_39	1.50004	0.403	0.605459	77	.	8.57642	7.74422	140
contig_1	494408	495141	WT	CM	H3K27ac	WT_CM_H3K27ac_peak_40	2.38865	0.733	0.527967	515	.	53.7318	51.5817	367
contig_1	495433	496054	WT	CM	H3K27ac	WT_CM_H3K27ac_peak_41	1.54242	0.621	0.513688	95	.	10.4816	9.59264	164
contig_1	497415	499279	WT	CM	H3K27ac	WT_CM_H3K27ac_peak_42	1.65024	1.864	0.498927	130	.	14.0392	13.0502	1010
contig_1	499735	501034	WT	CM	H3K27ac	WT_CM_H3K27ac_peak_43	1.68487	1.299	0.468822	136	.	14.6865	13.6793	858
contig_1	504600	505897	WT	CM	H3K27ac	WT_CM_H3K27ac_peak_44	2.55641	1.297	0.514264	649	.	67.647	64.9289	881
contig_1	506102	506470	WT	CM	H3K27ac	WT_CM_H3K27ac_peak_45	1.86394	0.368	0.4375	213	.	22.5686	21.3469	184
contig_1	510766	511279	WT	CM	H3K27ac	WT_CM_H3K27ac_peak_46	1.56983	0.513	0.487329	104	.	11.3236	10.4105	326
contig_1	518222	518791	WT	CM	H3K27ac	WT_CM_H3K27ac_peak_47	1.42959	0.569	0.448155	78	.	8.67983	7.84458	429
contig_1	519204	519507	WT	CM	H3K27ac	WT_CM_H3K27ac_peak_48	1.52064	0.303	0.518152	90	.	9.87845	9.0071	162
contig_1	524426	526078	WT	CM	H3K27ac	WT_CM_H3K27ac_peak_49	2.19592	1.652	0.479419	378	.	39.5627	37.8653	1444
contig_1	526428	527509	WT	CM	H3K27ac	WT_CM_H3K27ac_peak_50	1.4591	1.081	0.478261	79	.	8.76499	7.92713	165
contig_1	529763	531110	WT	CM	H3K27ac	WT_CM_H3K27ac_peak_51	1.88186	1.347	0.494432	229	.	24.2421	22.9749	894
contig_1	532101	534879	WT	CM	H3K27ac	WT_CM_H3K27ac_peak_52	2.53906	2.778	0.518359	601	.	62.7011	60.1979	2268
contig_1	535270	536417	WT	CM	H3K27ac	WT_CM_H3K27ac_peak_53	2.01772	1.147	0.535309	300	.	31.51	30.0441	433
contig_1	538817	539220	WT	CM	H3K27ac	WT_CM_H3K27ac_peak_54	1.56121	0.403	0.451613	107	.	11.6256	10.7039	164
contig_1	541046	544543	WT	CM	H3K27ac	WT_CM_H3K27ac_peak_55	2.4623	3.497	0.514727	575	.	59.9045	57.5203	3130
contig_1	544782	549369	WT	CM	H3K27ac	WT_CM_H3K27ac_peak_56	2.19932	4.587	0.509483	438	.	45.7385	43.8539	1902
contig_1	555050	555575	WT	CM	H3K27ac	WT_CM_H3K27ac_peak_57	1.66888	0.525	0.575238	129	.	13.939	12.9526	242
contig_1	560797	561347	WT	CM	H3K27ac	WT_CM_H3K27ac_peak_58	1.93338	0.55	0.496364	241	.	25.4273	24.1281	270
contig_1	567691	569381	WT	CM	H3K27ac	WT_CM_H3K27ac_peak_59	2.40837	1.69	0.488757	527	.	54.9833	52.7873	1421
contig_1	570095	570926	WT	CM	H3K27ac	WT_CM_H3K27ac_peak_60	2.39048	0.831	0.498195	545	.	56.845	54.5814	566
contig_1	571162	571641	WT	CM	H3K27ac	WT_CM_H3K27ac_peak_61	1.91973	0.479	0.509395	292	.	30.7203	29.2765	271
contig_1	572770	573405	WT	CM	H3K27ac	WT_CM_H3K27ac_peak_62	2.05109	0.635	0.510236	346	.	36.2047	34.6046	300
contig_1	574448	575663	WT	CM	H3K27ac	WT_CM_H3K27ac_peak_63	1.44518	1.215	0.464198	69	.	7.75315	6.94637	872
contig_1	575946	576572	WT	CM	H3K27ac	WT_CM_H3K27ac_peak_64	1.61882	0.626	0.503195	119	.	12.9181	11.9602	368
contig_1	577474	577828	WT	CM	H3K27ac	WT_CM_H3K27ac_peak_65	1.43723	0.354	0.468927	70	.	7.82553	7.0164	119
contig_1	580020	583648	WT	CM	H3K27ac	WT_CM_H3K27ac_peak_66	2.56992	3.628	0.520948	609	.	63.5042	60.9663	1972
contig_1	584222	585876	WT	CM	H3K27ac	WT_CM_H3K27ac_peak_67	1.94288	1.654	0.428658	226	.	23.9494	22.6902	1068
contig_1	588021	588629	WT	CM	H3K27ac	WT_CM_H3K27ac_peak_68	1.63616	0.608	0.46875	131	.	14.1827	13.1896	362
contig_1	596061	596945	WT	CM	H3K27ac	WT_CM_H3K27ac_peak_69	1.90951	0.884	0.504525	247	.	26.0314	24.7157	542
contig_1	597118	597692	WT	CM	H3K27ac	WT_CM_H3K27ac_peak_70	2.02444	0.574	0.491289	338	.	35.4253	33.8481	313
contig_1	602292	602989	WT	CM	H3K27ac	WT_CM_H3K27ac_peak_71	1.6256	0.697	0.58967	119	.	12.8853	11.9283	456
contig_1	603175	603713	WT	CM	H3K27ac	WT_CM_H3K27ac_peak_72	1.32367	0.538	0.466543	41	.	4.85397	4.14269	194
contig_1	606037	606419	WT	CM	H3K27ac	WT_CM_H3K27ac_peak_73	1.29216	0.382	0.596859	31	.	3.84747	3.17405	177
contig_1	606555	608467	WT	CM	H3K27ac	WT_CM_H3K27ac_peak_74	1.71445	1.912	0.518305	158	.	16.8753	15.8082	1046
contig_1	612752	613143	WT	CM	H3K27ac	WT_CM_H3K27ac_peak_75	1.49186	0.391	0.488491	81	.	9.04537	8.19904	143
contig_1	613394	614004	WT	CM	H3K27ac	WT_CM_H3K27ac_peak_76	1.7317	0.61	0.486885	170	.	18.1935	17.0907	240
contig_1	614259	615236	WT	CM	H3K27ac	WT_CM_H3K27ac_peak_77	1.52101	0.977	0.472876	99	.	10.8774	9.97698	718
contig_1	617770	621081	WT	CM	H3K27ac	WT_CM_H3K27ac_peak_78	2.52784	3.311	0.540018	649	.	67.6854	64.9658	2886
contig_1	621325	621899	WT	CM	H3K27ac	WT_CM_H3K27ac_peak_79	1.64228	0.574	0.454704	149	.	16.0324	14.9883	407
contig_1	626654	629169	WT	CM	H3K27ac	WT_CM_H3K27ac_peak_80	2.26388	2.515	0.558648	410	.	42.8944	41.0959	2272
contig_1	629303	630638	WT	CM	H3K27ac	WT_CM_H3K27ac_peak_81	1.93797	1.335	0.477154	297	.	31.1831	29.7265	444
contig_1	633212	633748	WT	CM	H3K27ac	WT_CM_H3K27ac_peak_82	1.9448	0.536	0.503731	283	.	29.7438	28.327	313
contig_1	634507	635787	WT	CM	H3K27ac	WT_CM_H3K27ac_peak_83	2.1531	1.28	0.533594	350	.	36.6705	35.0573	236
contig_1	638326	638972	WT	CM	H3K27ac	WT_CM_H3K27ac_peak_84	1.23364	0.646	0.552632	24	.	3.09798	2.45556	534
contig_1	639087	639888	WT	CM	H3K27ac	WT_CM_H3K27ac_peak_85	1.60822	0.801	0.535581	116	.	12.6218	11.6722	606
contig_1	640335	640729	WT	CM	H3K27ac	WT_CM_H3K27ac_peak_86	1.58264	0.394	0.441624	116	.	12.5949	11.6459	165
contig_1	643651	645291	WT	CM	H3K27ac	WT_CM_H3K27ac_peak_87	1.89509	1.64	0.515854	248	.	26.1677	24.8482	1377
contig_1	645955	646362	WT	CM	H3K27ac	WT_CM_H3K27ac_peak_88	1.61307	0.407	0.476658	118	.	12.7573	11.8038	182
contig_1	646788	647543	WT	CM	H3K27ac	WT_CM_H3K27ac_peak_89	1.85475	0.755	0.486093	211	.	22.3999	21.1827	567
contig_1	649747	650568	WT	CM	H3K27ac	WT_CM_H3K27ac_peak_90	1.63734	0.821	0.485993	129	.	13.943	12.9566	160
contig_1	652212	652624	WT	CM	H3K27ac	WT_CM_H3K27ac_peak_91	2.02672	0.412	0.533981	302	.	31.6791	30.2085	220
contig_1	653007	653332	WT	CM	H3K27ac	WT_CM_H3K27ac_peak_92	1.58434	0.325	0.581538	119	.	12.8872	11.9301	172
contig_1	659811	660991	WT	CM	H3K27ac	WT_CM_H3K27ac_peak_93	1.62976	1.18	0.477119	120	.	13	12.0397	347
contig_1	661140	661464	WT	CM	H3K27ac	WT_CM_H3K27ac_peak_94	1.37708	0.324	0.45679	51	.	5.89817	5.15096	188
contig_1	663507	665165	WT	CM	H3K27ac	WT_CM_H3K27ac_peak_95	2.12505	1.658	0.531363	352	.	36.8785	35.2592	1157
contig_1	668375	669291	WT	CM	H3K27ac	WT_CM_H3K27ac_peak_96	1.80062	0.916	0.520742	193	.	20.5278	19.3615	254
contig_1	670485	671366	WT	CM	H3K27ac	WT_CM_H3K27ac_peak_97	1.88877	0.881	0.499432	220	.	23.2514	22.0111	649
contig_1	671496	672740	WT	CM	H3K27ac	WT_CM_H3K27ac_peak_98	2.45622	1.244	0.487942	526	.	54.8266	52.6364	408
contig_1	672889	674411	WT	CM	H3K27ac	WT_CM_H3K27ac_peak_99	2.22927	1.522	0.538108	404	.	42.1781	40.4016	372
contig_1	674897	675553	WT	CM	H3K27ac	WT_CM_H3K27ac_peak_100	1.95913	0.656	0.504573	289	.	30.3915	28.9569	338
contig_1	679628	680825	WT	CM	H3K27ac	WT_CM_H3K27ac_peak_101	2.21777	1.197	0.508772	420	.	43.874	42.0457	960
contig_1	681487	681880	WT	CM	H3K27ac	WT_CM_H3K27ac_peak_102	1.18543	0.393	0.552163	16	.	2.20817	1.60691	1
contig_1	683247	683693	WT	CM	H3K27ac	WT_CM_H3K27ac_peak_103	1.34962	0.446	0.486547	49	.	5.6522	4.91321	111
contig_1	685312	686399	WT	CM	H3K27ac	WT_CM_H3K27ac_peak_104	2.4785	1.087	0.569457	502	.	52.3735	50.272	602
contig_1	692587	695613	WT	CM	H3K27ac	WT_CM_H3K27ac_peak_105	2.01908	3.026	0.527098	327	.	34.2446	32.7014	2698
contig_1	695808	696670	WT	CM	H3K27ac	WT_CM_H3K27ac_peak_106	2.06802	0.862	0.49536	329	.	34.5329	32.9814	286
contig_1	696944	697245	WT	CM	H3K27ac	WT_CM_H3K27ac_peak_107	1.29758	0.301	0.41196	36	.	4.37337	3.67979	143
contig_1	697658	698006	WT	CM	H3K27ac	WT_CM_H3K27ac_peak_108	1.59832	0.348	0.465517	120	.	13.057	12.0952	189
contig_1	698268	702935	WT	CM	H3K27ac	WT_CM_H3K27ac_peak_109	2.04575	4.667	0.512535	343	.	35.9787	34.3852	1249
contig_1	703200	706820	WT	CM	H3K27ac	WT_CM_H3K27ac_peak_110	2.57756	3.62	0.540055	671	.	69.9693	67.1466	644
contig_1	710080	711246	WT	CM	H3K27ac	WT_CM_H3K27ac_peak_111	2.16555	1.166	0.518868	344	.	36.0163	34.4218	849
contig_1	711840	712536	WT	CM	H3K27ac	WT_CM_H3K27ac_peak_112	1.8929	0.696	0.508621	243	.	25.6488	24.3434	323
contig_1	712690	713829	WT	CM	H3K27ac	WT_CM_H3K27ac_peak_113	1.70885	1.139	0.460931	155	.	16.6475	15.5867	258
contig_1	715277	715617	WT	CM	H3K27ac	WT_CM_H3K27ac_peak_114	1.26121	0.34	0.508824	29	.	3.57665	2.91411	185
contig_1	715799	716963	WT	CM	H3K27ac	WT_CM_H3K27ac_peak_115	1.80318	1.164	0.466495	208	.	22.0678	20.8596	590
contig_1	726029	727487	WT	CM	H3K27ac	WT_CM_H3K27ac_peak_116	2.57316	1.458	0.517147	615	.	64.0841	61.5216	890
contig_1	727653	728466	WT	CM	H3K27ac	WT_CM_H3K27ac_peak_117	2.06154	0.813	0.495695	354	.	37.102	35.4764	447
contig_1	732954	733995	WT	CM	H3K27ac	WT_CM_H3K27ac_peak_118	1.58158	1.041	0.508165	113	.	12.283	11.3427	545
contig_1	734163	734602	WT	CM	H3K27ac	WT_CM_H3K27ac_peak_119	1.3274	0.439	0.558087	37	.	4.39475	3.70033	282
contig_1	735609	737571	WT	CM	H3K27ac	WT_CM_H3K27ac_peak_120	2.50595	1.962	0.506626	550	.	57.3329	55.0509	1605
contig_1	737705	739767	WT	CM	H3K27ac	WT_CM_H3K27ac_peak_121	2.00003	2.062	0.470417	279	.	29.3128	27.9077	288
contig_1	740092	740798	WT	CM	H3K27ac	WT_CM_H3K27ac_peak_122	1.53398	0.706	0.467422	106	.	11.605	10.6838	197
contig_1	741128	741545	WT	CM	H3K27ac	WT_CM_H3K27ac_peak_123	1.5388	0.417	0.422062	97	.	10.6379	9.74433	200
contig_1	741934	744773	WT	CM	H3K27ac	WT_CM_H3K27ac_peak_124	2.40791	2.839	0.523424	495	.	51.6291	49.553	2588
contig_1	745562	747993	WT	CM	H3K27ac	WT_CM_H3K27ac_peak_125	2.38692	2.431	0.460304	478	.	49.8749	47.859	1696
contig_1	748348	749759	WT	CM	H3K27ac	WT_CM_H3K27ac_peak_126	2.50111	1.411	0.462792	581	.	60.578	58.1659	289
contig_1	750107	751344	WT	CM	H3K27ac	WT_CM_H3K27ac_peak_127	2.3192	1.237	0.491512	493	.	51.3759	49.3086	507
contig_1	757028	757591	WT	CM	H3K27ac	WT_CM_H3K27ac_peak_128	1.49526	0.563	0.476021	81	.	9.03587	8.18992	278
contig_1	757783	758110	WT	CM	H3K27ac	WT_CM_H3K27ac_peak_129	1.50002	0.327	0.428135	82	.	9.05845	8.21177	165
contig_1	759771	761116	WT	CM	H3K27ac	WT_CM_H3K27ac_peak_130	1.81756	1.345	0.518959	189	.	20.1184	18.9631	718
contig_1	761421	762587	WT	CM	H3K27ac	WT_CM_H3K27ac_peak_131	1.90132	1.166	0.509434	253	.	26.6944	25.3606	667
contig_1	771976	774338	WT	CM	H3K27ac	WT_CM_H3K27ac_peak_132	2.17194	2.362	0.498307	343	.	35.9416	34.3493	1191
contig_1	774440	775274	WT	CM	H3K27ac	WT_CM_H3K27ac_peak_133	1.41633	0.834	0.480815	62	.	7.07046	6.28518	545
contig_1	781818	782199	WT	CM	H3K27ac	WT_CM_H3K27ac_peak_134	1.52596	0.381	0.48294	90	.	9.87768	9.00642	168
contig_1	787135	789116	WT	CM	H3K27ac	WT_CM_H3K27ac_peak_135	1.93135	1.981	0.493185	257	.	27.1309	25.7853	1057
contig_1	791764	792068	WT	CM	H3K27ac	WT_CM_H3K27ac_peak_136	1.39811	0.304	0.470395	53	.	6.05745	5.30485	181
contig_1	793429	794112	WT	CM	H3K27ac	WT_CM_H3K27ac_peak_137	1.73906	0.683	0.565154	156	.	16.6841	15.6222	295
contig_1	794881	795279	WT	CM	H3K27ac	WT_CM_H3K27ac_peak_138	1.44321	0.398	0.570352	61	.	6.92849	6.14775	176
contig_1	795546	795900	WT	CM	H3K27ac	WT_CM_H3K27ac_peak_139	1.33851	0.354	0.403955	37	.	4.48902	3.79107	175
contig_1	797162	797528	WT	CM	H3K27ac	WT_CM_H3K27ac_peak_140	1.66561	0.366	0.505464	136	.	14.6295	13.6239	172
contig_1	799787	800796	WT	CM	H3K27ac	WT_CM_H3K27ac_peak_141	1.7276	1.009	0.560951	150	.	16.1251	15.0785	471
contig_1	801279	802010	WT	CM	H3K27ac	WT_CM_H3K27ac_peak_142	1.62388	0.731	0.467852	136	.	14.6151	13.6098	484
contig_1	802311	803471	WT	CM	H3K27ac	WT_CM_H3K27ac_peak_143	2.21354	1.16	0.540517	405	.	42.2961	40.5168	240
contig_1	805043	806644	WT	CM	H3K27ac	WT_CM_H3K27ac_peak_144	1.94742	1.601	0.477826	258	.	27.2476	25.8988	396
contig_1	809033	809533	WT	CM	H3K27ac	WT_CM_H3K27ac_peak_145	1.52337	0.5	0.482	94	.	10.3616	9.47616	280
contig_1	809692	811136	WT	CM	H3K27ac	WT_CM_H3K27ac_peak_146	1.66847	1.444	0.509695	145	.	15.547	14.5161	223
contig_1	816162	818385	WT	CM	H3K27ac	WT_CM_H3K27ac_peak_147	1.78319	2.223	0.498875	209	.	22.2098	20.998	1904
contig_1	819866	820917	WT	CM	H3K27ac	WT_CM_H3K27ac_peak_148	1.75805	1.051	0.512845	176	.	18.7667	17.6486	838
contig_1	821352	823309	WT	CM	H3K27ac	WT_CM_H3K27ac_peak_149	2.18079	1.957	0.499234	360	.	37.7211	36.0772	1174
contig_1	828011	828680	WT	CM	H3K27ac	WT_CM_H3K27ac_peak_150	1.41589	0.669	0.469357	59	.	6.76888	5.99325	278
contig_1	828833	830444	WT	CM	H3K27ac	WT_CM_H3K27ac_peak_151	1.79271	1.611	0.517691	185	.	19.7055	18.5615	369
contig_1	834035	836970	WT	CM	H3K27ac	WT_CM_H3K27ac_peak_152	2.28981	2.935	0.503237	428	.	44.7293	42.8751	1995
contig_1	837095	838148	WT	CM	H3K27ac	WT_CM_H3K27ac_peak_153	1.55467	1.053	0.48528	107	.	11.6286	10.7067	835
contig_1	838369	838714	WT	CM	H3K27ac	WT_CM_H3K27ac_peak_154	1.49082	0.345	0.437681	87	.	9.61216	8.74877	171
contig_1	840936	841836	WT	CM	H3K27ac	WT_CM_H3K27ac_peak_155	2.1658	0.9	0.523333	392	.	40.9423	39.2041	616
contig_1	842472	843608	WT	CM	H3K27ac	WT_CM_H3K27ac_peak_156	1.76313	1.136	0.514085	163	.	17.3962	16.3149	149
contig_1	845266	845731	WT	CM	H3K27ac	WT_CM_H3K27ac_peak_157	1.40197	0.465	0.498925	58	.	6.59888	5.8286	241
contig_1	849744	850205	WT	CM	H3K27ac	WT_CM_H3K27ac_peak_158	1.80829	0.461	0.429501	220	.	23.3341	22.0916	231
contig_1	850476	851105	WT	CM	H3K27ac	WT_CM_H3K27ac_peak_159	2.30575	0.629	0.564388	415	.	43.373	41.56	277
contig_1	854417	856051	WT	CM	H3K27ac	WT_CM_H3K27ac_peak_160	2.25801	1.634	0.520808	422	.	44.1222	42.2864	1059
contig_1	856428	856893	WT	CM	H3K27ac	WT_CM_H3K27ac_peak_161	1.6056	0.465	0.47957	131	.	14.123	13.1316	284
contig_1	857894	858660	WT	CM	H3K27ac	WT_CM_H3K27ac_peak_162	1.88483	0.766	0.477807	241	.	25.4263	24.1271	462
contig_1	863319	863717	WT	CM	H3K27ac	WT_CM_H3K27ac_peak_163	1.68905	0.398	0.5	144	.	15.5222	14.4919	172
contig_1	864050	864546	WT	CM	H3K27ac	WT_CM_H3K27ac_peak_164	1.88889	0.496	0.435484	217	.	22.9651	21.7327	215
contig_1	875878	876688	WT	CM	H3K27ac	WT_CM_H3K27ac_peak_165	1.27055	0.81	0.5	31	.	3.84615	3.1728	137
contig_1	878071	878718	WT	CM	H3K27ac	WT_CM_H3K27ac_peak_166	2.28412	0.647	0.584235	395	.	41.2759	39.528	430
contig_1	880684	881293	WT	CM	H3K27ac	WT_CM_H3K27ac_peak_167	1.72199	0.609	0.489327	155	.	16.6185	15.5584	261
contig_1	883225	886832	WT	CM	H3K27ac	WT_CM_H3K27ac_peak_168	2.03661	3.607	0.487663	297	.	31.1701	29.7137	593
contig_1	888231	889340	WT	CM	H3K27ac	WT_CM_H3K27ac_peak_169	2.10925	1.109	0.594229	359	.	37.6031	35.9628	591
contig_1	890695	892812	WT	CM	H3K27ac	WT_CM_H3K27ac_peak_170	2.18365	2.117	0.555031	386	.	40.3343	38.6137	1168
contig_1	893017	894995	WT	CM	H3K27ac	WT_CM_H3K27ac_peak_171	1.7013	1.978	0.461072	189	.	20.1341	18.9783	304
contig_1	896053	897915	WT	CM	H3K27ac	WT_CM_H3K27ac_peak_172	1.84209	1.862	0.488722	201	.	21.3687	20.1797	608
contig_1	898330	898959	WT	CM	H3K27ac	WT_CM_H3K27ac_peak_173	1.41125	0.629	0.5469	55	.	6.30711	5.54636	350
contig_1	901837	902307	WT	CM	H3K27ac	WT_CM_H3K27ac_peak_174	1.72916	0.47	0.47234	155	.	16.6138	15.5539	203
contig_1	902569	902870	WT	CM	H3K27ac	WT_CM_H3K27ac_peak_175	1.29306	0.301	0.491694	33	.	4.00358	3.32427	195
contig_1	907744	908732	WT	CM	H3K27ac	WT_CM_H3K27ac_peak_176	2.53006	0.988	0.516194	575	.	59.8999	57.5161	379
contig_1	909301	910661	WT	CM	H3K27ac	WT_CM_H3K27ac_peak_177	2.01447	1.36	0.477206	287	.	30.181	28.7523	799
contig_1	910839	912834	WT	CM	H3K27ac	WT_CM_H3K27ac_peak_178	1.83677	1.995	0.493734	218	.	23.0686	21.8333	425
contig_1	913079	913405	WT	CM	H3K27ac	WT_CM_H3K27ac_peak_179	1.503	0.326	0.484663	97	.	10.6857	9.7908	171
contig_1	913664	914170	WT	CM	H3K27ac	WT_CM_H3K27ac_peak_180	1.5919	0.506	0.466403	123	.	13.2788	12.3109	145
contig_1	914610	914975	WT	CM	H3K27ac	WT_CM_H3K27ac_peak_181	1.57355	0.365	0.545205	108	.	11.778	10.8519	122
contig_1	916497	917669	WT	CM	H3K27ac	WT_CM_H3K27ac_peak_182	2.28758	1.172	0.530717	392	.	40.9426	39.2044	669
contig_1	928968	930158	WT	CM	H3K27ac	WT_CM_H3K27ac_peak_183	2.52746	1.19	0.544538	575	.	59.928	57.543	471
contig_1	932082	932655	WT	CM	H3K27ac	WT_CM_H3K27ac_peak_184	2.09388	0.573	0.509599	285	.	29.9649	28.5421	342
contig_1	936070	937705	WT	CM	H3K27ac	WT_CM_H3K27ac_peak_185	2.29881	1.635	0.510092	439	.	45.7912	43.9046	1032
contig_1	939701	940052	WT	CM	H3K27ac	WT_CM_H3K27ac_peak_186	1.28536	0.351	0.48433	34	.	4.11877	3.43494	242
contig_1	940452	940772	WT	CM	H3K27ac	WT_CM_H3K27ac_peak_187	1.48783	0.32	0.45	78	.	8.69612	7.86047	114
contig_1	944504	951625	WT	CM	H3K27ac	WT_CM_H3K27ac_peak_188	2.16941	7.121	0.503581	370	.	38.7292	37.0557	6490
contig_1	954816	955706	WT	CM	H3K27ac	WT_CM_H3K27ac_peak_189	2.47991	0.89	0.595506	529	.	55.1452	52.9433	516
contig_1	956292	957603	WT	CM	H3K27ac	WT_CM_H3K27ac_peak_190	2.7724	1.311	0.546148	683	.	71.1842	68.3053	388
contig_1	962841	963581	WT	CM	H3K27ac	WT_CM_H3K27ac_peak_191	1.98969	0.74	0.468919	267	.	28.1038	26.7316	254
contig_1	987058	987443	WT	CM	H3K27ac	WT_CM_H3K27ac_peak_192	1.45103	0.385	0.457143	71	.	7.92095	7.10906	212
contig_1	990338	990835	WT	CM	H3K27ac	WT_CM_H3K27ac_peak_193	1.43448	0.497	0.454728	62	.	7.08237	6.29672	239
contig_1	993102	995799	WT	CM	H3K27ac	WT_CM_H3K27ac_peak_194	2.29831	2.697	0.50241	449	.	46.8205	44.9023	2455
contig_1	996021	996518	WT	CM	H3K27ac	WT_CM_H3K27ac_peak_195	1.90365	0.497	0.496982	247	.	26.0416	24.7255	220
contig_1	1001730	1002249	WT	CM	H3K27ac	WT_CM_H3K27ac_peak_196	1.86987	0.519	0.468208	265	.	27.9049	26.538	265
contig_1	1003810	1004665	WT	CM	H3K27ac	WT_CM_H3K27ac_peak_197	2.3754	0.855	0.488889	464	.	48.4053	46.4375	371
contig_1	1010167	1011462	WT	CM	H3K27ac	WT_CM_H3K27ac_peak_198	1.73093	1.295	0.483398	151	.	16.1659	15.1182	486
contig_1	1011558	1012393	WT	CM	H3K27ac	WT_CM_H3K27ac_peak_199	1.43348	0.835	0.440719	66	.	7.42267	6.62619	561
contig_1	1012559	1012989	WT	CM	H3K27ac	WT_CM_H3K27ac_peak_200	1.42191	0.43	0.476744	61	.	6.92834	6.1476	237
contig_1	1013147	1013501	WT	CM	H3K27ac	WT_CM_H3K27ac_peak_201	1.4135	0.354	0.49435	59	.	6.7398	5.96512	174
contig_1	1013672	1014010	WT	CM	H3K27ac	WT_CM_H3K27ac_peak_202	1.42542	0.338	0.47929	58	.	6.65457	5.88259	186
contig_1	1014144	1016579	WT	CM	H3K27ac	WT_CM_H3K27ac_peak_203	1.62678	2.435	0.469405	143	.	15.3773	14.3509	1495
contig_1	1022798	1023099	WT	CM	H3K27ac	WT_CM_H3K27ac_peak_204	1.67118	0.301	0.528239	126	.	13.6566	12.6782	185
contig_1	1023557	1024137	WT	CM	H3K27ac	WT_CM_H3K27ac_peak_205	1.47198	0.58	0.491379	67	.	7.57451	6.77334	143
contig_1	1031150	1032849	WT	CM	H3K27ac	WT_CM_H3K27ac_peak_206	2.3019	1.699	0.494408	520	.	54.2225	52.0547	1264
contig_1	1033168	1034792	WT	CM	H3K27ac	WT_CM_H3K27ac_peak_207	2.49216	1.624	0.490148	575	.	59.9025	57.5185	964
contig_1	1035202	1035594	WT	CM	H3K27ac	WT_CM_H3K27ac_peak_208	1.24308	0.392	0.586735	22	.	2.89874	2.26503	128
contig_1	1037872	1038278	WT	CM	H3K27ac	WT_CM_H3K27ac_peak_209	1.67001	0.406	0.529557	135	.	14.5613	13.5577	213
contig_1	1042434	1043303	WT	CM	H3K27ac	WT_CM_H3K27ac_peak_210	1.99693	0.869	0.524741	306	.	32.1459	30.6624	344
contig_1	1049859	1053268	WT	CM	H3K27ac	WT_CM_H3K27ac_peak_211	2.64875	3.409	0.542681	663	.	69.1225	66.338	2795
contig_1	1053546	1055285	WT	CM	H3K27ac	WT_CM_H3K27ac_peak_212	2.23221	1.739	0.471535	457	.	47.6637	45.7193	880
contig_1	1055972	1056286	WT	CM	H3K27ac	WT_CM_H3K27ac_peak_213	1.47041	0.314	0.39172	83	.	9.15256	8.30303	96
contig_1	1056628	1056980	WT	CM	H3K27ac	WT_CM_H3K27ac_peak_214	1.23136	0.352	0.576705	24	.	3.0777	2.43616	35
contig_1	1058824	1061757	WT	CM	H3K27ac	WT_CM_H3K27ac_peak_215	2.27775	2.933	0.535629	426	.	44.4727	42.6264	2158
contig_1	1062037	1063571	WT	CM	H3K27ac	WT_CM_H3K27ac_peak_216	2.36984	1.534	0.507823	500	.	52.1576	50.0633	342
contig_1	1064636	1066271	WT	CM	H3K27ac	WT_CM_H3K27ac_peak_217	2.10874	1.635	0.524159	334	.	34.9832	33.4188	1287
contig_1	1066525	1066947	WT	CM	H3K27ac	WT_CM_H3K27ac_peak_218	1.42367	0.422	0.457346	61	.	6.96782	6.1859	230
contig_1	1067322	1068487	WT	CM	H3K27ac	WT_CM_H3K27ac_peak_219	2.08083	1.165	0.525322	326	.	34.1992	32.6574	370
contig_1	1068675	1070341	WT	CM	H3K27ac	WT_CM_H3K27ac_peak_220	2.43998	1.666	0.537815	596	.	62.1674	59.6871	1310
contig_1	1070565	1073645	WT	CM	H3K27ac	WT_CM_H3K27ac_peak_221	2.33657	3.08	0.511688	518	.	53.9667	51.8083	2833
contig_1	1073871	1076001	WT	CM	H3K27ac	WT_CM_H3K27ac_peak_222	2.40601	2.13	0.52723	576	.	59.9986	57.6105	707
contig_1	1079977	1080545	WT	CM	H3K27ac	WT_CM_H3K27ac_peak_223	1.75871	0.568	0.482394	174	.	18.6125	17.4983	291
contig_1	1080776	1081794	WT	CM	H3K27ac	WT_CM_H3K27ac_peak_224	2.02444	1.018	0.492141	345	.	36.122	34.5244	743
contig_1	1082068	1082947	WT	CM	H3K27ac	WT_CM_H3K27ac_peak_225	1.86066	0.879	0.449374	221	.	23.362	22.1188	632
contig_1	1083224	1083951	WT	CM	H3K27ac	WT_CM_H3K27ac_peak_226	1.93783	0.727	0.463549	279	.	29.3899	27.9827	449
contig_1	1084747	1088559	WT	CM	H3K27ac	WT_CM_H3K27ac_peak_227	1.84315	3.812	0.554565	248	.	26.1977	24.8775	327
contig_1	1091890	1092256	WT	CM	H3K27ac	WT_CM_H3K27ac_peak_228	1.36456	0.366	0.42623	44	.	5.21546	4.49133	167
contig_1	1095102	1095822	WT	CM	H3K27ac	WT_CM_H3K27ac_peak_229	1.64807	0.72	0.544444	125	.	13.554	12.5784	249
contig_1	1096804	1097117	WT	CM	H3K27ac	WT_CM_H3K27ac_peak_230	1.40286	0.313	0.361022	53	.	6.1328	5.3777	181
contig_1	1099146	1099759	WT	CM	H3K27ac	WT_CM_H3K27ac_peak_231	1.50024	0.613	0.559543	83	.	9.16035	8.31058	431
contig_1	1101959	1102451	WT	CM	H3K27ac	WT_CM_H3K27ac_peak_232	1.29855	0.492	0.489837	33	.	4.04641	3.36536	131
contig_1	1102547	1103313	WT	CM	H3K27ac	WT_CM_H3K27ac_peak_233	1.80512	0.766	0.47389	206	.	21.8196	20.6182	279
contig_1	1104659	1105484	WT	CM	H3K27ac	WT_CM_H3K27ac_peak_234	2.133	0.825	0.56	332	.	34.8184	33.2587	408
contig_1	1105917	1108316	WT	CM	H3K27ac	WT_CM_H3K27ac_peak_235	2.32247	2.399	0.56857	489	.	51.0465	48.9904	525
contig_1	1108434	1108748	WT	CM	H3K27ac	WT_CM_H3K27ac_peak_236	1.3117	0.314	0.601911	32	.	3.9447	3.26752	207
contig_1	1110798	1111559	WT	CM	H3K27ac	WT_CM_H3K27ac_peak_237	2.52969	0.761	0.561104	537	.	55.9364	53.7057	459
contig_1	1111920	1112972	WT	CM	H3K27ac	WT_CM_H3K27ac_peak_238	1.88319	1.052	0.46673	232	.	24.5039	23.2296	479
contig_1	1115323	1115911	WT	CM	H3K27ac	WT_CM_H3K27ac_peak_239	1.94853	0.588	0.552721	264	.	27.8401	26.4749	284
contig_1	1117130	1118044	WT	CM	H3K27ac	WT_CM_H3K27ac_peak_240	2.00173	0.914	0.599562	282	.	29.7134	28.2974	331
contig_1	1120991	1122523	WT	CM	H3K27ac	WT_CM_H3K27ac_peak_241	2.30634	1.532	0.477154	449	.	46.9208	44.9998	653
contig_1	1122841	1123923	WT	CM	H3K27ac	WT_CM_H3K27ac_peak_242	2.2175	1.082	0.546211	409	.	42.7828	40.9882	279
contig_1	1129629	1130903	WT	CM	H3K27ac	WT_CM_H3K27ac_peak_243	1.69645	1.274	0.510204	158	.	16.9385	15.8697	260
contig_1	1139618	1140043	WT	CM	H3K27ac	WT_CM_H3K27ac_peak_244	1.54592	0.425	0.550588	95	.	10.4272	9.53987	231
contig_1	1147086	1148116	WT	CM	H3K27ac	WT_CM_H3K27ac_peak_245	2.00775	1.03	0.494175	309	.	32.4087	30.9177	497
contig_1	1151323	1152141	WT	CM	H3K27ac	WT_CM_H3K27ac_peak_246	1.62053	0.818	0.506112	149	.	15.9616	14.9195	472
contig_1	1158033	1159280	WT	CM	H3K27ac	WT_CM_H3K27ac_peak_247	1.83498	1.247	0.540497	228	.	24.0714	22.8088	361
contig_1	1159863	1161159	WT	CM	H3K27ac	WT_CM_H3K27ac_peak_248	1.92199	1.296	0.459105	244	.	25.7991	24.4898	450
contig_1	1161979	1163776	WT	CM	H3K27ac	WT_CM_H3K27ac_peak_249	2.33677	1.797	0.51586	485	.	50.5967	48.556	526
contig_1	1164072	1165026	WT	CM	H3K27ac	WT_CM_H3K27ac_peak_250	1.71413	0.954	0.515723	155	.	16.596	15.5366	721
contig_1	1165458	1166072	WT	CM	H3K27ac	WT_CM_H3K27ac_peak_251	1.53791	0.614	0.521173	95	.	10.3992	9.51269	343
contig_1	1166446	1168294	WT	CM	H3K27ac	WT_CM_H3K27ac_peak_252	2.31028	1.848	0.545455	484	.	50.503	48.4656	1447
contig_1	1168522	1172962	WT	CM	H3K27ac	WT_CM_H3K27ac_peak_253	2.39933	4.44	0.493919	565	.	58.9115	56.5677	4095
contig_1	1173189	1174623	WT	CM	H3K27ac	WT_CM_H3K27ac_peak_254	1.8601	1.434	0.44212	250	.	26.3243	25.0007	1028
contig_1	1181684	1182083	WT	CM	H3K27ac	WT_CM_H3K27ac_peak_255	1.42723	0.399	0.446115	73	.	8.21029	7.38934	191
contig_1	1183222	1185330	WT	CM	H3K27ac	WT_CM_H3K27ac_peak_256	2.48393	2.108	0.478653	545	.	56.8107	54.548	1298
contig_1	1186028	1187530	WT	CM	H3K27ac	WT_CM_H3K27ac_peak_257	1.84246	1.502	0.483356	220	.	23.338	22.0952	1328
contig_1	1187874	1191660	WT	CM	H3K27ac	WT_CM_H3K27ac_peak_258	2.21552	3.786	0.543317	387	.	40.4374	38.7138	3467
contig_1	1192744	1196114	WT	CM	H3K27ac	WT_CM_H3K27ac_peak_259	2.63081	3.37	0.555193	698	.	72.85	69.8889	335
contig_1	1196207	1196509	WT	CM	H3K27ac	WT_CM_H3K27ac_peak_260	1.36258	0.302	0.496689	43	.	5.11826	4.39755	203
contig_1	1197000	1197975	WT	CM	H3K27ac	WT_CM_H3K27ac_peak_261	1.62816	0.975	0.511795	117	.	12.7311	11.7784	479
contig_1	1200480	1201158	WT	CM	H3K27ac	WT_CM_H3K27ac_peak_262	1.80416	0.678	0.585546	173	.	18.489	17.3783	436
contig_1	1201314	1201687	WT	CM	H3K27ac	WT_CM_H3K27ac_peak_263	1.44439	0.373	0.490617	61	.	6.9266	6.14597	154
contig_1	1206232	1207303	WT	CM	H3K27ac	WT_CM_H3K27ac_peak_264	1.81216	1.071	0.571429	189	.	20.1404	18.9844	648
contig_1	1211874	1213610	WT	CM	H3K27ac	WT_CM_H3K27ac_peak_265	2.76827	1.736	0.484447	789	.	82.4129	78.9304	582
contig_1	1215205	1215600	WT	CM	H3K27ac	WT_CM_H3K27ac_peak_266	1.35335	0.395	0.506329	48	.	5.54729	4.81184	208
contig_1	1216070	1216980	WT	CM	H3K27ac	WT_CM_H3K27ac_peak_267	1.69315	0.91	0.549451	150	.	16.1093	15.0631	267
contig_1	1220051	1220438	WT	CM	H3K27ac	WT_CM_H3K27ac_peak_268	1.34238	0.387	0.447028	42	.	4.93602	4.22172	224
contig_1	1225224	1226810	WT	CM	H3K27ac	WT_CM_H3K27ac_peak_269	2.01305	1.586	0.498108	287	.	30.1287	28.7015	876
contig_1	1226963	1227701	WT	CM	H3K27ac	WT_CM_H3K27ac_peak_270	1.50841	0.738	0.48645	102	.	11.1734	10.2646	306
contig_1	1227991	1228925	WT	CM	H3K27ac	WT_CM_H3K27ac_peak_271	2.27242	0.934	0.559957	444	.	46.3062	44.404	383
contig_1	1231040	1231389	WT	CM	H3K27ac	WT_CM_H3K27ac_peak_272	1.32241	0.349	0.495702	41	.	4.90977	4.1965	254
contig_1	1231835	1232244	WT	CM	H3K27ac	WT_CM_H3K27ac_peak_273	1.50732	0.409	0.481663	92	.	10.1581	9.27852	186
contig_1	1234735	1235051	WT	CM	H3K27ac	WT_CM_H3K27ac_peak_274	1.31272	0.316	0.452532	40	.	4.80244	4.09293	235
contig_1	1235396	1236307	WT	CM	H3K27ac	WT_CM_H3K27ac_peak_275	1.67886	0.911	0.474204	144	.	15.5193	14.4892	608
contig_1	1241614	1242773	WT	CM	H3K27ac	WT_CM_H3K27ac_peak_276	1.87291	1.159	0.455565	206	.	21.805	20.604	251
contig_1	1245590	1245965	WT	CM	H3K27ac	WT_CM_H3K27ac_peak_277	1.34163	0.375	0.557333	42	.	4.97498	4.25933	187
contig_1	1246309	1247527	WT	CM	H3K27ac	WT_CM_H3K27ac_peak_278	2.16188	1.218	0.565681	353	.	37.0036	35.3807	958
contig_1	1248241	1248571	WT	CM	H3K27ac	WT_CM_H3K27ac_peak_279	1.43972	0.33	0.575758	63	.	7.14636	6.35871	176
contig_1	1251701	1253367	WT	CM	H3K27ac	WT_CM_H3K27ac_peak_280	2.13559	1.666	0.514406	362	.	37.8893	36.2405	1221
contig_1	1253518	1254352	WT	CM	H3K27ac	WT_CM_H3K27ac_peak_281	1.85276	0.834	0.519185	217	.	22.9509	21.7188	308
contig_1	1256080	1256672	WT	CM	H3K27ac	WT_CM_H3K27ac_peak_282	1.61575	0.592	0.478041	115	.	12.5266	11.5797	447
contig_1	1257371	1262089	WT	CM	H3K27ac	WT_CM_H3K27ac_peak_283	2.45806	4.718	0.531157	586	.	61.0446	58.6125	4229
contig_1	1271106	1271594	WT	CM	H3K27ac	WT_CM_H3K27ac_peak_284	1.26051	0.488	0.487705	32	.	3.92148	3.24535	275
contig_1	1272315	1274055	WT	CM	H3K27ac	WT_CM_H3K27ac_peak_285	2.04889	1.74	0.543103	299	.	31.4433	29.9794	735
contig_1	1277873	1278480	WT	CM	H3K27ac	WT_CM_H3K27ac_peak_286	2.01006	0.607	0.545305	292	.	30.7037	29.2605	319
contig_1	1278669	1279272	WT	CM	H3K27ac	WT_CM_H3K27ac_peak_287	2.38865	0.603	0.499171	515	.	53.7318	51.5817	336
contig_1	1279516	1279813	WT	CM	H3K27ac	WT_CM_H3K27ac_peak_288	1.55592	0.297	0.420875	104	.	11.3261	10.4129	169
contig_1	1280261	1281265	WT	CM	H3K27ac	WT_CM_H3K27ac_peak_289	1.96574	1.004	0.471116	264	.	27.8272	26.4624	241
contig_1	1286739	1288139	WT	CM	H3K27ac	WT_CM_H3K27ac_peak_290	1.73192	1.4	0.479286	168	.	17.9779	16.881	272
contig_1	1294443	1296076	WT	CM	H3K27ac	WT_CM_H3K27ac_peak_291	2.17378	1.633	0.526026	405	.	42.3093	40.5295	1020
contig_1	1297214	1297888	WT	CM	H3K27ac	WT_CM_H3K27ac_peak_292	1.72077	0.674	0.465875	169	.	18.0535	16.9545	171
contig_1	1298095	1299144	WT	CM	H3K27ac	WT_CM_H3K27ac_peak_293	1.67096	1.049	0.433746	137	.	14.7861	13.7761	354
contig_1	1299575	1299920	WT	CM	H3K27ac	WT_CM_H3K27ac_peak_294	1.39053	0.345	0.484058	62	.	7.02349	6.23975	162
contig_1	1300252	1300900	WT	CM	H3K27ac	WT_CM_H3K27ac_peak_295	1.69607	0.648	0.489198	144	.	15.5241	14.4938	361
contig_1	1301252	1301619	WT	CM	H3K27ac	WT_CM_H3K27ac_peak_296	1.53295	0.367	0.493188	95	.	10.4453	9.5573	165
contig_1	1303288	1304226	WT	CM	H3K27ac	WT_CM_H3K27ac_peak_297	1.75893	0.938	0.486141	188	.	20.0246	18.8721	459
contig_1	1304509	1306645	WT	CM	H3K27ac	WT_CM_H3K27ac_peak_298	2.00613	2.136	0.465356	282	.	29.6191	28.2058	1324
contig_1	1307140	1307446	WT	CM	H3K27ac	WT_CM_H3K27ac_peak_299	1.48381	0.306	0.464052	81	.	9.02656	8.18084	139
contig_1	1307776	1308835	WT	CM	H3K27ac	WT_CM_H3K27ac_peak_300	1.94269	1.059	0.518414	255	.	26.8422	25.5044	769
contig_1	1310122	1310608	WT	CM	H3K27ac	WT_CM_H3K27ac_peak_301	1.32183	0.486	0.493827	38	.	4.55623	3.85579	257
contig_1	1314349	1314799	WT	CM	H3K27ac	WT_CM_H3K27ac_peak_302	1.39387	0.45	0.5	58	.	6.66221	5.88997	136
contig_1	1315111	1316504	WT	CM	H3K27ac	WT_CM_H3K27ac_peak_303	2.08788	1.393	0.527638	330	.	34.5643	33.0119	444
contig_1	1321228	1322837	WT	CM	H3K27ac	WT_CM_H3K27ac_peak_304	1.45506	1.609	0.509633	73	.	8.15745	7.33819	868
contig_1	1323031	1324505	WT	CM	H3K27ac	WT_CM_H3K27ac_peak_305	2.26932	1.474	0.483039	460	.	47.9909	46.0361	747
contig_1	1325108	1325526	WT	CM	H3K27ac	WT_CM_H3K27ac_peak_306	1.34593	0.418	0.406699	46	.	5.37013	4.64064	140
contig_1	1326066	1327788	WT	CM	H3K27ac	WT_CM_H3K27ac_peak_307	2.43584	1.722	0.534843	598	.	62.359	59.8703	355
contig_1	1329105	1329817	WT	CM	H3K27ac	WT_CM_H3K27ac_peak_308	1.5619	0.712	0.542135	100	.	10.9577	10.055	459
contig_1	1329985	1330853	WT	CM	H3K27ac	WT_CM_H3K27ac_peak_309	1.83034	0.868	0.501152	198	.	21.0535	19.8727	389
contig_1	1331925	1333241	WT	CM	H3K27ac	WT_CM_H3K27ac_peak_310	1.54057	1.316	0.523556	102	.	11.1903	10.2808	865
contig_1	1338035	1338987	WT	CM	H3K27ac	WT_CM_H3K27ac_peak_311	1.82889	0.952	0.576681	212	.	22.4587	21.24	648
contig_1	1342996	1343329	WT	CM	H3K27ac	WT_CM_H3K27ac_peak_312	1.43022	0.333	0.510511	60	.	6.85968	6.08112	156
contig_1	1346422	1346978	WT	CM	H3K27ac	WT_CM_H3K27ac_peak_313	1.64779	0.556	0.51259	134	.	14.4377	13.4375	417
contig_1	1347280	1347738	WT	CM	H3K27ac	WT_CM_H3K27ac_peak_314	1.61421	0.458	0.539301	116	.	12.6151	11.6657	206
contig_1	1349202	1349878	WT	CM	H3K27ac	WT_CM_H3K27ac_peak_315	1.39387	0.676	0.491124	58	.	6.66221	5.88997	508
contig_1	1353792	1354280	WT	CM	H3K27ac	WT_CM_H3K27ac_peak_316	1.40459	0.488	0.430328	60	.	6.79751	6.02099	253
contig_1	1354684	1356476	WT	CM	H3K27ac	WT_CM_H3K27ac_peak_317	2.46868	1.792	0.53404	585	.	61.0049	58.5746	367
contig_1	1357230	1363064	WT	CM	H3K27ac	WT_CM_H3K27ac_peak_318	2.04094	5.834	0.486116	330	.	34.6197	33.0656	5456
contig_1	1363404	1364832	WT	CM	H3K27ac	WT_CM_H3K27ac_peak_319	2.24857	1.428	0.471989	398	.	41.6201	39.8618	419
contig_1	1365165	1367808	WT	CM	H3K27ac	WT_CM_H3K27ac_peak_320	2.39642	2.643	0.475596	477	.	49.7546	47.7428	1519
contig_1	1368608	1368940	WT	CM	H3K27ac	WT_CM_H3K27ac_peak_321	1.74428	0.332	0.545181	157	.	16.8383	15.7722	156
contig_1	1369065	1370001	WT	CM	H3K27ac	WT_CM_H3K27ac_peak_322	1.91129	0.936	0.476496	242	.	25.5718	24.2684	222
contig_1	1370128	1374557	WT	CM	H3K27ac	WT_CM_H3K27ac_peak_323	2.17467	4.429	0.504854	364	.	38.1094	36.4542	1826
contig_1	1375283	1376596	WT	CM	H3K27ac	WT_CM_H3K27ac_peak_324	1.56286	1.313	0.562833	105	.	11.4807	10.563	332
contig_1	1378976	1379659	WT	CM	H3K27ac	WT_CM_H3K27ac_peak_325	2.29357	0.683	0.469985	453	.	47.3188	45.3853	348
contig_1	1379743	1380775	WT	CM	H3K27ac	WT_CM_H3K27ac_peak_326	1.73173	1.032	0.483527	161	.	17.1923	16.1166	739
contig_1	1383503	1384949	WT	CM	H3K27ac	WT_CM_H3K27ac_peak_327	2.2438	1.446	0.552559	449	.	46.8627	44.9432	946
contig_1	1385890	1386509	WT	CM	H3K27ac	WT_CM_H3K27ac_peak_328	1.80251	0.619	0.534733	212	.	22.4857	21.2661	365
contig_1	1395647	1397085	WT	CM	H3K27ac	WT_CM_H3K27ac_peak_329	2.04201	1.438	0.53338	309	.	32.4378	30.946	802
contig_1	1397206	1397550	WT	CM	H3K27ac	WT_CM_H3K27ac_peak_330	1.36724	0.344	0.502907	48	.	5.56838	4.83226	246
contig_1	1401407	1403606	WT	CM	H3K27ac	WT_CM_H3K27ac_peak_331	1.81978	2.199	0.535698	216	.	22.8558	21.6263	537
contig_1	1411430	1412001	WT	CM	H3K27ac	WT_CM_H3K27ac_peak_332	1.9837	0.571	0.507881	283	.	29.7965	28.3782	347
contig_1	1415507	1416373	WT	CM	H3K27ac	WT_CM_H3K27ac_peak_333	2.02441	0.866	0.453811	282	.	29.6739	28.259	668
contig_1	1416594	1417965	WT	CM	H3K27ac	WT_CM_H3K27ac_peak_334	2.17216	1.371	0.547775	408	.	42.6522	40.8617	496
contig_1	1421319	1422682	WT	CM	H3K27ac	WT_CM_H3K27ac_peak_335	2.30157	1.363	0.545121	445	.	46.4888	44.5808	1052
contig_1	1422942	1423261	WT	CM	H3K27ac	WT_CM_H3K27ac_peak_336	1.58704	0.319	0.476489	106	.	11.5845	10.6639	87
contig_1	1423714	1424876	WT	CM	H3K27ac	WT_CM_H3K27ac_peak_337	2.36357	1.162	0.537005	462	.	48.1784	46.2179	394
contig_1	1427450	1427785	WT	CM	H3K27ac	WT_CM_H3K27ac_peak_338	1.27859	0.335	0.453731	33	.	3.98777	3.30895	131
contig_1	1433117	1434734	WT	CM	H3K27ac	WT_CM_H3K27ac_peak_339	1.98642	1.617	0.445269	298	.	31.3101	29.8499	983
contig_1	1436047	1438390	WT	CM	H3K27ac	WT_CM_H3K27ac_peak_340	2.11185	2.343	0.493811	317	.	33.2653	31.7502	443
contig_1	1439589	1440201	WT	CM	H3K27ac	WT_CM_H3K27ac_peak_341	1.55532	0.612	0.509804	94	.	10.3709	9.48517	327
contig_1	1441712	1445530	WT	CM	H3K27ac	WT_CM_H3K27ac_peak_342	2.47954	3.818	0.528549	574	.	59.881	57.498	2327
contig_1	1445952	1446850	WT	CM	H3K27ac	WT_CM_H3K27ac_peak_343	1.7039	0.898	0.461024	162	.	17.3375	16.258	271
contig_1	1447475	1448051	WT	CM	H3K27ac	WT_CM_H3K27ac_peak_344	1.94152	0.576	0.451389	311	.	32.6594	31.1614	384
contig_1	1448479	1453334	WT	CM	H3K27ac	WT_CM_H3K27ac_peak_345	2.81471	4.855	0.520288	813	.	85.0301	81.3903	1345
contig_1	1453597	1454083	WT	CM	H3K27ac	WT_CM_H3K27ac_peak_346	2.08561	0.486	0.489712	352	.	36.8205	35.2029	265
contig_1	1454287	1455737	WT	CM	H3K27ac	WT_CM_H3K27ac_peak_347	2.42073	1.45	0.486897	516	.	53.8451	51.691	303
contig_1	1458610	1459140	WT	CM	H3K27ac	WT_CM_H3K27ac_peak_348	1.67211	0.53	0.479245	150	.	16.1049	15.0587	320
contig_1	1464788	1465843	WT	CM	H3K27ac	WT_CM_H3K27ac_peak_349	2.03994	1.055	0.540284	313	.	32.803	31.301	803
contig_1	1465972	1467870	WT	CM	H3K27ac	WT_CM_H3K27ac_peak_350	1.76104	1.898	0.46628	191	.	20.3326	19.1715	213
contig_1	1468442	1468804	WT	CM	H3K27ac	WT_CM_H3K27ac_peak_351	1.55333	0.362	0.505525	110	.	12.0003	11.0679	179
contig_1	1469927	1470290	WT	CM	H3K27ac	WT_CM_H3K27ac_peak_352	1.51176	0.363	0.490358	89	.	9.84855	8.97812	157
contig_1	1470504	1471675	WT	CM	H3K27ac	WT_CM_H3K27ac_peak_353	1.85569	1.171	0.517506	224	.	23.6718	22.42	317
contig_1	1472466	1473225	WT	CM	H3K27ac	WT_CM_H3K27ac_peak_354	1.54622	0.759	0.521739	96	.	10.5816	9.68982	265
contig_1	1480550	1482119	WT	CM	H3K27ac	WT_CM_H3K27ac_peak_355	2.14929	1.569	0.534736	343	.	35.9214	34.3296	1183
contig_1	1483947	1484292	WT	CM	H3K27ac	WT_CM_H3K27ac_peak_356	1.4198	0.345	0.527536	58	.	6.65871	5.88658	184
contig_1	1484540	1485653	WT	CM	H3K27ac	WT_CM_H3K27ac_peak_357	2.14527	1.113	0.573225	376	.	39.3793	37.687	289
contig_1	1489497	1490610	WT	CM	H3K27ac	WT_CM_H3K27ac_peak_358	1.96321	1.113	0.519317	256	.	27.0114	25.6691	654
contig_1	1492550	1492946	WT	CM	H3K27ac	WT_CM_H3K27ac_peak_359	1.58729	0.396	0.563131	107	.	11.6727	10.7498	196
contig_1	1502826	1504253	WT	CM	H3K27ac	WT_CM_H3K27ac_peak_360	1.88748	1.427	0.532586	231	.	24.4384	23.1659	530
contig_1	1507772	1508246	WT	CM	H3K27ac	WT_CM_H3K27ac_peak_361	1.78314	0.474	0.518987	187	.	19.9477	18.797	241
contig_1	1516891	1517239	WT	CM	H3K27ac	WT_CM_H3K27ac_peak_362	1.36918	0.348	0.54023	49	.	5.64901	4.91013	203
contig_1	1517438	1519032	WT	CM	H3K27ac	WT_CM_H3K27ac_peak_363	1.64086	1.594	0.457967	144	.	15.5235	14.4932	1285
contig_1	1519158	1519735	WT	CM	H3K27ac	WT_CM_H3K27ac_peak_364	1.69062	0.577	0.487002	163	.	17.4686	16.3854	286
contig_1	1520274	1520851	WT	CM	H3K27ac	WT_CM_H3K27ac_peak_365	1.82345	0.577	0.443674	210	.	22.2687	21.0552	362
contig_1	1521288	1521847	WT	CM	H3K27ac	WT_CM_H3K27ac_peak_366	1.70447	0.559	0.529517	157	.	16.8285	15.7628	266
contig_1	1524253	1524663	WT	CM	H3K27ac	WT_CM_H3K27ac_peak_367	1.62579	0.41	0.587805	121	.	13.1585	12.1938	195
contig_1	1530215	1530708	WT	CM	H3K27ac	WT_CM_H3K27ac_peak_368	1.65626	0.493	0.501014	129	.	13.9739	12.9865	260
contig_1	1530936	1532276	WT	CM	H3K27ac	WT_CM_H3K27ac_peak_369	1.54349	1.34	0.498507	103	.	11.2367	10.3259	330
contig_1	1533738	1536335	WT	CM	H3K27ac	WT_CM_H3K27ac_peak_370	2.58797	2.597	0.515595	635	.	66.2138	63.5582	1559
contig_1	1536870	1537779	WT	CM	H3K27ac	WT_CM_H3K27ac_peak_371	1.63678	0.909	0.459846	141	.	15.2074	14.1857	660
contig_1	1538305	1538668	WT	CM	H3K27ac	WT_CM_H3K27ac_peak_372	1.47652	0.363	0.534435	77	.	8.63099	7.79725	138
contig_1	1538957	1539752	WT	CM	H3K27ac	WT_CM_H3K27ac_peak_373	1.71529	0.795	0.483019	187	.	19.9196	18.7698	514
contig_1	1540121	1540606	WT	CM	H3K27ac	WT_CM_H3K27ac_peak_374	1.44283	0.485	0.482474	71	.	7.99068	7.17658	275
contig_1	1541266	1541833	WT	CM	H3K27ac	WT_CM_H3K27ac_peak_375	1.60528	0.567	0.483245	115	.	12.497	11.5507	284
contig_1	1542248	1543549	WT	CM	H3K27ac	WT_CM_H3K27ac_peak_376	1.98299	1.301	0.5196	279	.	29.3564	27.9501	811
contig_1	1550560	1550885	WT	CM	H3K27ac	WT_CM_H3K27ac_peak_377	1.50126	0.325	0.566154	88	.	9.66943	8.80437	153
contig_1	1554833	1555421	WT	CM	H3K27ac	WT_CM_H3K27ac_peak_378	1.80735	0.588	0.564626	173	.	18.4557	17.3459	269
contig_1	1555872	1556415	WT	CM	H3K27ac	WT_CM_H3K27ac_peak_379	1.57929	0.543	0.521179	106	.	11.5785	10.6581	211
contig_1	1557032	1557470	WT	CM	H3K27ac	WT_CM_H3K27ac_peak_380	1.50449	0.438	0.481735	79	.	8.74527	7.90806	248
contig_1	1563444	1564126	WT	CM	H3K27ac	WT_CM_H3K27ac_peak_381	2.05874	0.682	0.486804	328	.	34.3485	32.8023	317
contig_1	1564699	1565503	WT	CM	H3K27ac	WT_CM_H3K27ac_peak_382	1.93563	0.804	0.523632	255	.	26.9004	25.561	519
contig_1	1565833	1566253	WT	CM	H3K27ac	WT_CM_H3K27ac_peak_383	1.36456	0.42	0.447619	44	.	5.21546	4.49133	165
contig_1	1577191	1581757	WT	CM	H3K27ac	WT_CM_H3K27ac_peak_384	2.04597	4.566	0.493868	340	.	35.6305	34.0472	2276
contig_1	1582064	1582940	WT	CM	H3K27ac	WT_CM_H3K27ac_peak_385	2.01237	0.876	0.515982	288	.	30.2755	28.8439	429
contig_1	1598692	1599010	WT	CM	H3K27ac	WT_CM_H3K27ac_peak_386	1.26384	0.318	0.496855	28	.	3.48246	2.8239	191
contig_1	1602935	1603673	WT	CM	H3K27ac	WT_CM_H3K27ac_peak_387	1.93813	0.738	0.493225	264	.	27.8464	26.481	504
contig_1	1603971	1606070	WT	CM	H3K27ac	WT_CM_H3K27ac_peak_388	1.85189	2.099	0.545498	222	.	23.5373	22.2892	1816
contig_1	1606184	1606856	WT	CM	H3K27ac	WT_CM_H3K27ac_peak_389	1.66189	0.672	0.458333	133	.	14.3271	13.33	237
contig_1	1607113	1608077	WT	CM	H3K27ac	WT_CM_H3K27ac_peak_390	2.04387	0.964	0.536307	283	.	29.7414	28.3246	254
contig_1	1610131	1611835	WT	CM	H3K27ac	WT_CM_H3K27ac_peak_391	2.59518	1.704	0.532277	569	.	59.3031	56.9434	1026
contig_1	1617830	1620815	WT	CM	H3K27ac	WT_CM_H3K27ac_peak_392	2.94611	2.985	0.544724	843	.	88.119	84.3005	691
contig_1	1621113	1622038	WT	CM	H3K27ac	WT_CM_H3K27ac_peak_393	2.17064	0.925	0.561081	397	.	41.454	39.7004	286
contig_1	1628411	1629021	WT	CM	H3K27ac	WT_CM_H3K27ac_peak_394	1.64996	0.61	0.490164	135	.	14.5969	13.5922	235
contig_1	1629429	1630987	WT	CM	H3K27ac	WT_CM_H3K27ac_peak_395	2.70923	1.558	0.547497	672	.	70.0934	67.2646	350
contig_1	1635117	1637281	WT	CM	H3K27ac	WT_CM_H3K27ac_peak_396	1.68892	2.164	0.5	154	.	16.5419	15.484	946
contig_1	1638225	1640784	WT	CM	H3K27ac	WT_CM_H3K27ac_peak_397	3.05115	2.559	0.571708	906	.	94.8677	90.6383	1996
contig_1	1641434	1644417	WT	CM	H3K27ac	WT_CM_H3K27ac_peak_398	2.15377	2.983	0.49581	384	.	40.1341	38.4191	1448
contig_1	1646248	1647022	WT	CM	H3K27ac	WT_CM_H3K27ac_peak_399	1.53639	0.774	0.430233	94	.	10.2878	9.40449	535
contig_1	1653407	1653737	WT	CM	H3K27ac	WT_CM_H3K27ac_peak_400	1.36453	0.33	0.454545	50	.	5.82917	5.08419	161
contig_1	1656514	1656809	WT	CM	H3K27ac	WT_CM_H3K27ac_peak_401	1.35838	0.295	0.525424	45	.	5.28972	4.56306	181
contig_1	1657624	1660120	WT	CM	H3K27ac	WT_CM_H3K27ac_peak_402	2.1034	2.496	0.498798	331	.	34.6838	33.128	745
contig_1	1660325	1661847	WT	CM	H3K27ac	WT_CM_H3K27ac_peak_403	2.12566	1.522	0.467148	390	.	40.8251	39.0899	718
contig_1	1666941	1670293	WT	CM	H3K27ac	WT_CM_H3K27ac_peak_404	2.56101	3.352	0.515811	600	.	62.5324	60.0365	1612
contig_1	1670682	1672663	WT	CM	H3K27ac	WT_CM_H3K27ac_peak_405	1.76537	1.981	0.474508	208	.	22.0229	20.816	961
contig_1	1678169	1678665	WT	CM	H3K27ac	WT_CM_H3K27ac_peak_406	1.41011	0.496	0.550403	54	.	6.18792	5.43112	211
contig_1	1683048	1684152	WT	CM	H3K27ac	WT_CM_H3K27ac_peak_407	1.40189	1.104	0.57971	56	.	6.36647	5.60377	889
contig_1	1684479	1686562	WT	CM	H3K27ac	WT_CM_H3K27ac_peak_408	2.7332	2.083	0.56169	708	.	73.8892	70.8748	1405
contig_1	1686845	1688249	WT	CM	H3K27ac	WT_CM_H3K27ac_peak_409	2.62122	1.404	0.487179	665	.	69.3782	66.5833	393
contig_1	1688628	1690561	WT	CM	H3K27ac	WT_CM_H3K27ac_peak_410	2.59448	1.933	0.491981	666	.	69.4621	66.6631	1492
contig_1	1691733	1692092	WT	CM	H3K27ac	WT_CM_H3K27ac_peak_411	1.33807	0.359	0.473538	45	.	5.30889	4.58159	237
contig_1	1698433	1698963	WT	CM	H3K27ac	WT_CM_H3K27ac_peak_412	1.74026	0.53	0.439623	174	.	18.5874	17.4741	213
contig_1	1700237	1705814	WT	CM	H3K27ac	WT_CM_H3K27ac_peak_413	2.05709	5.577	0.486821	343	.	35.9146	34.3229	2076
contig_1	1706298	1706600	WT	CM	H3K27ac	WT_CM_H3K27ac_peak_414	1.38614	0.302	0.460265	49	.	5.68085	4.94089	133
contig_1	1709003	1709563	WT	CM	H3K27ac	WT_CM_H3K27ac_peak_415	1.36802	0.56	0.576786	47	.	5.48391	4.75053	375
contig_1	1709689	1710762	WT	CM	H3K27ac	WT_CM_H3K27ac_peak_416	2.1201	1.073	0.544268	328	.	34.4402	32.8914	530
contig_1	1711018	1714816	WT	CM	H3K27ac	WT_CM_H3K27ac_peak_417	2.40256	3.798	0.517114	565	.	58.9381	56.5934	3283
contig_1	1715164	1715718	WT	CM	H3K27ac	WT_CM_H3K27ac_peak_418	2.48174	0.554	0.445848	549	.	57.2612	54.982	211
contig_1	1716021	1718523	WT	CM	H3K27ac	WT_CM_H3K27ac_peak_419	2.34676	2.502	0.466427	502	.	52.3705	50.2689	1619
contig_1	1721495	1723672	WT	CM	H3K27ac	WT_CM_H3K27ac_peak_420	2.18511	2.177	0.483234	425	.	44.3631	42.5205	809
contig_1	1727131	1728266	WT	CM	H3K27ac	WT_CM_H3K27ac_peak_421	2.13326	1.135	0.49163	328	.	34.4322	32.8838	414
contig_1	1728646	1729481	WT	CM	H3K27ac	WT_CM_H3K27ac_peak_422	2.01222	0.835	0.483832	285	.	29.9267	28.5047	180
contig_1	1729763	1732355	WT	CM	H3K27ac	WT_CM_H3K27ac_peak_423	2.33324	2.592	0.543981	488	.	50.9244	48.8725	612
contig_1	1732740	1733095	WT	CM	H3K27ac	WT_CM_H3K27ac_peak_424	1.49784	0.355	0.447887	84	.	9.32377	8.4691	236
contig_1	1733490	1734131	WT	CM	H3K27ac	WT_CM_H3K27ac_peak_425	2.14413	0.641	0.566303	327	.	34.3269	32.7814	200
contig_1	1738451	1738795	WT	CM	H3K27ac	WT_CM_H3K27ac_peak_426	1.33612	0.344	0.52907	42	.	4.98865	4.27249	151
contig_1	1741877	1743607	WT	CM	H3K27ac	WT_CM_H3K27ac_peak_427	1.64247	1.73	0.560694	126	.	13.6299	12.6523	1208
contig_1	1743685	1745001	WT	CM	H3K27ac	WT_CM_H3K27ac_peak_428	2.37615	1.316	0.515957	491	.	51.1833	49.1224	984
contig_1	1745653	1746176	WT	CM	H3K27ac	WT_CM_H3K27ac_peak_429	1.90096	0.523	0.470363	264	.	27.8605	26.4949	257
contig_1	1746579	1747834	WT	CM	H3K27ac	WT_CM_H3K27ac_peak_430	1.34435	1.255	0.439841	48	.	5.58927	4.85242	467
contig_1	1747926	1748304	WT	CM	H3K27ac	WT_CM_H3K27ac_peak_431	1.39975	0.378	0.478836	58	.	6.57156	5.8022	261
contig_1	1749715	1751704	WT	CM	H3K27ac	WT_CM_H3K27ac_peak_432	1.86826	1.989	0.471091	229	.	24.1879	22.9221	1463
contig_1	1752195	1755111	WT	CM	H3K27ac	WT_CM_H3K27ac_peak_433	1.93026	2.916	0.527778	254	.	26.7834	25.4472	298
contig_1	1755400	1756922	WT	CM	H3K27ac	WT_CM_H3K27ac_peak_434	1.86682	1.522	0.500657	202	.	21.4015	20.2115	982
contig_1	1759538	1760165	WT	CM	H3K27ac	WT_CM_H3K27ac_peak_435	1.57632	0.627	0.532695	121	.	13.0822	12.1196	309
contig_1	1763546	1763905	WT	CM	H3K27ac	WT_CM_H3K27ac_peak_436	1.39636	0.359	0.431755	54	.	6.202	5.44464	116
contig_1	1768513	1770956	WT	CM	H3K27ac	WT_CM_H3K27ac_peak_437	2.64171	2.443	0.49693	676	.	70.4811	67.6348	1496
contig_1	1771201	1773488	WT	CM	H3K27ac	WT_CM_H3K27ac_peak_438	2.42932	2.287	0.505028	574	.	59.8223	57.4415	406
contig_1	1773970	1774266	WT	CM	H3K27ac	WT_CM_H3K27ac_peak_439	1.25771	0.296	0.513514	28	.	3.52463	2.86436	221
contig_1	1774655	1775021	WT	CM	H3K27ac	WT_CM_H3K27ac_peak_440	1.57284	0.366	0.480874	121	.	13.1309	12.167	157
contig_1	1775210	1777815	WT	CM	H3K27ac	WT_CM_H3K27ac_peak_441	2.25895	2.605	0.547793	437	.	45.6222	43.7408	293
contig_1	1778424	1780017	WT	CM	H3K27ac	WT_CM_H3K27ac_peak_442	2.14452	1.593	0.527935	375	.	39.2482	37.5594	329
contig_1	1782400	1782901	WT	CM	H3K27ac	WT_CM_H3K27ac_peak_443	1.65574	0.501	0.493014	129	.	13.9114	12.9258	282
contig_1	1783336	1784723	WT	CM	H3K27ac	WT_CM_H3K27ac_peak_444	2.09634	1.387	0.454218	360	.	37.6428	36.0014	680
contig_1	1784946	1785687	WT	CM	H3K27ac	WT_CM_H3K27ac_peak_445	2.01857	0.741	0.487179	299	.	31.4561	29.9917	322
contig_1	1786328	1786820	WT	CM	H3K27ac	WT_CM_H3K27ac_peak_446	1.73866	0.492	0.447154	185	.	19.718	18.5737	277
contig_1	1787041	1789200	WT	CM	H3K27ac	WT_CM_H3K27ac_peak_447	2.0488	2.159	0.515516	304	.	31.8889	30.4124	564
contig_1	1789329	1789929	WT	CM	H3K27ac	WT_CM_H3K27ac_peak_448	1.81139	0.6	0.531667	193	.	20.5009	19.3353	253
contig_1	1792193	1794284	WT	CM	H3K27ac	WT_CM_H3K27ac_peak_449	2.1225	2.091	0.495457	330	.	34.6269	33.0727	483
contig_1	1805892	1808480	WT	CM	H3K27ac	WT_CM_H3K27ac_peak_450	2.45524	2.588	0.489954	537	.	55.9841	53.7517	1969
contig_1	1808696	1810761	WT	CM	H3K27ac	WT_CM_H3K27ac_peak_451	1.55726	2.065	0.497821	108	.	11.7779	10.8519	631
contig_1	1813994	1814968	WT	CM	H3K27ac	WT_CM_H3K27ac_peak_452	1.66068	0.974	0.508214	137	.	14.7267	13.7183	702
contig_1	1819493	1819873	WT	CM	H3K27ac	WT_CM_H3K27ac_peak_453	1.38253	0.38	0.494737	50	.	5.80152	5.05747	255
contig_1	1822420	1823111	WT	CM	H3K27ac	WT_CM_H3K27ac_peak_454	2.19895	0.691	0.525326	401	.	41.9072	40.1394	399
contig_1	1829141	1829692	WT	CM	H3K27ac	WT_CM_H3K27ac_peak_455	1.36737	0.551	0.555354	45	.	5.26999	4.54403	238
contig_1	1830680	1832653	WT	CM	H3K27ac	WT_CM_H3K27ac_peak_456	1.98911	1.973	0.551445	283	.	29.7504	28.3333	1638
contig_1	1832902	1834052	WT	CM	H3K27ac	WT_CM_H3K27ac_peak_457	2.26352	1.15	0.533913	418	.	43.6706	41.8492	455
contig_1	1834233	1834927	WT	CM	H3K27ac	WT_CM_H3K27ac_peak_458	1.95527	0.694	0.511527	270	.	28.4066	27.0261	362
contig_1	1837916	1839274	WT	CM	H3K27ac	WT_CM_H3K27ac_peak_459	2.01441	1.358	0.482327	307	.	32.2441	30.7579	1089
contig_1	1841536	1842032	WT	CM	H3K27ac	WT_CM_H3K27ac_peak_460	1.43398	0.496	0.554435	77	.	8.57228	7.74023	125
contig_1	1842581	1842940	WT	CM	H3K27ac	WT_CM_H3K27ac_peak_461	1.67142	0.359	0.51532	146	.	15.688	14.6533	234
contig_1	1844225	1844594	WT	CM	H3K27ac	WT_CM_H3K27ac_peak_462	1.75245	0.369	0.498645	176	.	18.7588	17.641	125
contig_1	1844838	1845330	WT	CM	H3K27ac	WT_CM_H3K27ac_peak_463	1.92895	0.492	0.469512	252	.	26.5822	25.2515	268
contig_1	1845724	1847168	WT	CM	H3K27ac	WT_CM_H3K27ac_peak_464	1.74571	1.444	0.527008	173	.	18.4818	17.3713	210
contig_1	1848739	1849270	WT	CM	H3K27ac	WT_CM_H3K27ac_peak_465	1.76753	0.531	0.478343	206	.	21.8672	20.6647	290
contig_1	1849648	1850331	WT	CM	H3K27ac	WT_CM_H3K27ac_peak_466	1.82761	0.683	0.519766	216	.	22.8752	21.6452	262
contig_1	1850489	1851966	WT	CM	H3K27ac	WT_CM_H3K27ac_peak_467	1.62737	1.477	0.491537	133	.	14.3231	13.3261	288
contig_1	1852521	1852892	WT	CM	H3K27ac	WT_CM_H3K27ac_peak_468	1.66907	0.371	0.584906	134	.	14.4358	13.4357	188
contig_1	1853883	1854631	WT	CM	H3K27ac	WT_CM_H3K27ac_peak_469	2.28376	0.748	0.524064	419	.	43.7953	41.9698	473
contig_1	1855185	1857087	WT	CM	H3K27ac	WT_CM_H3K27ac_peak_470	2.12552	1.902	0.497371	343	.	35.916	34.3242	1377
contig_1	1857276	1859674	WT	CM	H3K27ac	WT_CM_H3K27ac_peak_471	2.24297	2.398	0.50417	430	.	44.9447	43.0838	365
contig_1	1859906	1861193	WT	CM	H3K27ac	WT_CM_H3K27ac_peak_472	2.60122	1.287	0.519814	673	.	70.2277	67.3928	280
contig_1	1871149	1871444	WT	CM	H3K27ac	WT_CM_H3K27ac_peak_473	1.51148	0.295	0.562712	80	.	8.84355	8.00333	124
contig_1	1874755	1875465	WT	CM	H3K27ac	WT_CM_H3K27ac_peak_474	1.45057	0.71	0.552113	63	.	7.14016	6.35267	437
contig_1	1875844	1876357	WT	CM	H3K27ac	WT_CM_H3K27ac_peak_475	1.49634	0.513	0.563353	76	.	8.52224	7.69183	379
contig_1	1877800	1878597	WT	CM	H3K27ac	WT_CM_H3K27ac_peak_476	1.42523	0.797	0.437892	62	.	7.07842	6.29295	426
contig_1	1879741	1881455	WT	CM	H3K27ac	WT_CM_H3K27ac_peak_477	2.05893	1.714	0.522754	326	.	34.1745	32.6333	897
contig_1	1883552	1884829	WT	CM	H3K27ac	WT_CM_H3K27ac_peak_478	2.25072	1.277	0.501958	409	.	42.7079	40.9152	398
contig_1	1888748	1889423	WT	CM	H3K27ac	WT_CM_H3K27ac_peak_479	1.62831	0.675	0.502222	114	.	12.4203	11.4763	338
contig_1	1893191	1893565	WT	CM	H3K27ac	WT_CM_H3K27ac_peak_480	1.29371	0.374	0.550802	32	.	3.94509	3.26784	208
contig_1	1894155	1896557	WT	CM	H3K27ac	WT_CM_H3K27ac_peak_481	2.35987	2.402	0.554538	491	.	51.2314	49.1689	2038
contig_1	1897178	1897898	WT	CM	H3K27ac	WT_CM_H3K27ac_peak_482	1.71341	0.72	0.463889	147	.	15.821	14.7827	497
contig_1	1898174	1899029	WT	CM	H3K27ac	WT_CM_H3K27ac_peak_483	2.23987	0.855	0.491228	387	.	40.5076	38.7819	276
contig_1	1899630	1900060	WT	CM	H3K27ac	WT_CM_H3K27ac_peak_484	2.03209	0.43	0.469767	286	.	30.0351	28.6103	213
contig_1	1900567	1901892	WT	CM	H3K27ac	WT_CM_H3K27ac_peak_485	1.98422	1.325	0.470189	254	.	26.7517	25.4164	1068
contig_1	1903708	1905367	WT	CM	H3K27ac	WT_CM_H3K27ac_peak_486	2.11405	1.659	0.53044	316	.	33.1508	31.6392	479
contig_1	1907505	1907916	WT	CM	H3K27ac	WT_CM_H3K27ac_peak_487	1.47171	0.411	0.593674	72	.	8.0406	7.2249	242
contig_1	1908395	1908787	WT	CM	H3K27ac	WT_CM_H3K27ac_peak_488	1.40876	0.392	0.438776	66	.	7.43678	6.63993	137
contig_1	1909489	1910122	WT	CM	H3K27ac	WT_CM_H3K27ac_peak_489	1.81105	0.633	0.461295	214	.	22.6691	21.4446	269
contig_1	1911164	1911637	WT	CM	H3K27ac	WT_CM_H3K27ac_peak_490	1.75121	0.473	0.572939	169	.	18.0256	16.9274	256
contig_1	1923641	1924876	WT	CM	H3K27ac	WT_CM_H3K27ac_peak_491	1.45615	1.235	0.523077	68	.	7.65271	6.849	972
contig_1	1925034	1925431	WT	CM	H3K27ac	WT_CM_H3K27ac_peak_492	1.55819	0.397	0.445844	99	.	10.8219	9.9231	225
contig_1	1926118	1926607	WT	CM	H3K27ac	WT_CM_H3K27ac_peak_493	1.66303	0.489	0.533742	136	.	14.651	13.6448	179
contig_1	1932357	1934515	WT	CM	H3K27ac	WT_CM_H3K27ac_peak_494	2.21199	2.158	0.488415	396	.	41.3731	39.6216	1850
contig_1	1934721	1936128	WT	CM	H3K27ac	WT_CM_H3K27ac_peak_495	2.07995	1.407	0.471926	303	.	31.8356	30.3608	261
contig_1	1936382	1936839	WT	CM	H3K27ac	WT_CM_H3K27ac_peak_496	1.50008	0.457	0.490153	79	.	8.80257	7.96358	214
contig_1	1942151	1942500	WT	CM	H3K27ac	WT_CM_H3K27ac_peak_497	1.32241	0.349	0.455587	41	.	4.90977	4.1965	206
contig_1	1943026	1944546	WT	CM	H3K27ac	WT_CM_H3K27ac_peak_498	1.72182	1.52	0.519737	182	.	19.3982	18.2627	363
contig_1	1949011	1950990	WT	CM	H3K27ac	WT_CM_H3K27ac_peak_499	1.84424	1.979	0.530571	223	.	23.6043	22.3544	366
contig_1	1951199	1952920	WT	CM	H3K27ac	WT_CM_H3K27ac_peak_500	2.50178	1.721	0.51075	595	.	61.9885	59.5158	1330
contig_1	1953425	1953785	WT	CM	H3K27ac	WT_CM_H3K27ac_peak_501	1.57587	0.36	0.463889	102	.	11.209	10.2991	139
contig_1	1954779	1956999	WT	CM	H3K27ac	WT_CM_H3K27ac_peak_502	2.23123	2.22	0.524775	447	.	46.6345	44.7222	1740
contig_1	1957685	1957981	WT	CM	H3K27ac	WT_CM_H3K27ac_peak_503	1.4193	0.296	0.483108	66	.	7.41032	6.61428	166
contig_1	1958260	1959197	WT	CM	H3K27ac	WT_CM_H3K27ac_peak_504	2.20019	0.937	0.506937	385	.	40.2607	38.5423	662
contig_1	1959633	1960293	WT	CM	H3K27ac	WT_CM_H3K27ac_peak_505	1.43959	0.66	0.481818	70	.	7.8575	7.04741	184
contig_1	1960509	1961516	WT	CM	H3K27ac	WT_CM_H3K27ac_peak_506	2.34221	1.007	0.483615	480	.	50.1059	48.0822	704
contig_1	1961958	1962513	WT	CM	H3K27ac	WT_CM_H3K27ac_peak_507	1.58977	0.555	0.486486	112	.	12.1901	11.2524	283
contig_1	1962756	1963105	WT	CM	H3K27ac	WT_CM_H3K27ac_peak_508	1.65399	0.349	0.498567	133	.	14.3853	13.3864	139
contig_1	1963244	1964240	WT	CM	H3K27ac	WT_CM_H3K27ac_peak_509	1.80462	0.996	0.480924	225	.	23.8298	22.5737	674
contig_1	1964917	1966247	WT	CM	H3K27ac	WT_CM_H3K27ac_peak_510	2.38524	1.33	0.518797	592	.	61.7579	59.2952	983
contig_1	1966519	1970786	WT	CM	H3K27ac	WT_CM_H3K27ac_peak_511	2.84221	4.267	0.531052	841	.	87.9297	84.1218	2462
contig_1	1972114	1972679	WT	CM	H3K27ac	WT_CM_H3K27ac_peak_512	1.57753	0.565	0.534513	108	.	11.7697	10.844	273
contig_1	1973615	1975234	WT	CM	H3K27ac	WT_CM_H3K27ac_peak_513	2.16532	1.619	0.510809	373	.	39.0796	37.3956	431
contig_1	1975925	1976227	WT	CM	H3K27ac	WT_CM_H3K27ac_peak_514	1.43562	0.302	0.546358	60	.	6.87268	6.09375	143
contig_1	1980389	1980704	WT	CM	H3K27ac	WT_CM_H3K27ac_peak_515	1.55819	0.315	0.55873	99	.	10.8219	9.9231	172
contig_1	1981206	1981651	WT	CM	H3K27ac	WT_CM_H3K27ac_peak_516	1.50316	0.445	0.51236	83	.	9.20105	8.35009	210
contig_1	1982179	1983095	WT	CM	H3K27ac	WT_CM_H3K27ac_peak_517	2.09154	0.916	0.497817	353	.	36.9708	35.3489	566
contig_1	1983278	1984182	WT	CM	H3K27ac	WT_CM_H3K27ac_peak_518	2.24583	0.904	0.551991	394	.	41.1801	39.4342	318
contig_1	1985067	1985457	WT	CM	H3K27ac	WT_CM_H3K27ac_peak_519	1.29563	0.39	0.489744	34	.	4.09337	3.41028	190
contig_1	1985640	1985976	WT	CM	H3K27ac	WT_CM_H3K27ac_peak_520	1.3918	0.336	0.440476	58	.	6.63594	5.86454	236
contig_1	1986383	1987874	WT	CM	H3K27ac	WT_CM_H3K27ac_peak_521	2.12505	1.491	0.471496	352	.	36.8785	35.2592	447
contig_1	1995397	1996559	WT	CM	H3K27ac	WT_CM_H3K27ac_peak_522	1.79682	1.162	0.494836	190	.	20.2139	19.0558	303
contig_1	1997429	1997751	WT	CM	H3K27ac	WT_CM_H3K27ac_peak_523	1.36248	0.322	0.555901	44	.	5.15573	4.43373	221
contig_1	1998086	1998882	WT	CM	H3K27ac	WT_CM_H3K27ac_peak_524	2.25982	0.796	0.570352	431	.	44.9841	43.1221	280
contig_1	2003036	2004824	WT	CM	H3K27ac	WT_CM_H3K27ac_peak_525	2.36755	1.788	0.477069	510	.	53.1739	51.0439	882
contig_1	2006172	2007637	WT	CM	H3K27ac	WT_CM_H3K27ac_peak_526	2.4051	1.465	0.520819	496	.	51.7683	49.6875	574
contig_1	2007802	2008129	WT	CM	H3K27ac	WT_CM_H3K27ac_peak_527	1.32641	0.327	0.51682	40	.	4.76052	4.05262	168
contig_1	2010215	2014206	WT	CM	H3K27ac	WT_CM_H3K27ac_peak_528	2.25851	3.991	0.492859	430	.	44.9293	43.0688	1187
contig_1	2019432	2020589	WT	CM	H3K27ac	WT_CM_H3K27ac_peak_529	1.72057	1.157	0.518583	155	.	16.5756	15.5167	880
contig_1	2020947	2021927	WT	CM	H3K27ac	WT_CM_H3K27ac_peak_530	2.13092	0.98	0.572449	366	.	38.2937	36.6331	281
contig_1	2023531	2023916	WT	CM	H3K27ac	WT_CM_H3K27ac_peak_531	1.23393	0.385	0.480519	22	.	2.84918	2.21762	268
contig_1	2024977	2025458	WT	CM	H3K27ac	WT_CM_H3K27ac_peak_532	1.34307	0.481	0.567568	41	.	4.91342	4.19995	286
contig_1	2029737	2030624	WT	CM	H3K27ac	WT_CM_H3K27ac_peak_533	2.01876	0.887	0.474634	282	.	29.6459	28.2316	277
contig_1	2033065	2035587	WT	CM	H3K27ac	WT_CM_H3K27ac_peak_534	2.43899	2.522	0.485329	534	.	55.6774	53.4559	1762
contig_1	2037631	2038256	WT	CM	H3K27ac	WT_CM_H3K27ac_peak_535	2.18392	0.625	0.5888	372	.	38.8837	37.206	213
contig_1	2047572	2048784	WT	CM	H3K27ac	WT_CM_H3K27ac_peak_536	1.57204	1.212	0.495875	111	.	12.1277	11.1919	181
contig_1	2053734	2054253	WT	CM	H3K27ac	WT_CM_H3K27ac_peak_537	1.55913	0.519	0.495183	102	.	11.1121	10.2051	411
contig_1	2054588	2055551	WT	CM	H3K27ac	WT_CM_H3K27ac_peak_538	1.60616	0.963	0.517134	126	.	13.5873	12.6107	138
contig_1	2063629	2064781	WT	CM	H3K27ac	WT_CM_H3K27ac_peak_539	1.78166	1.152	0.506944	204	.	21.6659	20.4687	210
contig_1	2065030	2066213	WT	CM	H3K27ac	WT_CM_H3K27ac_peak_540	2.28268	1.183	0.540997	432	.	45.132	43.2655	575
contig_1	2070650	2071204	WT	CM	H3K27ac	WT_CM_H3K27ac_peak_541	1.81837	0.554	0.494585	202	.	21.4426	20.2515	306
contig_1	2071498	2071929	WT	CM	H3K27ac	WT_CM_H3K27ac_peak_542	1.55207	0.431	0.475638	113	.	12.3341	11.3924	262
contig_1	2072500	2075658	WT	CM	H3K27ac	WT_CM_H3K27ac_peak_543	1.89419	3.158	0.497467	243	.	25.6961	24.3895	2806
contig_1	2077113	2077442	WT	CM	H3K27ac	WT_CM_H3K27ac_peak_544	1.29772	0.329	0.465046	38	.	4.50504	3.80645	227
contig_1	2078437	2080225	WT	CM	H3K27ac	WT_CM_H3K27ac_peak_545	1.61305	1.788	0.470917	131	.	14.1863	13.1931	637
contig_1	2083541	2083988	WT	CM	H3K27ac	WT_CM_H3K27ac_peak_546	1.83296	0.447	0.50783	218	.	23.0661	21.8309	240
contig_1	2084188	2084808	WT	CM	H3K27ac	WT_CM_H3K27ac_peak_547	1.43268	0.62	0.459677	73	.	8.20231	7.38152	104
contig_1	2090575	2094514	WT	CM	H3K27ac	WT_CM_H3K27ac_peak_548	2.19758	3.939	0.481087	394	.	41.2154	39.4688	2247
contig_1	2094690	2097083	WT	CM	H3K27ac	WT_CM_H3K27ac_peak_549	2.32006	2.393	0.507313	456	.	47.6093	45.6668	1572
contig_1	2105173	2107864	WT	CM	H3K27ac	WT_CM_H3K27ac_peak_550	2.15904	2.691	0.498699	407	.	42.4885	40.7028	2316
contig_1	2108392	2109306	WT	CM	H3K27ac	WT_CM_H3K27ac_peak_551	2.14681	0.914	0.613786	357	.	37.4354	35.8	242
contig_1	2109775	2111212	WT	CM	H3K27ac	WT_CM_H3K27ac_peak_552	2.66246	1.437	0.553932	666	.	69.433	66.6349	991
contig_1	2111744	2112408	WT	CM	H3K27ac	WT_CM_H3K27ac_peak_553	1.83257	0.664	0.487952	218	.	23.1187	21.8822	288
contig_1	2112645	2113786	WT	CM	H3K27ac	WT_CM_H3K27ac_peak_554	1.99377	1.141	0.547765	300	.	31.5167	30.0508	278
contig_1	2113870	2114714	WT	CM	H3K27ac	WT_CM_H3K27ac_peak_555	1.48749	0.844	0.591232	76	.	8.4713	7.64229	458
contig_1	2121845	2122300	WT	CM	H3K27ac	WT_CM_H3K27ac_peak_556	1.3788	0.455	0.472527	55	.	6.31298	5.55203	249
contig_1	2122836	2124969	WT	CM	H3K27ac	WT_CM_H3K27ac_peak_557	1.81681	2.133	0.537271	228	.	24.1068	22.8432	531
contig_1	2127469	2128718	WT	CM	H3K27ac	WT_CM_H3K27ac_peak_558	1.75523	1.249	0.465973	191	.	20.3613	19.1995	796
contig_1	2128929	2129401	WT	CM	H3K27ac	WT_CM_H3K27ac_peak_559	1.36758	0.472	0.559322	45	.	5.23378	4.50901	198
contig_1	2130597	2136047	WT	CM	H3K27ac	WT_CM_H3K27ac_peak_560	2.61448	5.45	0.508073	678	.	70.7114	67.8543	3695
contig_1	2136127	2136509	WT	CM	H3K27ac	WT_CM_H3K27ac_peak_561	1.33479	0.382	0.515707	43	.	5.11748	4.3968	224
contig_1	2137906	2139246	WT	CM	H3K27ac	WT_CM_H3K27ac_peak_562	2.18825	1.34	0.526866	392	.	40.9398	39.2018	845
contig_1	2143792	2144603	WT	CM	H3K27ac	WT_CM_H3K27ac_peak_563	1.76339	0.811	0.522811	159	.	16.9902	15.9201	247
contig_1	2146563	2149158	WT	CM	H3K27ac	WT_CM_H3K27ac_peak_564	2.19914	2.595	0.516763	376	.	39.3707	37.6786	1940
contig_1	2149510	2150394	WT	CM	H3K27ac	WT_CM_H3K27ac_peak_565	2.20171	0.884	0.469457	408	.	42.659	40.868	622
contig_1	2151240	2151607	WT	CM	H3K27ac	WT_CM_H3K27ac_peak_566	1.69473	0.367	0.504087	154	.	16.5207	15.4634	209
contig_1	2152077	2152635	WT	CM	H3K27ac	WT_CM_H3K27ac_peak_567	1.95699	0.558	0.485663	275	.	28.9497	27.5544	231
contig_1	2152935	2153459	WT	CM	H3K27ac	WT_CM_H3K27ac_peak_568	1.80716	0.524	0.517176	219	.	23.1644	21.9265	197
contig_1	2153933	2154361	WT	CM	H3K27ac	WT_CM_H3K27ac_peak_569	1.31832	0.428	0.495327	37	.	4.40932	3.7145	245
contig_1	2160361	2161078	WT	CM	H3K27ac	WT_CM_H3K27ac_peak_570	2.10944	0.717	0.535565	312	.	32.7929	31.2913	486
contig_1	2169398	2170991	WT	CM	H3K27ac	WT_CM_H3K27ac_peak_571	2.00831	1.593	0.463277	282	.	29.6133	28.2002	831
contig_1	2175803	2176755	WT	CM	H3K27ac	WT_CM_H3K27ac_peak_572	1.43812	0.952	0.447479	71	.	7.92624	7.11401	250
contig_1	2177066	2178537	WT	CM	H3K27ac	WT_CM_H3K27ac_peak_573	1.63602	1.471	0.522094	130	.	13.9957	13.0078	339
contig_1	2180455	2181175	WT	CM	H3K27ac	WT_CM_H3K27ac_peak_574	2.45256	0.72	0.455556	563	.	58.66	56.3262	424
contig_1	2181459	2182243	WT	CM	H3K27ac	WT_CM_H3K27ac_peak_575	1.77581	0.784	0.516582	186	.	19.7652	18.6199	236
contig_1	2190421	2191173	WT	CM	H3K27ac	WT_CM_H3K27ac_peak_576	1.5079	0.752	0.468085	97	.	10.666	9.77178	381
contig_1	2196792	2197743	WT	CM	H3K27ac	WT_CM_H3K27ac_peak_577	2.1598	0.951	0.529968	342	.	35.8049	34.2164	394
contig_1	2198095	2198522	WT	CM	H3K27ac	WT_CM_H3K27ac_peak_578	1.65885	0.427	0.447307	128	.	13.8068	12.8241	273
contig_1	2203654	2205193	WT	CM	H3K27ac	WT_CM_H3K27ac_peak_579	1.73309	1.539	0.474334	161	.	17.1784	16.1031	184
contig_1	2205901	2206303	WT	CM	H3K27ac	WT_CM_H3K27ac_peak_580	1.62275	0.402	0.572139	128	.	13.8265	12.8434	201
contig_1	2208173	2208554	WT	CM	H3K27ac	WT_CM_H3K27ac_peak_581	1.38848	0.381	0.52231	56	.	6.42762	5.66293	188
contig_1	2210690	2211193	WT	CM	H3K27ac	WT_CM_H3K27ac_peak_582	1.68883	0.503	0.441352	162	.	17.3061	16.2273	304
contig_1	2211439	2212212	WT	CM	H3K27ac	WT_CM_H3K27ac_peak_583	1.75995	0.773	0.583441	167	.	17.8305	16.7376	185
contig_1	2215076	2216356	WT	CM	H3K27ac	WT_CM_H3K27ac_peak_584	2.00793	1.28	0.494531	312	.	32.7573	31.2564	778
contig_1	2216937	2217326	WT	CM	H3K27ac	WT_CM_H3K27ac_peak_585	1.45806	0.389	0.48329	71	.	7.92211	7.11012	165
contig_1	2218172	2219259	WT	CM	H3K27ac	WT_CM_H3K27ac_peak_586	1.99264	1.087	0.556578	315	.	33.0616	31.5524	242
contig_1	2220596	2221057	WT	CM	H3K27ac	WT_CM_H3K27ac_peak_587	1.32816	0.461	0.496746	40	.	4.76167	4.05362	258
contig_1	2221435	2224112	WT	CM	H3K27ac	WT_CM_H3K27ac_peak_588	1.87337	2.677	0.488607	264	.	27.8369	26.4719	2008
contig_1	2225455	2226256	WT	CM	H3K27ac	WT_CM_H3K27ac_peak_589	1.37708	0.801	0.49563	51	.	5.89817	5.15096	448
contig_1	2235173	2235500	WT	CM	H3K27ac	WT_CM_H3K27ac_peak_590	1.35963	0.327	0.636086	46	.	5.41187	4.681	96
contig_1	2236764	2237133	WT	CM	H3K27ac	WT_CM_H3K27ac_peak_591	1.42635	0.369	0.574526	61	.	6.9021	6.12226	177
contig_1	2237392	2238332	WT	CM	H3K27ac	WT_CM_H3K27ac_peak_592	1.67108	0.94	0.535106	136	.	14.6415	13.6355	242
contig_1	2249246	2249958	WT	CM	H3K27ac	WT_CM_H3K27ac_peak_593	1.94655	0.712	0.564607	238	.	25.1687	23.8764	236
contig_1	2251869	2252434	WT	CM	H3K27ac	WT_CM_H3K27ac_peak_594	1.83375	0.565	0.585841	194	.	20.6316	19.4623	274
contig_1	2254844	2255461	WT	CM	H3K27ac	WT_CM_H3K27ac_peak_595	1.79495	0.617	0.526742	190	.	20.2148	19.0567	393
contig_1	2255882	2256253	WT	CM	H3K27ac	WT_CM_H3K27ac_peak_596	1.56185	0.371	0.45283	102	.	11.1855	10.2762	190
contig_1	2256642	2257219	WT	CM	H3K27ac	WT_CM_H3K27ac_peak_597	1.85572	0.577	0.504333	214	.	22.7082	21.4827	232
contig_1	2259298	2260199	WT	CM	H3K27ac	WT_CM_H3K27ac_peak_598	2.19995	0.901	0.598224	398	.	41.6305	39.8712	605
contig_1	2260501	2261543	WT	CM	H3K27ac	WT_CM_H3K27ac_peak_599	2.39391	1.042	0.479846	485	.	50.5408	48.502	258
contig_1	2263482	2263828	WT	CM	H3K27ac	WT_CM_H3K27ac_peak_600	1.41925	0.346	0.468208	67	.	7.58066	6.77932	193
contig_1	2265100	2265650	WT	CM	H3K27ac	WT_CM_H3K27ac_peak_601	1.55648	0.55	0.465455	117	.	12.7325	11.7797	292
contig_1	2265902	2267211	WT	CM	H3K27ac	WT_CM_H3K27ac_peak_602	1.9869	1.309	0.54851	258	.	27.1743	25.8275	610
contig_1	2267497	2268272	WT	CM	H3K27ac	WT_CM_H3K27ac_peak_603	1.996	0.775	0.570323	296	.	31.1001	29.6458	279
contig_1	2274480	2275528	WT	CM	H3K27ac	WT_CM_H3K27ac_peak_604	1.99583	1.048	0.505725	294	.	30.9258	29.4764	736
contig_1	2276366	2277849	WT	CM	H3K27ac	WT_CM_H3K27ac_peak_605	2.06061	1.483	0.464599	371	.	38.791	37.1157	942
contig_1	2278438	2281134	WT	CM	H3K27ac	WT_CM_H3K27ac_peak_606	2.81312	2.696	0.524481	777	.	81.2184	77.7991	540
contig_1	2284102	2284535	WT	CM	H3K27ac	WT_CM_H3K27ac_peak_607	1.47383	0.433	0.385681	81	.	8.97873	8.13434	200
contig_1	2284680	2286802	WT	CM	H3K27ac	WT_CM_H3K27ac_peak_608	2.41965	2.122	0.519793	512	.	53.4103	51.272	374
contig_1	2289463	2290508	WT	CM	H3K27ac	WT_CM_H3K27ac_peak_609	2.19314	1.045	0.569378	423	.	44.1945	42.3568	717
contig_1	2290788	2291585	WT	CM	H3K27ac	WT_CM_H3K27ac_peak_610	2.44717	0.797	0.598494	540	.	56.2979	54.0542	293
contig_1	2291864	2292236	WT	CM	H3K27ac	WT_CM_H3K27ac_peak_611	1.21939	0.372	0.564516	19	.	2.60869	1.98821	270
contig_1	2293772	2294189	WT	CM	H3K27ac	WT_CM_H3K27ac_peak_612	1.80315	0.417	0.558753	175	.	18.7124	17.5956	218
contig_1	2294513	2295250	WT	CM	H3K27ac	WT_CM_H3K27ac_peak_613	2.12165	0.737	0.497965	362	.	37.9159	36.2664	347
contig_1	2297560	2297887	WT	CM	H3K27ac	WT_CM_H3K27ac_peak_614	1.49104	0.327	0.492355	79	.	8.83701	7.99699	168
contig_1	2300485	2301811	WT	CM	H3K27ac	WT_CM_H3K27ac_peak_615	1.63048	1.326	0.506787	134	.	14.4188	13.4191	767
contig_1	2304169	2305894	WT	CM	H3K27ac	WT_CM_H3K27ac_peak_616	2.22326	1.725	0.495072	376	.	39.3284	37.6373	495
contig_1	2312797	2313657	WT	CM	H3K27ac	WT_CM_H3K27ac_peak_617	1.69041	0.86	0.498837	173	.	18.4866	17.376	696
contig_1	2326888	2328756	WT	CM	H3K27ac	WT_CM_H3K27ac_peak_618	2.04668	1.868	0.473233	330	.	34.5859	33.0329	294
contig_1	2328985	2330577	WT	CM	H3K27ac	WT_CM_H3K27ac_peak_619	2.07884	1.592	0.519472	324	.	34.0296	32.4927	359
contig_1	2333494	2334468	WT	CM	H3K27ac	WT_CM_H3K27ac_peak_620	2.25725	0.974	0.590349	396	.	41.3967	39.6447	661
contig_1	2334786	2335517	WT	CM	H3K27ac	WT_CM_H3K27ac_peak_621	1.96912	0.731	0.519836	290	.	30.464	29.0274	249
contig_1	2340119	2340871	WT	CM	H3K27ac	WT_CM_H3K27ac_peak_622	1.98706	0.752	0.55984	265	.	27.928	26.5605	209
contig_1	2398158	2398568	WT	CM	H3K27ac	WT_CM_H3K27ac_peak_623	1.34278	0.41	0.541463	39	.	4.67331	3.9685	222
contig_1	2406187	2406794	WT	CM	H3K27ac	WT_CM_H3K27ac_peak_624	1.73112	0.607	0.477759	170	.	18.1187	17.0179	398
contig_1	2407056	2409260	WT	CM	H3K27ac	WT_CM_H3K27ac_peak_625	2.26649	2.204	0.498639	464	.	48.4318	46.4629	1530
contig_1	2409725	2410706	WT	CM	H3K27ac	WT_CM_H3K27ac_peak_626	2.44862	0.981	0.582059	504	.	52.5181	50.4115	439
contig_1	2416570	2418898	WT	CM	H3K27ac	WT_CM_H3K27ac_peak_627	1.88911	2.328	0.516753	254	.	26.8152	25.478	1331
contig_1	2419470	2420005	WT	CM	H3K27ac	WT_CM_H3K27ac_peak_628	1.66584	0.535	0.538318	144	.	15.5143	14.4843	248
contig_1	2424604	2425199	WT	CM	H3K27ac	WT_CM_H3K27ac_peak_629	1.31701	0.595	0.536134	35	.	4.20967	3.52225	424
contig_1	2428096	2429797	WT	CM	H3K27ac	WT_CM_H3K27ac_peak_630	2.83185	1.701	0.538507	815	.	85.184	81.5344	1128
contig_1	2430107	2430629	WT	CM	H3K27ac	WT_CM_H3K27ac_peak_631	1.59143	0.522	0.490421	119	.	12.8946	11.9372	343
contig_1	2430864	2433300	WT	CM	H3K27ac	WT_CM_H3K27ac_peak_632	2.55011	2.436	0.531609	645	.	67.2027	64.5044	639
contig_1	2435642	2437644	WT	CM	H3K27ac	WT_CM_H3K27ac_peak_633	2.58282	2.002	0.576923	601	.	62.6106	60.1112	432
contig_1	2438738	2440630	WT	CM	H3K27ac	WT_CM_H3K27ac_peak_634	1.88561	1.892	0.476216	237	.	25.0222	23.7338	1441
contig_1	2446283	2446644	WT	CM	H3K27ac	WT_CM_H3K27ac_peak_635	1.42416	0.361	0.512465	63	.	7.1291	6.34192	179
contig_1	2455597	2457821	WT	CM	H3K27ac	WT_CM_H3K27ac_peak_636	1.98086	2.224	0.532824	337	.	35.2903	33.717	891
contig_1	2457964	2459260	WT	CM	H3K27ac	WT_CM_H3K27ac_peak_637	1.42378	1.296	0.474537	66	.	7.46991	6.67194	525
contig_1	2460388	2461121	WT	CM	H3K27ac	WT_CM_H3K27ac_peak_638	1.52395	0.733	0.495225	96	.	10.5149	9.62499	205
contig_1	2463858	2464250	WT	CM	H3K27ac	WT_CM_H3K27ac_peak_639	1.426	0.392	0.596939	59	.	6.7428	5.96799	198
contig_1	2466023	2467544	WT	CM	H3K27ac	WT_CM_H3K27ac_peak_640	2.04178	1.521	0.505588	315	.	33.0521	31.5431	236
contig_1	2468229	2468788	WT	CM	H3K27ac	WT_CM_H3K27ac_peak_641	1.46827	0.559	0.466905	79	.	8.80466	7.96555	401
contig_1	2469153	2469961	WT	CM	H3K27ac	WT_CM_H3K27ac_peak_642	2.3287	0.808	0.561881	448	.	46.7696	44.853	244
contig_1	2473484	2473791	WT	CM	H3K27ac	WT_CM_H3K27ac_peak_643	1.41459	0.307	0.644951	51	.	5.93992	5.19124	94
contig_1	2479884	2480474	WT	CM	H3K27ac	WT_CM_H3K27ac_peak_644	1.33	0.59	0.498305	35	.	4.23698	3.54859	348
contig_1	2483126	2485086	WT	CM	H3K27ac	WT_CM_H3K27ac_peak_645	1.63553	1.96	0.515816	142	.	15.304	14.2796	1560
contig_1	2485446	2486122	WT	CM	H3K27ac	WT_CM_H3K27ac_peak_646	1.39537	0.676	0.495562	57	.	6.51775	5.75014	161
contig_1	2493387	2493788	WT	CM	H3K27ac	WT_CM_H3K27ac_peak_647	1.83597	0.401	0.486284	219	.	23.1738	21.9356	200
contig_1	2494115	2495295	WT	CM	H3K27ac	WT_CM_H3K27ac_peak_648	2.69922	1.18	0.551695	663	.	69.1802	66.3934	402
contig_1	2573569	2574606	WT	CM	H3K27ac	WT_CM_H3K27ac_peak_649	1.76824	1.037	0.534233	169	.	18.0246	16.9264	482
contig_1	2580049	2580379	WT	CM	H3K27ac	WT_CM_H3K27ac_peak_650	1.47061	0.33	0.609091	64	.	7.27986	6.488	151
contig_1	2589039	2589556	WT	CM	H3K27ac	WT_CM_H3K27ac_peak_651	1.92581	0.517	0.491296	213	.	22.566	21.3444	282
contig_1	2624693	2625122	WT	CM	H3K27ac	WT_CM_H3K27ac_peak_652	1.46706	0.429	0.624709	69	.	7.75838	6.95137	255
contig_1	2634820	2635981	WT	CM	H3K27ac	WT_CM_H3K27ac_peak_653	1.49735	1.161	0.520241	82	.	9.12007	8.27154	746
contig_1	2637862	2639049	WT	CM	H3K27ac	WT_CM_H3K27ac_peak_654	2.47729	1.187	0.577085	489	.	50.9701	48.9168	679
contig_1	2639758	2640758	WT	CM	H3K27ac	WT_CM_H3K27ac_peak_655	2.04178	1	0.48	315	.	33.0521	31.5431	695
contig_1	2643623	2644224	WT	CM	H3K27ac	WT_CM_H3K27ac_peak_656	1.61824	0.601	0.545757	113	.	12.2871	11.3467	293
contig_1	2644344	2644740	WT	CM	H3K27ac	WT_CM_H3K27ac_peak_657	1.33186	0.396	0.489899	40	.	4.80029	4.09085	116
contig_1	2648177	2651441	WT	CM	H3K27ac	WT_CM_H3K27ac_peak_658	1.99069	3.264	0.495098	296	.	31.1449	29.6892	1279
contig_1	2651558	2653117	WT	CM	H3K27ac	WT_CM_H3K27ac_peak_659	1.96789	1.559	0.475305	231	.	24.4177	23.1458	1183
contig_1	2653236	2654208	WT	CM	H3K27ac	WT_CM_H3K27ac_peak_660	1.96782	0.972	0.524691	230	.	24.3344	23.0646	362
contig_1	2659895	2660338	WT	CM	H3K27ac	WT_CM_H3K27ac_peak_661	1.90686	0.443	0.575621	220	.	23.2554	22.015	206
contig_1	2664989	2666364	WT	CM	H3K27ac	WT_CM_H3K27ac_peak_662	2.50032	1.375	0.485818	501	.	52.2668	50.1687	1078
contig_1	2666657	2668815	WT	CM	H3K27ac	WT_CM_H3K27ac_peak_663	1.88762	2.158	0.481464	202	.	21.475	20.283	372
contig_1	2672326	2672815	WT	CM	H3K27ac	WT_CM_H3K27ac_peak_664	1.74169	0.489	0.568507	147	.	15.7959	14.7582	273
contig_1	2691897	2692427	WT	CM	H3K27ac	WT_CM_H3K27ac_peak_665	1.90901	0.53	0.477358	233	.	24.5948	23.318	220
contig_1	2696606	2697102	WT	CM	H3K27ac	WT_CM_H3K27ac_peak_666	1.74588	0.496	0.542339	150	.	16.084	15.0384	238
contig_1	2697338	2700784	WT	CM	H3K27ac	WT_CM_H3K27ac_peak_667	1.96453	3.446	0.537145	266	.	28.0254	26.6552	570
contig_1	2721277	2721762	WT	CM	H3K27ac	WT_CM_H3K27ac_peak_668	1.57415	0.485	0.560825	100	.	10.9665	10.0636	239
contig_1	2723691	2724437	WT	CM	H3K27ac	WT_CM_H3K27ac_peak_669	1.90534	0.746	0.546917	239	.	25.2864	23.991	517
contig_1	2724619	2726867	WT	CM	H3K27ac	WT_CM_H3K27ac_peak_670	3.1163	2.248	0.596085	869	.	90.906	86.9279	1858
contig_1	2727061	2727940	WT	CM	H3K27ac	WT_CM_H3K27ac_peak_671	1.67428	0.879	0.554039	133	.	14.3865	13.3876	143
contig_1	2733148	2734049	WT	CM	H3K27ac	WT_CM_H3K27ac_peak_672	1.55517	0.901	0.529412	90	.	9.91602	9.04364	502
contig_1	2735194	2736267	WT	CM	H3K27ac	WT_CM_H3K27ac_peak_673	2.12708	1.073	0.552656	330	.	34.6002	33.0468	810
contig_1	2736394	2737153	WT	CM	H3K27ac	WT_CM_H3K27ac_peak_674	1.9232	0.759	0.480896	248	.	26.1465	24.8278	352
contig_1	2739284	2740591	WT	CM	H3K27ac	WT_CM_H3K27ac_peak_675	2.03086	1.307	0.534813	278	.	29.288	27.8836	1014
contig_1	2741631	2742742	WT	CM	H3K27ac	WT_CM_H3K27ac_peak_676	1.57962	1.111	0.488749	103	.	11.3074	10.3947	363
contig_1	2776191	2777281	WT	CM	H3K27ac	WT_CM_H3K27ac_peak_677	2.18428	1.09	0.546789	331	.	34.7192	33.1624	670
contig_1	2777443	2778206	WT	CM	H3K27ac	WT_CM_H3K27ac_peak_678	1.98531	0.763	0.580603	245	.	25.8753	24.5638	484
contig_1	2779278	2780714	WT	CM	H3K27ac	WT_CM_H3K27ac_peak_679	2.26687	1.436	0.559889	423	.	44.1452	42.3089	609
contig_1	2781282	2782564	WT	CM	H3K27ac	WT_CM_H3K27ac_peak_680	1.87024	1.282	0.49844	214	.	22.6375	21.414	303
contig_1	2786239	2787442	WT	CM	H3K27ac	WT_CM_H3K27ac_peak_681	2.21777	1.203	0.523691	420	.	43.874	42.0457	616
contig_1	2787570	2790790	WT	CM	H3K27ac	WT_CM_H3K27ac_peak_682	2.49073	3.22	0.493478	594	.	61.8919	59.4234	2263
contig_1	2793140	2793802	WT	CM	H3K27ac	WT_CM_H3K27ac_peak_683	2.0116	0.662	0.539275	271	.	28.5312	27.1472	414
contig_1	2794102	2794424	WT	CM	H3K27ac	WT_CM_H3K27ac_peak_684	1.30314	0.322	0.571429	34	.	4.10017	3.41686	172
contig_1	2797168	2797755	WT	CM	H3K27ac	WT_CM_H3K27ac_peak_685	1.51035	0.587	0.502555	84	.	9.2815	8.42816	194
contig_1	2798645	2798952	WT	CM	H3K27ac	WT_CM_H3K27ac_peak_686	1.45701	0.307	0.37785	72	.	8.0935	7.27617	203
contig_1	2801788	2804425	WT	CM	H3K27ac	WT_CM_H3K27ac_peak_687	1.94653	2.637	0.51953	257	.	27.1368	25.7909	1235
contig_1	2805003	2805727	WT	CM	H3K27ac	WT_CM_H3K27ac_peak_688	1.56529	0.724	0.502762	118	.	12.7793	11.8253	404
contig_1	2806363	2806909	WT	CM	H3K27ac	WT_CM_H3K27ac_peak_689	1.78776	0.546	0.553114	184	.	19.6076	18.4665	261
contig_1	2807083	2807862	WT	CM	H3K27ac	WT_CM_H3K27ac_peak_690	1.89095	0.779	0.521181	249	.	26.232	24.9108	361
contig_1	2810121	2810869	WT	CM	H3K27ac	WT_CM_H3K27ac_peak_691	1.75786	0.748	0.455882	180	.	19.1695	18.0404	164
contig_1	2812133	2812768	WT	CM	H3K27ac	WT_CM_H3K27ac_peak_692	1.57788	0.635	0.418898	128	.	13.8845	12.8997	497
contig_1	2814094	2815164	WT	CM	H3K27ac	WT_CM_H3K27ac_peak_693	2.1035	1.07	0.530841	349	.	36.6016	34.9903	533
contig_1	2825402	2825927	WT	CM	H3K27ac	WT_CM_H3K27ac_peak_694	1.26938	0.525	0.459048	30	.	3.71392	3.04593	252
contig_1	2826392	2826878	WT	CM	H3K27ac	WT_CM_H3K27ac_peak_695	1.46878	0.486	0.460905	78	.	8.70143	7.86552	307
contig_1	2827286	2829090	WT	CM	H3K27ac	WT_CM_H3K27ac_peak_696	2.03629	1.804	0.523282	291	.	30.6275	29.1861	267
contig_1	2837090	2837729	WT	CM	H3K27ac	WT_CM_H3K27ac_peak_697	1.43757	0.639	0.444444	72	.	8.09571	7.27826	351
contig_1	2838053	2838826	WT	CM	H3K27ac	WT_CM_H3K27ac_peak_698	1.32809	0.773	0.510996	41	.	4.84417	4.13319	452
contig_1	2842861	2843300	WT	CM	H3K27ac	WT_CM_H3K27ac_peak_699	1.35799	0.439	0.47836	44	.	5.14695	4.42527	83
contig_1	2843574	2844616	WT	CM	H3K27ac	WT_CM_H3K27ac_peak_700	1.45204	1.042	0.502879	69	.	7.75211	6.94541	440
contig_1	2865645	2867707	WT	CM	H3K27ac	WT_CM_H3K27ac_peak_701	1.82938	2.062	0.522793	231	.	24.3909	23.1198	727
contig_1	2875834	2876567	WT	CM	H3K27ac	WT_CM_H3K27ac_peak_702	1.57472	0.733	0.455662	111	.	12.1261	11.1904	261
contig_1	2881378	2881967	WT	CM	H3K27ac	WT_CM_H3K27ac_peak_703	2.08066	0.589	0.499151	345	.	36.1504	34.5519	241
contig_1	2882437	2883681	WT	CM	H3K27ac	WT_CM_H3K27ac_peak_704	1.96186	1.244	0.491158	282	.	29.6165	28.2033	1010
contig_1	2884128	2885427	WT	CM	H3K27ac	WT_CM_H3K27ac_peak_705	1.94747	1.299	0.491147	261	.	27.4859	26.1304	392
contig_1	2894119	2898860	WT	CM	H3K27ac	WT_CM_H3K27ac_peak_706	2.5949	4.741	0.504746	654	.	68.1533	65.4131	3813
contig_1	2899100	2899600	WT	CM	H3K27ac	WT_CM_H3K27ac_peak_707	2.13073	0.5	0.484	414	.	43.2156	41.4074	283
contig_1	2900092	2900812	WT	CM	H3K27ac	WT_CM_H3K27ac_peak_708	1.92512	0.72	0.475	311	.	32.6271	31.13	436
contig_1	2901021	2902153	WT	CM	H3K27ac	WT_CM_H3K27ac_peak_709	2.17937	1.132	0.501767	436	.	45.561	43.682	451
contig_1	2902804	2905759	WT	CM	H3K27ac	WT_CM_H3K27ac_peak_710	1.94526	2.955	0.533333	271	.	28.584	27.1986	416
contig_1	2905849	2906323	WT	CM	H3K27ac	WT_CM_H3K27ac_peak_711	1.25373	0.474	0.544304	26	.	3.26361	2.61422	372
contig_1	2906768	2907382	WT	CM	H3K27ac	WT_CM_H3K27ac_peak_712	1.85569	0.614	0.565147	222	.	23.5342	22.2863	415
contig_1	2907747	2908337	WT	CM	H3K27ac	WT_CM_H3K27ac_peak_713	1.78658	0.59	0.488136	208	.	22.0288	20.8218	174
contig_1	2908739	2909900	WT	CM	H3K27ac	WT_CM_H3K27ac_peak_714	1.86936	1.161	0.509044	235	.	24.8605	23.5766	339
contig_1	2910511	2910809	WT	CM	H3K27ac	WT_CM_H3K27ac_peak_715	1.34793	0.298	0.473154	51	.	5.85273	5.10693	170
contig_1	2911084	2912731	WT	CM	H3K27ac	WT_CM_H3K27ac_peak_716	2.13468	1.647	0.52459	374	.	39.1402	37.4547	1162
contig_1	2913123	2913913	WT	CM	H3K27ac	WT_CM_H3K27ac_peak_717	1.51287	0.79	0.46962	97	.	10.6775	9.7829	258
contig_1	2914629	2914982	WT	CM	H3K27ac	WT_CM_H3K27ac_peak_718	1.65526	0.353	0.464589	149	.	15.9475	14.9057	191
contig_1	2915178	2915642	WT	CM	H3K27ac	WT_CM_H3K27ac_peak_719	1.94355	0.464	0.476293	265	.	27.892	26.5253	231
contig_1	2915902	2916607	WT	CM	H3K27ac	WT_CM_H3K27ac_peak_720	1.92518	0.705	0.499291	252	.	26.5993	25.2683	394
contig_1	2917691	2918456	WT	CM	H3K27ac	WT_CM_H3K27ac_peak_721	2.56059	0.765	0.552941	651	.	67.8466	65.1194	436
contig_1	2921686	2924141	WT	CM	H3K27ac	WT_CM_H3K27ac_peak_722	2.26548	2.455	0.470876	418	.	43.6362	41.8157	1268
contig_1	2924566	2925494	WT	CM	H3K27ac	WT_CM_H3K27ac_peak_723	2.00116	0.928	0.508621	292	.	30.7078	29.2645	391
contig_1	2926854	2927439	WT	CM	H3K27ac	WT_CM_H3K27ac_peak_724	2.09216	0.585	0.528205	315	.	33.0284	31.5199	304
contig_1	2927698	2928563	WT	CM	H3K27ac	WT_CM_H3K27ac_peak_725	1.95357	0.865	0.56763	250	.	26.3563	25.0319	320
contig_1	2929783	2930884	WT	CM	H3K27ac	WT_CM_H3K27ac_peak_726	1.29715	1.101	0.526794	32	.	3.92053	3.24442	247
contig_1	2930958	2933064	WT	CM	H3K27ac	WT_CM_H3K27ac_peak_727	2.20843	2.106	0.493827	415	.	43.3694	41.5564	724
contig_1	2935969	2936395	WT	CM	H3K27ac	WT_CM_H3K27ac_peak_728	2.29745	0.426	0.542253	430	.	44.9199	43.0598	191
contig_1	2943287	2944016	WT	CM	H3K27ac	WT_CM_H3K27ac_peak_729	1.3353	0.729	0.502058	37	.	4.44992	3.7535	590
contig_1	2948548	2949148	WT	CM	H3K27ac	WT_CM_H3K27ac_peak_730	1.38596	0.6	0.486667	60	.	6.80181	6.02511	283
contig_1	2949691	2950617	WT	CM	H3K27ac	WT_CM_H3K27ac_peak_731	1.78223	0.926	0.481641	178	.	18.9407	17.8177	393
contig_1	2955753	2957310	WT	CM	H3K27ac	WT_CM_H3K27ac_peak_732	2.03321	1.557	0.53693	286	.	30.075	28.6492	1207
contig_1	2958142	2958493	WT	CM	H3K27ac	WT_CM_H3K27ac_peak_733	1.26009	0.351	0.609687	25	.	3.22005	2.57247	93
contig_1	2958800	2959529	WT	CM	H3K27ac	WT_CM_H3K27ac_peak_734	1.97311	0.729	0.552812	269	.	28.3366	26.9581	480
contig_1	2960217	2961444	WT	CM	H3K27ac	WT_CM_H3K27ac_peak_735	1.67337	1.227	0.511002	144	.	15.5011	14.4713	314
contig_1	2961921	2962613	WT	CM	H3K27ac	WT_CM_H3K27ac_peak_736	1.41612	0.692	0.536127	71	.	7.96225	7.14894	170
contig_1	2973268	2976185	WT	CM	H3K27ac	WT_CM_H3K27ac_peak_737	2.1127	2.917	0.483373	347	.	36.3909	34.7855	1745
contig_1	2976685	2978692	WT	CM	H3K27ac	WT_CM_H3K27ac_peak_738	2.27747	2.007	0.475835	431	.	45.0336	43.1704	674
contig_1	2978870	2979413	WT	CM	H3K27ac	WT_CM_H3K27ac_peak_739	1.63757	0.543	0.47698	144	.	15.4618	14.4331	315
contig_1	2979981	2980913	WT	CM	H3K27ac	WT_CM_H3K27ac_peak_740	2.12476	0.932	0.4603	323	.	33.9265	32.3926	587
contig_1	2981040	2981880	WT	CM	H3K27ac	WT_CM_H3K27ac_peak_741	1.75486	0.84	0.470238	202	.	21.451	20.2597	532
contig_1	2982010	2983364	WT	CM	H3K27ac	WT_CM_H3K27ac_peak_742	1.82746	1.354	0.507386	222	.	23.4625	22.2164	236
contig_1	2984216	2985446	WT	CM	H3K27ac	WT_CM_H3K27ac_peak_743	1.71167	1.23	0.490244	164	.	17.4847	16.4011	553
contig_1	2985901	2986498	WT	CM	H3K27ac	WT_CM_H3K27ac_peak_744	1.3925	0.597	0.477387	57	.	6.56359	5.79449	400
contig_1	2986648	2988044	WT	CM	H3K27ac	WT_CM_H3K27ac_peak_745	2.57125	1.396	0.553725	635	.	66.1776	63.5236	687
contig_1	2988946	2989254	WT	CM	H3K27ac	WT_CM_H3K27ac_peak_746	1.24948	0.308	0.519481	26	.	3.25744	2.60828	138
contig_1	2998342	3000096	WT	CM	H3K27ac	WT_CM_H3K27ac_peak_747	1.95895	1.754	0.567845	253	.	26.702	25.3681	1335
contig_1	3001319	3003698	WT	CM	H3K27ac	WT_CM_H3K27ac_peak_748	2.08794	2.379	0.514082	334	.	35.0368	33.4709	2090
contig_1	3004675	3006617	WT	CM	H3K27ac	WT_CM_H3K27ac_peak_749	2.50522	1.942	0.522657	596	.	62.1465	59.667	543
contig_1	3007843	3009717	WT	CM	H3K27ac	WT_CM_H3K27ac_peak_750	2.34357	1.874	0.548559	508	.	52.9566	50.8346	497
contig_1	3014984	3015561	WT	CM	H3K27ac	WT_CM_H3K27ac_peak_751	1.52982	0.577	0.478336	96	.	10.5018	9.61225	354
contig_1	3015972	3016974	WT	CM	H3K27ac	WT_CM_H3K27ac_peak_752	1.62264	1.002	0.520958	115	.	12.4929	11.5468	252
contig_1	3017589	3018524	WT	CM	H3K27ac	WT_CM_H3K27ac_peak_753	1.64171	0.935	0.502674	133	.	14.3491	13.3513	729
contig_1	3018907	3020068	WT	CM	H3K27ac	WT_CM_H3K27ac_peak_754	1.68596	1.161	0.562446	139	.	14.921	13.9072	218
contig_1	3021667	3022173	WT	CM	H3K27ac	WT_CM_H3K27ac_peak_755	1.34875	0.506	0.56917	42	.	5.00525	4.28855	319
contig_1	3022956	3031267	WT	CM	H3K27ac	WT_CM_H3K27ac_peak_756	2.75505	8.311	0.497774	746	.	77.8271	74.6005	5749
contig_1	3033508	3035728	WT	CM	H3K27ac	WT_CM_H3K27ac_peak_757	2.24065	2.22	0.538739	500	.	52.1328	50.0393	1937
contig_1	3036883	3037381	WT	CM	H3K27ac	WT_CM_H3K27ac_peak_758	2.16955	0.498	0.443775	368	.	38.529	36.8618	189
contig_1	3037786	3039238	WT	CM	H3K27ac	WT_CM_H3K27ac_peak_759	2.14306	1.452	0.444904	360	.	37.6889	36.0462	553
contig_1	3040040	3040387	WT	CM	H3K27ac	WT_CM_H3K27ac_peak_760	1.33649	0.347	0.538905	42	.	4.9786	4.26287	147
contig_1	3041658	3043177	WT	CM	H3K27ac	WT_CM_H3K27ac_peak_761	1.91254	1.519	0.523371	283	.	29.7407	28.324	999
contig_1	3043553	3043888	WT	CM	H3K27ac	WT_CM_H3K27ac_peak_762	1.44166	0.335	0.459701	89	.	9.84349	8.97325	186
contig_1	3044183	3046003	WT	CM	H3K27ac	WT_CM_H3K27ac_peak_763	1.83265	1.82	0.475824	230	.	24.3164	23.0472	655
contig_1	3046369	3046707	WT	CM	H3K27ac	WT_CM_H3K27ac_peak_764	1.58474	0.338	0.556213	113	.	12.2927	11.3521	165
contig_1	3050075	3051019	WT	CM	H3K27ac	WT_CM_H3K27ac_peak_765	2.11293	0.944	0.547669	369	.	38.6242	36.9537	605
contig_1	3051758	3052507	WT	CM	H3K27ac	WT_CM_H3K27ac_peak_766	1.61163	0.749	0.544726	126	.	13.5807	12.6044	245
contig_1	3053739	3054047	WT	CM	H3K27ac	WT_CM_H3K27ac_peak_767	1.28827	0.308	0.435065	32	.	3.95753	3.27996	263
contig_1	3055786	3056900	WT	CM	H3K27ac	WT_CM_H3K27ac_peak_768	1.57968	1.114	0.439856	126	.	13.5852	12.6087	364
contig_1	3057120	3058041	WT	CM	H3K27ac	WT_CM_H3K27ac_peak_769	2.22766	0.921	0.511401	416	.	43.4217	41.6073	317
contig_1	3060113	3061052	WT	CM	H3K27ac	WT_CM_H3K27ac_peak_770	1.83238	0.939	0.469649	236	.	24.9032	23.6181	606
contig_1	3061287	3061635	WT	CM	H3K27ac	WT_CM_H3K27ac_peak_771	2.0364	0.348	0.494253	302	.	31.6929	30.222	205
contig_1	3061895	3065251	WT	CM	H3K27ac	WT_CM_H3K27ac_peak_772	2.80227	3.356	0.51758	773	.	80.7094	77.3187	821
contig_1	3067507	3068929	WT	CM	H3K27ac	WT_CM_H3K27ac_peak_773	1.59138	1.422	0.568214	128	.	13.7969	12.8146	146
contig_1	3076859	3078265	WT	CM	H3K27ac	WT_CM_H3K27ac_peak_774	2.02443	1.406	0.513514	314	.	32.9862	31.4789	1085
contig_1	3079709	3080247	WT	CM	H3K27ac	WT_CM_H3K27ac_peak_775	1.95502	0.538	0.594796	270	.	28.4769	27.0944	248
contig_1	3085966	3088169	WT	CM	H3K27ac	WT_CM_H3K27ac_peak_776	2.27272	2.203	0.502497	452	.	47.2301	45.2994	776
contig_1	3089304	3089733	WT	CM	H3K27ac	WT_CM_H3K27ac_peak_777	1.65785	0.429	0.477855	148	.	15.8405	14.8015	151
contig_1	3090743	3091312	WT	CM	H3K27ac	WT_CM_H3K27ac_peak_778	1.51939	0.569	0.546573	88	.	9.74395	8.87663	283
contig_1	3093857	3094575	WT	CM	H3K27ac	WT_CM_H3K27ac_peak_779	1.79951	0.718	0.51532	232	.	24.5744	23.2982	452
contig_1	3096906	3098739	WT	CM	H3K27ac	WT_CM_H3K27ac_peak_780	1.8749	1.833	0.479542	233	.	24.6371	23.3593	639
contig_1	3100368	3101108	WT	CM	H3K27ac	WT_CM_H3K27ac_peak_781	1.9181	0.74	0.482432	233	.	24.6784	23.3993	457
contig_1	3104334	3105140	WT	CM	H3K27ac	WT_CM_H3K27ac_peak_782	1.33503	0.806	0.501241	44	.	5.19174	4.46841	673
contig_1	3105603	3106315	WT	CM	H3K27ac	WT_CM_H3K27ac_peak_783	1.17499	0.712	0.494382	15	.	2.13172	1.53422	53
contig_1	3108103	3109006	WT	CM	H3K27ac	WT_CM_H3K27ac_peak_784	1.4638	0.903	0.467331	75	.	8.40247	7.57557	706
contig_1	3109322	3109759	WT	CM	H3K27ac	WT_CM_H3K27ac_peak_785	1.75053	0.437	0.464531	170	.	18.1773	17.0751	248
contig_1	3110165	3111100	WT	CM	H3K27ac	WT_CM_H3K27ac_peak_786	2.43992	0.935	0.493048	538	.	56.1126	53.8752	477
contig_1	3113441	3114182	WT	CM	H3K27ac	WT_CM_H3K27ac_peak_787	1.8283	0.741	0.439946	193	.	20.5248	19.3588	277
contig_1	3114333	3115092	WT	CM	H3K27ac	WT_CM_H3K27ac_peak_788	1.79142	0.759	0.555995	172	.	18.3608	17.2535	500
contig_1	3117979	3118630	WT	CM	H3K27ac	WT_CM_H3K27ac_peak_789	2.20003	0.651	0.600614	363	.	38.0253	36.3731	244
contig_1	3120081	3120450	WT	CM	H3K27ac	WT_CM_H3K27ac_peak_790	1.30452	0.369	0.468835	38	.	4.51233	3.81347	213
contig_1	3120764	3121378	WT	CM	H3K27ac	WT_CM_H3K27ac_peak_791	1.48757	0.614	0.446254	85	.	9.37003	8.51388	228
contig_1	3127470	3128724	WT	CM	H3K27ac	WT_CM_H3K27ac_peak_792	2.01331	1.254	0.531898	312	.	32.7162	31.2165	690
contig_1	3128994	3129560	WT	CM	H3K27ac	WT_CM_H3K27ac_peak_793	1.35755	0.566	0.478799	46	.	5.3693	4.63983	175
contig_1	3131357	3132917	WT	CM	H3K27ac	WT_CM_H3K27ac_peak_794	1.55098	1.56	0.473077	108	.	11.7823	10.856	1106
contig_1	3133448	3134308	WT	CM	H3K27ac	WT_CM_H3K27ac_peak_795	1.44604	0.86	0.476744	88	.	9.73982	8.87261	649
contig_1	3134609	3136172	WT	CM	H3K27ac	WT_CM_H3K27ac_peak_796	2.25189	1.563	0.483685	441	.	45.9929	44.1003	556
contig_1	3136584	3137043	WT	CM	H3K27ac	WT_CM_H3K27ac_peak_797	1.37606	0.459	0.466231	51	.	5.85554	5.10968	217
contig_1	3139273	3141116	WT	CM	H3K27ac	WT_CM_H3K27ac_peak_798	1.9338	1.843	0.516549	297	.	31.2396	29.7813	1598
contig_1	3146202	3146543	WT	CM	H3K27ac	WT_CM_H3K27ac_peak_799	1.2413	0.341	0.504399	25	.	3.22127	2.57362	296
contig_1	3147016	3148813	WT	CM	H3K27ac	WT_CM_H3K27ac_peak_800	2.85487	1.797	0.527546	806	.	84.2125	80.618	446
contig_1	3151741	3152962	WT	CM	H3K27ac	WT_CM_H3K27ac_peak_801	1.88226	1.221	0.515152	239	.	25.2607	23.9659	800
contig_1	3153856	3154458	WT	CM	H3K27ac	WT_CM_H3K27ac_peak_802	1.82811	0.602	0.511628	199	.	21.1127	19.9306	395
contig_1	3154743	3156072	WT	CM	H3K27ac	WT_CM_H3K27ac_peak_803	1.90471	1.329	0.513168	261	.	27.4893	26.1337	239
contig_1	3156905	3157837	WT	CM	H3K27ac	WT_CM_H3K27ac_peak_804	2.02332	0.932	0.476395	275	.	28.9384	27.5434	638
contig_1	3160870	3162373	WT	CM	H3K27ac	WT_CM_H3K27ac_peak_805	2.1578	1.503	0.549568	392	.	41.0129	39.2722	1115
contig_1	3162888	3163630	WT	CM	H3K27ac	WT_CM_H3K27ac_peak_806	1.80439	0.742	0.502695	210	.	22.2375	21.0247	342
contig_1	3170135	3171161	WT	CM	H3K27ac	WT_CM_H3K27ac_peak_807	2.13308	1.026	0.501949	369	.	38.5798	36.9105	475
contig_1	3173308	3173711	WT	CM	H3K27ac	WT_CM_H3K27ac_peak_808	1.37119	0.403	0.451613	50	.	5.75223	5.00989	193
contig_1	3174327	3174636	WT	CM	H3K27ac	WT_CM_H3K27ac_peak_809	1.41727	0.309	0.601942	58	.	6.62851	5.85738	125
contig_1	3180351	3182390	WT	CM	H3K27ac	WT_CM_H3K27ac_peak_810	2.24052	2.039	0.520844	434	.	45.2822	43.4112	1260
contig_1	3183069	3183588	WT	CM	H3K27ac	WT_CM_H3K27ac_peak_811	1.84178	0.519	0.49711	212	.	22.4378	21.2197	265
contig_1	3183943	3184884	WT	CM	H3K27ac	WT_CM_H3K27ac_peak_812	1.69413	0.941	0.469713	167	.	17.7939	16.7019	131
contig_1	3185265	3185626	WT	CM	H3K27ac	WT_CM_H3K27ac_peak_813	1.59909	0.361	0.421053	127	.	13.7078	12.7279	191
contig_1	3185873	3186784	WT	CM	H3K27ac	WT_CM_H3K27ac_peak_814	2.14896	0.911	0.489572	368	.	38.5254	36.8582	267
contig_1	3191600	3192493	WT	CM	H3K27ac	WT_CM_H3K27ac_peak_815	1.72419	0.893	0.486002	152	.	16.3008	15.2495	495
contig_1	3192728	3193402	WT	CM	H3K27ac	WT_CM_H3K27ac_peak_816	1.45738	0.674	0.47181	79	.	8.83167	7.99187	513
contig_1	3194214	3194935	WT	CM	H3K27ac	WT_CM_H3K27ac_peak_817	1.70087	0.721	0.532594	142	.	15.246	14.2231	342
contig_1	3196197	3197570	WT	CM	H3K27ac	WT_CM_H3K27ac_peak_818	1.55965	1.373	0.522942	117	.	12.6806	11.7293	913
contig_1	3198205	3198661	WT	CM	H3K27ac	WT_CM_H3K27ac_peak_819	1.72903	0.456	0.541667	153	.	16.3884	15.3346	221
contig_1	3199040	3199469	WT	CM	H3K27ac	WT_CM_H3K27ac_peak_820	1.61472	0.429	0.620047	119	.	12.9339	11.9755	184
contig_1	3208031	3208416	WT	CM	H3K27ac	WT_CM_H3K27ac_peak_821	1.51536	0.385	0.438961	89	.	9.77544	8.90713	137
contig_1	3218691	3219258	WT	CM	H3K27ac	WT_CM_H3K27ac_peak_822	1.68702	0.567	0.52381	143	.	15.3595	14.3337	281
contig_1	3227380	3227716	WT	CM	H3K27ac	WT_CM_H3K27ac_peak_823	1.23714	0.336	0.502976	21	.	2.79885	2.16962	47
contig_1	3230371	3233321	WT	CM	H3K27ac	WT_CM_H3K27ac_peak_824	2.20952	2.95	0.559661	408	.	42.666	40.8747	2580
contig_1	3234867	3235574	WT	CM	H3K27ac	WT_CM_H3K27ac_peak_825	2.176	0.707	0.479491	415	.	43.3361	41.5248	330
contig_1	3237591	3239873	WT	CM	H3K27ac	WT_CM_H3K27ac_peak_826	2.06868	2.282	0.52936	344	.	36.0297	34.4346	1866
contig_1	3240772	3241126	WT	CM	H3K27ac	WT_CM_H3K27ac_peak_827	1.40721	0.354	0.483051	60	.	6.8112	6.0342	253
contig_1	3242030	3242504	WT	CM	H3K27ac	WT_CM_H3K27ac_peak_828	1.59063	0.474	0.493671	129	.	13.8962	12.911	210
contig_1	3243120	3243982	WT	CM	H3K27ac	WT_CM_H3K27ac_peak_829	1.91889	0.862	0.49536	257	.	27.1284	25.7828	283
contig_1	3244270	3247229	WT	CM	H3K27ac	WT_CM_H3K27ac_peak_830	2.14392	2.959	0.507942	411	.	42.9241	41.1249	1278
contig_1	3248266	3249217	WT	CM	H3K27ac	WT_CM_H3K27ac_peak_831	1.92128	0.951	0.467928	245	.	25.8499	24.5391	348
contig_1	3252199	3253201	WT	CM	H3K27ac	WT_CM_H3K27ac_peak_832	1.40805	1.002	0.497006	61	.	6.92488	6.14432	748
contig_1	3255638	3257107	WT	CM	H3K27ac	WT_CM_H3K27ac_peak_833	2.37272	1.469	0.521443	539	.	56.1424	53.9041	1033
contig_1	3257367	3259322	WT	CM	H3K27ac	WT_CM_H3K27ac_peak_834	2.66121	1.955	0.486445	702	.	73.238	70.2573	1538
contig_1	3259603	3260511	WT	CM	H3K27ac	WT_CM_H3K27ac_peak_835	2.0032	0.908	0.476872	290	.	30.531	29.0925	669
contig_1	3261157	3262997	WT	CM	H3K27ac	WT_CM_H3K27ac_peak_836	2.60832	1.84	0.522826	682	.	71.1632	68.2849	1446
contig_1	3263467	3264563	WT	CM	H3K27ac	WT_CM_H3K27ac_peak_837	2.48934	1.096	0.478102	573	.	59.7763	57.3974	330
contig_1	3264681	3265990	WT	CM	H3K27ac	WT_CM_H3K27ac_peak_838	1.94324	1.309	0.468296	282	.	29.682	28.2668	619
contig_1	3266333	3267514	WT	CM	H3K27ac	WT_CM_H3K27ac_peak_839	1.96762	1.181	0.562235	253	.	26.6791	25.3458	575
contig_1	3267797	3268597	WT	CM	H3K27ac	WT_CM_H3K27ac_peak_840	1.35716	0.8	0.5275	48	.	5.59123	4.85427	191
contig_1	3269743	3270306	WT	CM	H3K27ac	WT_CM_H3K27ac_peak_841	1.28508	0.563	0.568384	30	.	3.76477	3.09478	229
contig_1	3285962	3286534	WT	CM	H3K27ac	WT_CM_H3K27ac_peak_842	1.84389	0.572	0.561189	196	.	20.8181	19.6437	325
contig_1	3291746	3292044	WT	CM	H3K27ac	WT_CM_H3K27ac_peak_843	1.58197	0.298	0.479866	101	.	11.0877	10.1813	150
contig_1	3292473	3292816	WT	CM	H3K27ac	WT_CM_H3K27ac_peak_844	1.37329	0.343	0.469388	50	.	5.7762	5.0331	186
contig_1	3298797	3299493	WT	CM	H3K27ac	WT_CM_H3K27ac_peak_845	1.67922	0.696	0.479885	146	.	15.7309	14.695	357
contig_1	3309492	3310224	WT	CM	H3K27ac	WT_CM_H3K27ac_peak_846	1.8097	0.732	0.483607	197	.	20.8935	19.717	414
contig_1	3313433	3314035	WT	CM	H3K27ac	WT_CM_H3K27ac_peak_847	1.33866	0.602	0.508306	41	.	4.89875	4.18582	150
contig_1	3316234	3317067	WT	CM	H3K27ac	WT_CM_H3K27ac_peak_848	2.17514	0.833	0.496999	372	.	38.9552	37.2748	616
contig_1	3317309	3317934	WT	CM	H3K27ac	WT_CM_H3K27ac_peak_849	1.81995	0.625	0.48	233	.	24.6174	23.34	381
contig_1	3318817	3319378	WT	CM	H3K27ac	WT_CM_H3K27ac_peak_850	1.33	0.561	0.573975	40	.	4.78088	4.07217	123
contig_1	3323005	3324074	WT	CM	H3K27ac	WT_CM_H3K27ac_peak_851	1.78592	1.069	0.466791	191	.	20.2854	19.1254	786
contig_1	3325917	3326646	WT	CM	H3K27ac	WT_CM_H3K27ac_peak_852	1.51564	0.729	0.555556	88	.	9.74907	8.88163	463
contig_1	3327480	3328699	WT	CM	H3K27ac	WT_CM_H3K27ac_peak_853	2.40471	1.219	0.52502	546	.	56.8674	54.6026	875
contig_1	3328970	3329309	WT	CM	H3K27ac	WT_CM_H3K27ac_peak_854	1.44969	0.339	0.554572	73	.	8.21662	7.39553	159
contig_1	3329898	3330305	WT	CM	H3K27ac	WT_CM_H3K27ac_peak_855	1.44758	0.407	0.464373	75	.	8.32627	7.50179	231
contig_1	3331004	3332012	WT	CM	H3K27ac	WT_CM_H3K27ac_peak_856	2.264	1.008	0.517857	426	.	44.4805	42.634	340
contig_1	3334380	3335003	WT	CM	H3K27ac	WT_CM_H3K27ac_peak_857	1.65963	0.623	0.556982	157	.	16.8594	15.7928	347
contig_1	3335306	3339779	WT	CM	H3K27ac	WT_CM_H3K27ac_peak_858	2.82986	4.473	0.483792	780	.	81.488	78.056	2463
contig_1	3340143	3342485	WT	CM	H3K27ac	WT_CM_H3K27ac_peak_859	2.03024	2.342	0.457728	307	.	32.2517	30.7652	1137
contig_1	3342761	3343177	WT	CM	H3K27ac	WT_CM_H3K27ac_peak_860	2.00837	0.416	0.471154	321	.	33.6286	32.1031	190
contig_1	3343442	3345664	WT	CM	H3K27ac	WT_CM_H3K27ac_peak_861	2.3695	2.222	0.537804	508	.	53.0122	50.8881	307
contig_1	3357239	3357945	WT	CM	H3K27ac	WT_CM_H3K27ac_peak_862	1.9923	0.706	0.518414	312	.	32.7132	31.2136	396
contig_1	3358143	3359548	WT	CM	H3K27ac	WT_CM_H3K27ac_peak_863	2.44316	1.405	0.525979	531	.	55.3311	53.1226	811
contig_1	3368631	3368940	WT	CM	H3K27ac	WT_CM_H3K27ac_peak_864	1.31483	0.309	0.521036	38	.	4.50173	3.80326	167
contig_1	3378617	3379443	WT	CM	H3K27ac	WT_CM_H3K27ac_peak_865	2.95346	0.826	0.658596	811	.	84.7883	81.1617	487
contig_1	3382144	3384490	WT	CM	H3K27ac	WT_CM_H3K27ac_peak_866	2.07945	2.346	0.509804	352	.	36.8452	35.2269	2022
contig_1	3384959	3386416	WT	CM	H3K27ac	WT_CM_H3K27ac_peak_867	1.80941	1.457	0.463281	222	.	23.504	22.2567	330
contig_1	3390055	3392034	WT	CM	H3K27ac	WT_CM_H3K27ac_peak_868	1.96907	1.979	0.514907	259	.	27.2973	25.9472	458
contig_1	3396815	3397293	WT	CM	H3K27ac	WT_CM_H3K27ac_peak_869	1.51066	0.478	0.470711	83	.	9.15642	8.30676	206
contig_1	3402399	3402880	WT	CM	H3K27ac	WT_CM_H3K27ac_peak_870	1.73523	0.481	0.424116	177	.	18.8693	17.748	275
contig_1	3406585	3408719	WT	CM	H3K27ac	WT_CM_H3K27ac_peak_871	2.17115	2.134	0.495783	455	.	47.4457	45.5082	1558
contig_1	3410131	3410832	WT	CM	H3K27ac	WT_CM_H3K27ac_peak_872	1.78417	0.701	0.574893	179	.	19.124	17.9959	498
contig_1	3410935	3411331	WT	CM	H3K27ac	WT_CM_H3K27ac_peak_873	1.30724	0.396	0.40404	40	.	4.80809	4.0984	193
contig_1	3418799	3419570	WT	CM	H3K27ac	WT_CM_H3K27ac_peak_874	1.80747	0.771	0.499352	200	.	21.2653	20.079	563
contig_1	3423763	3424186	WT	CM	H3K27ac	WT_CM_H3K27ac_peak_875	1.52395	0.423	0.529551	96	.	10.5149	9.62499	232
contig_1	3436592	3437136	WT	CM	H3K27ac	WT_CM_H3K27ac_peak_876	1.41239	0.544	0.511029	60	.	6.81087	6.03391	254
contig_1	3437446	3439264	WT	CM	H3K27ac	WT_CM_H3K27ac_peak_877	1.97519	1.818	0.486799	296	.	31.1115	29.6567	1415
contig_1	3439507	3440321	WT	CM	H3K27ac	WT_CM_H3K27ac_peak_878	1.4971	0.814	0.425061	81	.	9.01818	8.17266	662
contig_1	3441401	3442005	WT	CM	H3K27ac	WT_CM_H3K27ac_peak_879	2.0125	0.604	0.488411	294	.	30.8814	29.4333	203
contig_1	3442294	3444311	WT	CM	H3K27ac	WT_CM_H3K27ac_peak_880	2.09372	2.017	0.513634	327	.	34.3163	32.7711	1274
contig_1	3451073	3452039	WT	CM	H3K27ac	WT_CM_H3K27ac_peak_881	1.88765	0.966	0.524845	251	.	26.4697	25.142	741
contig_1	3452631	3453981	WT	CM	H3K27ac	WT_CM_H3K27ac_peak_882	1.92013	1.35	0.537778	239	.	25.2781	23.9829	1024
contig_1	3458771	3459914	WT	CM	H3K27ac	WT_CM_H3K27ac_peak_883	2.04218	1.143	0.575678	308	.	32.3553	30.8658	835
contig_1	3460108	3461473	WT	CM	H3K27ac	WT_CM_H3K27ac_peak_884	2.18709	1.365	0.511355	364	.	38.0647	36.4108	400
contig_1	3461582	3462691	WT	CM	H3K27ac	WT_CM_H3K27ac_peak_885	2.16983	1.109	0.576195	398	.	41.6255	39.8666	831
contig_1	3462845	3466819	WT	CM	H3K27ac	WT_CM_H3K27ac_peak_886	2.23366	3.974	0.501007	432	.	45.0977	43.2321	1190
contig_1	3466928	3470660	WT	CM	H3K27ac	WT_CM_H3K27ac_peak_887	2.50978	3.732	0.53403	558	.	58.1891	55.8742	1091
contig_1	3470969	3473287	WT	CM	H3K27ac	WT_CM_H3K27ac_peak_888	2.51403	2.318	0.554357	559	.	58.231	55.9147	369
contig_1	3474470	3475816	WT	CM	H3K27ac	WT_CM_H3K27ac_peak_889	2.35225	1.346	0.555721	497	.	51.8816	49.7968	944
contig_1	3476273	3477103	WT	CM	H3K27ac	WT_CM_H3K27ac_peak_890	2.19683	0.83	0.471084	415	.	43.4056	41.5916	315
contig_1	3477643	3480197	WT	CM	H3K27ac	WT_CM_H3K27ac_peak_891	1.97475	2.554	0.499608	356	.	37.3009	35.6695	508
contig_1	3481098	3481831	WT	CM	H3K27ac	WT_CM_H3K27ac_peak_892	1.80004	0.733	0.572988	194	.	20.6343	19.4648	231
contig_1	3482562	3484161	WT	CM	H3K27ac	WT_CM_H3K27ac_peak_893	1.57724	1.599	0.531582	103	.	11.2847	10.3725	1031
contig_1	3486310	3486780	WT	CM	H3K27ac	WT_CM_H3K27ac_peak_894	1.61733	0.47	0.56383	114	.	12.4383	11.4936	230
contig_1	3488036	3490574	WT	CM	H3K27ac	WT_CM_H3K27ac_peak_895	1.56331	2.538	0.51379	109	.	11.8763	10.9475	837
contig_1	3490657	3492045	WT	CM	H3K27ac	WT_CM_H3K27ac_peak_896	1.58318	1.388	0.533862	104	.	11.3609	10.4467	453
contig_1	3496174	3498762	WT	CM	H3K27ac	WT_CM_H3K27ac_peak_897	2.08905	2.588	0.496136	365	.	38.1856	36.5285	659
contig_1	3499103	3500497	WT	CM	H3K27ac	WT_CM_H3K27ac_peak_898	1.50419	1.394	0.558106	89	.	9.81189	8.94254	245
contig_1	3500926	3501475	WT	CM	H3K27ac	WT_CM_H3K27ac_peak_899	1.78369	0.549	0.460838	201	.	21.3727	20.1835	359
contig_1	3501703	3502686	WT	CM	H3K27ac	WT_CM_H3K27ac_peak_900	2.25996	0.983	0.519837	394	.	41.1633	39.4178	393
contig_1	3503636	3504610	WT	CM	H3K27ac	WT_CM_H3K27ac_peak_901	1.76013	0.974	0.491786	161	.	17.1897	16.1142	706
contig_1	3508445	3510093	WT	CM	H3K27ac	WT_CM_H3K27ac_peak_902	1.80123	1.648	0.48483	220	.	23.3213	22.0791	1336
contig_1	3510420	3511330	WT	CM	H3K27ac	WT_CM_H3K27ac_peak_903	1.54213	0.91	0.495604	96	.	10.5829	9.69096	243
contig_1	3515979	3516987	WT	CM	H3K27ac	WT_CM_H3K27ac_peak_904	1.93956	1.008	0.498016	251	.	26.4966	25.1683	748
contig_1	3518948	3519437	WT	CM	H3K27ac	WT_CM_H3K27ac_peak_905	1.695	0.489	0.503067	149	.	16.0111	14.9675	192
contig_1	3519669	3520183	WT	CM	H3K27ac	WT_CM_H3K27ac_peak_906	1.51332	0.514	0.480545	103	.	11.2567	10.3454	262
contig_1	3521076	3522131	WT	CM	H3K27ac	WT_CM_H3K27ac_peak_907	1.93693	1.055	0.521327	268	.	28.2675	26.8908	352
contig_1	3522472	3524808	WT	CM	H3K27ac	WT_CM_H3K27ac_peak_908	2.49083	2.336	0.529538	569	.	59.2955	56.9361	785
contig_1	3527647	3528761	WT	CM	H3K27ac	WT_CM_H3K27ac_peak_909	1.60226	1.114	0.473968	135	.	14.5654	13.5617	880
contig_1	3533106	3533840	WT	CM	H3K27ac	WT_CM_H3K27ac_peak_910	1.79029	0.734	0.482289	185	.	19.6894	18.5461	473
contig_1	3537999	3538389	WT	CM	H3K27ac	WT_CM_H3K27ac_peak_911	1.2756	0.39	0.474359	33	.	4.01893	3.33882	137
contig_1	3540373	3540851	WT	CM	H3K27ac	WT_CM_H3K27ac_peak_912	1.81479	0.478	0.479079	198	.	20.999	19.8198	205
contig_1	3541170	3545587	WT	CM	H3K27ac	WT_CM_H3K27ac_peak_913	2.38234	4.417	0.508037	531	.	55.3367	53.1278	530
contig_1	3548834	3551717	WT	CM	H3K27ac	WT_CM_H3K27ac_peak_914	1.88539	2.883	0.514742	246	.	25.9515	24.6379	1006
contig_1	3552325	3553107	WT	CM	H3K27ac	WT_CM_H3K27ac_peak_915	1.57346	0.782	0.465473	126	.	13.582	12.6057	150
contig_1	3553504	3554305	WT	CM	H3K27ac	WT_CM_H3K27ac_peak_916	1.45086	0.801	0.441948	85	.	9.36892	8.51285	207
contig_1	3554515	3555182	WT	CM	H3K27ac	WT_CM_H3K27ac_peak_917	1.53214	0.667	0.472264	95	.	10.4589	9.57058	163
contig_1	3555633	3558749	WT	CM	H3K27ac	WT_CM_H3K27ac_peak_918	2.49822	3.116	0.528562	656	.	68.4322	65.6796	1701
contig_1	3559358	3561606	WT	CM	H3K27ac	WT_CM_H3K27ac_peak_919	2.57172	2.248	0.52669	628	.	65.4729	62.8491	1162
contig_1	3564293	3564813	WT	CM	H3K27ac	WT_CM_H3K27ac_peak_920	1.71122	0.52	0.536538	148	.	15.8643	14.8248	210
contig_1	3568480	3568797	WT	CM	H3K27ac	WT_CM_H3K27ac_peak_921	1.33064	0.317	0.605678	38	.	4.53813	3.83836	134
contig_1	3569260	3570504	WT	CM	H3K27ac	WT_CM_H3K27ac_peak_922	2.10878	1.244	0.574759	327	.	34.3105	32.7655	775
contig_1	3570869	3573097	WT	CM	H3K27ac	WT_CM_H3K27ac_peak_923	2.34673	2.228	0.4807	483	.	50.4214	48.3869	1574
contig_1	3576099	3576560	WT	CM	H3K27ac	WT_CM_H3K27ac_peak_924	1.60545	0.461	0.501085	125	.	13.4806	12.507	209
contig_1	3576922	3577447	WT	CM	H3K27ac	WT_CM_H3K27ac_peak_925	1.7363	0.525	0.508571	165	.	17.6703	16.5818	210
contig_1	3579938	3584184	WT	CM	H3K27ac	WT_CM_H3K27ac_peak_926	2.2193	4.246	0.505652	442	.	46.1018	44.206	3752
contig_1	3584905	3586080	WT	CM	H3K27ac	WT_CM_H3K27ac_peak_927	1.67739	1.175	0.530213	145	.	15.5745	14.5427	438
contig_1	3586585	3587591	WT	CM	H3K27ac	WT_CM_H3K27ac_peak_928	1.92736	1.006	0.446322	251	.	26.448	25.121	405
contig_1	3589519	3590470	WT	CM	H3K27ac	WT_CM_H3K27ac_peak_929	1.79538	0.951	0.504732	203	.	21.5398	20.346	688
contig_1	3590876	3592874	WT	CM	H3K27ac	WT_CM_H3K27ac_peak_930	1.91373	1.998	0.485986	274	.	28.8138	27.422	227
contig_1	3593164	3594208	WT	CM	H3K27ac	WT_CM_H3K27ac_peak_931	1.54977	1.044	0.569923	97	.	10.6751	9.78055	185
contig_1	3610178	3611024	WT	CM	H3K27ac	WT_CM_H3K27ac_peak_932	2.21673	0.846	0.594563	385	.	40.2691	38.5503	577
contig_1	3611382	3612318	WT	CM	H3K27ac	WT_CM_H3K27ac_peak_933	1.91755	0.936	0.553419	244	.	25.7937	24.4846	224
contig_1	3613395	3614040	WT	CM	H3K27ac	WT_CM_H3K27ac_peak_934	1.86029	0.645	0.420155	237	.	25.0838	23.7938	362
contig_1	3614132	3615443	WT	CM	H3K27ac	WT_CM_H3K27ac_peak_935	2.49287	1.311	0.540809	610	.	63.6361	61.0928	378
contig_1	3620340	3620904	WT	CM	H3K27ac	WT_CM_H3K27ac_peak_936	1.56897	0.564	0.503546	101	.	11.067	10.1612	269
contig_1	3624368	3624957	WT	CM	H3K27ac	WT_CM_H3K27ac_peak_937	1.53852	0.589	0.468591	100	.	10.9172	10.0157	196
contig_1	3626777	3628853	WT	CM	H3K27ac	WT_CM_H3K27ac_peak_938	2.24128	2.076	0.516859	386	.	40.3404	38.6195	1743
contig_1	3629235	3629669	WT	CM	H3K27ac	WT_CM_H3K27ac_peak_939	1.39697	0.434	0.453917	56	.	6.37335	5.61039	162
contig_1	3631274	3633369	WT	CM	H3K27ac	WT_CM_H3K27ac_peak_940	2.2323	2.095	0.51599	378	.	39.5603	37.8629	906
contig_1	3633948	3634502	WT	CM	H3K27ac	WT_CM_H3K27ac_peak_941	1.57307	0.554	0.460289	108	.	11.7251	10.8007	282
contig_1	3634795	3637487	WT	CM	H3K27ac	WT_CM_H3K27ac_peak_942	2.32064	2.692	0.471397	438	.	45.729	43.8449	1454
contig_1	3640783	3641238	WT	CM	H3K27ac	WT_CM_H3K27ac_peak_943	1.3893	0.455	0.534066	54	.	6.18337	5.42668	218
contig_1	3642557	3646588	WT	CM	H3K27ac	WT_CM_H3K27ac_peak_944	2.34669	4.031	0.529397	468	.	48.8369	46.855	3747
contig_1	3646974	3648042	WT	CM	H3K27ac	WT_CM_H3K27ac_peak_945	2.01066	1.068	0.516854	289	.	30.3836	28.9492	413
contig_1	3652544	3654387	WT	CM	H3K27ac	WT_CM_H3K27ac_peak_946	2.45696	1.843	0.501356	500	.	52.1897	50.0944	695
contig_1	3654557	3655041	WT	CM	H3K27ac	WT_CM_H3K27ac_peak_947	1.48342	0.484	0.557851	80	.	8.92481	8.08218	177
contig_1	3656321	3658601	WT	CM	H3K27ac	WT_CM_H3K27ac_peak_948	2.5702	2.28	0.552193	595	.	62.065	59.589	1264
contig_1	3658927	3659553	WT	CM	H3K27ac	WT_CM_H3K27ac_peak_949	1.32528	0.626	0.468051	44	.	5.15083	4.42904	500
contig_1	3660305	3660994	WT	CM	H3K27ac	WT_CM_H3K27ac_peak_950	1.76127	0.689	0.478955	206	.	21.8675	20.665	363
contig_1	3663688	3664310	WT	CM	H3K27ac	WT_CM_H3K27ac_peak_951	1.58158	0.622	0.467846	113	.	12.283	11.3427	309
contig_1	3669068	3671050	WT	CM	H3K27ac	WT_CM_H3K27ac_peak_952	1.87089	1.982	0.486377	234	.	24.7048	23.4251	1188
contig_1	3671344	3673554	WT	CM	H3K27ac	WT_CM_H3K27ac_peak_953	2.34551	2.21	0.500453	520	.	54.2607	52.0917	1784
contig_1	3673669	3674170	WT	CM	H3K27ac	WT_CM_H3K27ac_peak_954	1.84246	0.501	0.45509	220	.	23.338	22.0952	275
contig_1	3674683	3677489	WT	CM	H3K27ac	WT_CM_H3K27ac_peak_955	2.43819	2.806	0.526728	519	.	54.0656	51.9036	761
contig_1	3677705	3678361	WT	CM	H3K27ac	WT_CM_H3K27ac_peak_956	1.57672	0.656	0.454268	116	.	12.5798	11.6313	209
contig_1	3678782	3679761	WT	CM	H3K27ac	WT_CM_H3K27ac_peak_957	2.41494	0.979	0.540347	599	.	62.4939	59.9995	343
contig_1	3680050	3681323	WT	CM	H3K27ac	WT_CM_H3K27ac_peak_958	1.55861	1.273	0.542812	103	.	11.2494	10.3383	930
contig_1	3681611	3684609	WT	CM	H3K27ac	WT_CM_H3K27ac_peak_959	2.77721	2.998	0.540694	773	.	80.6925	77.3021	725
contig_1	3684749	3687171	WT	CM	H3K27ac	WT_CM_H3K27ac_peak_960	2.69132	2.422	0.544178	725	.	75.6098	72.5035	1857
contig_1	3687633	3688003	WT	CM	H3K27ac	WT_CM_H3K27ac_peak_961	1.56157	0.37	0.432432	119	.	12.9306	11.9724	132
contig_1	3691797	3693143	WT	CM	H3K27ac	WT_CM_H3K27ac_peak_962	2.12078	1.346	0.515602	359	.	37.5881	35.9482	407
contig_1	3696989	3698093	WT	CM	H3K27ac	WT_CM_H3K27ac_peak_963	2.33631	1.104	0.533514	512	.	53.3512	51.215	767
contig_1	3698542	3700429	WT	CM	H3K27ac	WT_CM_H3K27ac_peak_964	2.20339	1.887	0.523582	418	.	43.6876	41.8651	261
contig_1	3700990	3701594	WT	CM	H3K27ac	WT_CM_H3K27ac_peak_965	1.28431	0.604	0.566225	30	.	3.72447	3.056	153
contig_1	3701801	3702846	WT	CM	H3K27ac	WT_CM_H3K27ac_peak_966	1.35777	1.045	0.605742	45	.	5.23891	4.51403	466
contig_1	3703105	3703560	WT	CM	H3K27ac	WT_CM_H3K27ac_peak_967	1.35638	0.455	0.43956	45	.	5.23057	4.50591	208
contig_1	3706485	3707415	WT	CM	H3K27ac	WT_CM_H3K27ac_peak_968	2.09295	0.93	0.555914	345	.	36.178	34.5787	647
contig_1	3707835	3708846	WT	CM	H3K27ac	WT_CM_H3K27ac_peak_969	1.83975	1.011	0.463897	229	.	24.1818	22.9163	195
contig_1	3712234	3717923	WT	CM	H3K27ac	WT_CM_H3K27ac_peak_970	2.56093	5.689	0.516787	592	.	61.6637	59.2051	4030
contig_1	3721347	3723705	WT	CM	H3K27ac	WT_CM_H3K27ac_peak_971	2.35354	2.358	0.511026	572	.	59.6521	57.2786	1877
contig_1	3723940	3725113	WT	CM	H3K27ac	WT_CM_H3K27ac_peak_972	2.45181	1.173	0.471441	574	.	59.8212	57.4406	694
contig_1	3727910	3733092	WT	CM	H3K27ac	WT_CM_H3K27ac_peak_973	2.32813	5.182	0.523157	461	.	48.0645	46.1075	1175
contig_1	3733485	3734172	WT	CM	H3K27ac	WT_CM_H3K27ac_peak_974	1.51522	0.687	0.427948	98	.	10.7448	9.84831	160
contig_1	3734527	3735145	WT	CM	H3K27ac	WT_CM_H3K27ac_peak_975	1.51046	0.618	0.477346	98	.	10.7075	9.81204	449
contig_1	3742149	3743523	WT	CM	H3K27ac	WT_CM_H3K27ac_peak_976	2.55656	1.374	0.473071	628	.	65.4987	62.8739	1043
contig_1	3743850	3744438	WT	CM	H3K27ac	WT_CM_H3K27ac_peak_977	1.65238	0.588	0.462585	145	.	15.6165	14.5836	222
contig_1	3744655	3745051	WT	CM	H3K27ac	WT_CM_H3K27ac_peak_978	1.34776	0.396	0.482323	46	.	5.40891	4.67817	183
contig_1	3745357	3745951	WT	CM	H3K27ac	WT_CM_H3K27ac_peak_979	1.52898	0.594	0.439394	103	.	11.2117	10.3017	247
contig_1	3746485	3750217	WT	CM	H3K27ac	WT_CM_H3K27ac_peak_980	2.1897	3.732	0.534566	443	.	46.2469	44.3469	959
contig_1	3751588	3755469	WT	CM	H3K27ac	WT_CM_H3K27ac_peak_981	2.26531	3.881	0.52873	452	.	47.1354	45.2076	282
contig_1	3756158	3759941	WT	CM	H3K27ac	WT_CM_H3K27ac_peak_982	2.63259	3.783	0.520751	663	.	69.1483	66.3628	322
contig_1	3772560	3773664	WT	CM	H3K27ac	WT_CM_H3K27ac_peak_983	2.39664	1.104	0.51721	465	.	48.4925	46.5217	605
contig_1	3774371	3776368	WT	CM	H3K27ac	WT_CM_H3K27ac_peak_984	1.98952	1.997	0.524787	286	.	30.099	28.6725	1422
contig_1	3776482	3776855	WT	CM	H3K27ac	WT_CM_H3K27ac_peak_985	1.29186	0.373	0.552279	32	.	3.8841	3.20939	145
contig_1	3777113	3777522	WT	CM	H3K27ac	WT_CM_H3K27ac_peak_986	1.27649	0.409	0.498778	30	.	3.66659	3.00042	186
contig_1	3777714	3779108	WT	CM	H3K27ac	WT_CM_H3K27ac_peak_987	2.31286	1.394	0.539455	499	.	52.0358	49.9458	1140
contig_1	3779433	3780020	WT	CM	H3K27ac	WT_CM_H3K27ac_peak_988	1.83751	0.587	0.446337	270	.	28.4441	27.0626	300
contig_1	3780304	3782413	WT	CM	H3K27ac	WT_CM_H3K27ac_peak_989	2.46501	2.109	0.477477	598	.	62.3104	59.8238	298
contig_1	3782776	3785267	WT	CM	H3K27ac	WT_CM_H3K27ac_peak_990	2.52335	2.491	0.508631	588	.	61.2936	58.8507	532
contig_1	3786826	3788175	WT	CM	H3K27ac	WT_CM_H3K27ac_peak_991	2.12579	1.349	0.510749	348	.	36.4169	34.8108	879
contig_1	3788503	3789355	WT	CM	H3K27ac	WT_CM_H3K27ac_peak_992	2.10472	0.852	0.464789	367	.	38.3753	36.7124	248
contig_1	3789819	3791529	WT	CM	H3K27ac	WT_CM_H3K27ac_peak_993	2.36562	1.71	0.495906	512	.	53.3358	51.2	1342
contig_1	3792853	3795040	WT	CM	H3K27ac	WT_CM_H3K27ac_peak_994	2.23385	2.187	0.499771	420	.	43.899	42.0698	1736
contig_1	3795348	3797415	WT	CM	H3K27ac	WT_CM_H3K27ac_peak_995	1.96821	2.067	0.508466	312	.	32.7771	31.2758	1611
contig_1	3809056	3809830	WT	CM	H3K27ac	WT_CM_H3K27ac_peak_996	1.49332	0.774	0.583979	78	.	8.67251	7.83748	311
contig_1	3810325	3812311	WT	CM	H3K27ac	WT_CM_H3K27ac_peak_997	2.33919	1.986	0.532729	457	.	47.6779	45.7332	775
contig_1	3812786	3813141	WT	CM	H3K27ac	WT_CM_H3K27ac_peak_998	1.17999	0.355	0.442254	14	.	2.07845	1.4837	353
contig_1	3813246	3814433	WT	CM	H3K27ac	WT_CM_H3K27ac_peak_999	2.36661	1.187	0.501264	494	.	51.5218	49.4493	399
contig_1	3818605	3820767	WT	CM	H3K27ac	WT_CM_H3K27ac_peak_1000	1.8979	2.162	0.544403	244	.	25.7581	24.4498	943
contig_1	3822615	3823549	WT	CM	H3K27ac	WT_CM_H3K27ac_peak_1001	1.94091	0.934	0.501071	259	.	27.3253	25.9742	587
contig_1	3824110	3824452	WT	CM	H3K27ac	WT_CM_H3K27ac_peak_1002	1.44842	0.342	0.502924	73	.	8.15745	7.33819	185
contig_1	3830880	3832129	WT	CM	H3K27ac	WT_CM_H3K27ac_peak_1003	2.35404	1.249	0.518815	480	.	50.1225	48.0982	901
contig_1	3833410	3834086	WT	CM	H3K27ac	WT_CM_H3K27ac_peak_1004	1.4633	0.676	0.461538	78	.	8.70458	7.86854	522
contig_1	3834483	3835107	WT	CM	H3K27ac	WT_CM_H3K27ac_peak_1005	2.00367	0.624	0.503205	286	.	30.1242	28.697	202
contig_1	3844474	3844903	WT	CM	H3K27ac	WT_CM_H3K27ac_peak_1006	1.43072	0.429	0.473193	62	.	7.07577	6.29038	274
contig_1	3845101	3846069	WT	CM	H3K27ac	WT_CM_H3K27ac_peak_1007	1.85396	0.968	0.515496	240	.	25.3963	24.0979	214
contig_1	3848407	3851645	WT	CM	H3K27ac	WT_CM_H3K27ac_peak_1008	2.52587	3.238	0.537678	577	.	60.1405	57.7468	2879
contig_1	3851856	3852343	WT	CM	H3K27ac	WT_CM_H3K27ac_peak_1009	1.91247	0.487	0.459959	259	.	27.2639	25.9145	230
contig_1	3852487	3854724	WT	CM	H3K27ac	WT_CM_H3K27ac_peak_1010	2.28016	2.237	0.510058	488	.	50.8767	48.8266	1661
contig_1	3855264	3855924	WT	CM	H3K27ac	WT_CM_H3K27ac_peak_1011	1.71611	0.66	0.504545	162	.	17.3052	16.2264	392
contig_1	3856232	3856706	WT	CM	H3K27ac	WT_CM_H3K27ac_peak_1012	1.62491	0.474	0.506329	125	.	13.4901	12.5162	243
contig_1	3858372	3858783	WT	CM	H3K27ac	WT_CM_H3K27ac_peak_1013	1.43532	0.411	0.493917	72	.	8.06406	7.24754	185
contig_1	3860616	3861063	WT	CM	H3K27ac	WT_CM_H3K27ac_peak_1014	1.66167	0.447	0.527964	140	.	15.046	14.0288	242
contig_1	3862447	3862818	WT	CM	H3K27ac	WT_CM_H3K27ac_peak_1015	1.5981	0.371	0.498652	126	.	13.5934	12.6167	121
contig_1	3863118	3863807	WT	CM	H3K27ac	WT_CM_H3K27ac_peak_1016	1.65821	0.689	0.555878	158	.	16.9542	15.885	196
contig_1	3865467	3866750	WT	CM	H3K27ac	WT_CM_H3K27ac_peak_1017	2.15211	1.283	0.522214	360	.	37.6423	36.0011	702
contig_1	3867835	3869093	WT	CM	H3K27ac	WT_CM_H3K27ac_peak_1018	1.85859	1.258	0.515898	227	.	23.9822	22.722	742
contig_1	3870660	3874402	WT	CM	H3K27ac	WT_CM_H3K27ac_peak_1019	2.08467	3.742	0.501603	325	.	34.0658	32.5279	3405
contig_1	3874657	3875464	WT	CM	H3K27ac	WT_CM_H3K27ac_peak_1020	1.73539	0.807	0.510533	165	.	17.6417	16.5538	513
contig_1	3878581	3879102	WT	CM	H3K27ac	WT_CM_H3K27ac_peak_1021	1.37105	0.521	0.495202	54	.	6.21644	5.45868	198
contig_1	3885188	3885687	WT	CM	H3K27ac	WT_CM_H3K27ac_peak_1022	1.33711	0.499	0.466934	40	.	4.71064	4.00449	293
contig_1	3886386	3886743	WT	CM	H3K27ac	WT_CM_H3K27ac_peak_1023	1.53104	0.357	0.467787	84	.	9.3041	8.45004	244
contig_1	3887191	3888043	WT	CM	H3K27ac	WT_CM_H3K27ac_peak_1024	1.58264	0.852	0.4777	116	.	12.635	11.6849	616
contig_1	3891466	3892340	WT	CM	H3K27ac	WT_CM_H3K27ac_peak_1025	1.83992	0.874	0.503433	236	.	24.9267	23.641	681
contig_1	3892538	3893078	WT	CM	H3K27ac	WT_CM_H3K27ac_peak_1026	1.7801	0.54	0.511111	188	.	20.0293	18.8764	229
contig_1	3907614	3909270	WT	CM	H3K27ac	WT_CM_H3K27ac_peak_1027	2.21231	1.656	0.494565	392	.	40.9564	39.2173	735
contig_1	3910007	3911771	WT	CM	H3K27ac	WT_CM_H3K27ac_peak_1028	2.34579	1.764	0.518141	452	.	47.2175	45.2872	393
contig_1	3912077	3912428	WT	CM	H3K27ac	WT_CM_H3K27ac_peak_1029	1.33481	0.351	0.569801	39	.	4.61515	3.91246	114
contig_1	3913999	3916115	WT	CM	H3K27ac	WT_CM_H3K27ac_peak_1030	2.48743	2.116	0.525992	541	.	56.4133	54.1651	1059
contig_1	3923396	3927097	WT	CM	H3K27ac	WT_CM_H3K27ac_peak_1031	2.58926	3.701	0.529857	672	.	70.0964	67.2671	2235
contig_1	3927771	3929367	WT	CM	H3K27ac	WT_CM_H3K27ac_peak_1032	2.29893	1.596	0.503759	467	.	48.713	46.7349	1059
contig_1	3929896	3930311	WT	CM	H3K27ac	WT_CM_H3K27ac_peak_1033	1.74569	0.415	0.407229	178	.	18.9952	17.8708	218
contig_1	3931076	3931379	WT	CM	H3K27ac	WT_CM_H3K27ac_peak_1034	1.51163	0.303	0.475248	84	.	9.34641	8.49097	156
contig_1	3931960	3933008	WT	CM	H3K27ac	WT_CM_H3K27ac_peak_1035	2.16566	1.048	0.53626	377	.	39.4006	37.7075	322
contig_1	3942832	3943738	WT	CM	H3K27ac	WT_CM_H3K27ac_peak_1036	2.09362	0.906	0.496689	317	.	33.2709	31.7558	582
contig_1	3945827	3946256	WT	CM	H3K27ac	WT_CM_H3K27ac_peak_1037	1.84355	0.429	0.571096	210	.	22.2278	21.0153	211
contig_1	3952261	3952579	WT	CM	H3K27ac	WT_CM_H3K27ac_peak_1038	1.60014	0.318	0.496855	114	.	12.4385	11.4938	153
contig_1	3956957	3958876	WT	CM	H3K27ac	WT_CM_H3K27ac_peak_1039	2.05239	1.919	0.494007	331	.	34.7276	33.1705	1648
contig_1	3959166	3961306	WT	CM	H3K27ac	WT_CM_H3K27ac_peak_1040	2.28423	2.14	0.526168	425	.	44.3894	42.5455	976
contig_1	3967271	3968055	WT	CM	H3K27ac	WT_CM_H3K27ac_peak_1041	1.53926	0.784	0.469388	103	.	11.2968	10.3844	539
contig_1	3968602	3970807	WT	CM	H3K27ac	WT_CM_H3K27ac_peak_1042	3.04402	2.205	0.530159	892	.	93.383	89.2459	1115
contig_1	3973039	3974742	WT	CM	H3K27ac	WT_CM_H3K27ac_peak_1043	2.47429	1.703	0.537287	532	.	55.4525	53.2394	768
contig_1	3975160	3976410	WT	CM	H3K27ac	WT_CM_H3K27ac_peak_1044	1.76431	1.25	0.5632	187	.	19.8562	18.7083	258
contig_1	3976654	3978339	WT	CM	H3K27ac	WT_CM_H3K27ac_peak_1045	2.23322	1.685	0.511573	385	.	40.2533	38.5359	1054
contig_1	3978704	3979272	WT	CM	H3K27ac	WT_CM_H3K27ac_peak_1046	1.64339	0.568	0.484155	126	.	13.6096	12.6325	263
contig_1	3979582	3981610	WT	CM	H3K27ac	WT_CM_H3K27ac_peak_1047	1.98394	2.028	0.5286	285	.	29.9708	28.5476	823
contig_1	3982718	3983444	WT	CM	H3K27ac	WT_CM_H3K27ac_peak_1048	2.07495	0.726	0.549587	328	.	34.436	32.8875	479
contig_1	3988718	3989391	WT	CM	H3K27ac	WT_CM_H3K27ac_peak_1049	2.15566	0.673	0.582467	332	.	34.8416	33.2813	368
contig_1	3989636	3990103	WT	CM	H3K27ac	WT_CM_H3K27ac_peak_1050	1.74669	0.467	0.569593	157	.	16.8522	15.7857	220
contig_1	3990316	3991103	WT	CM	H3K27ac	WT_CM_H3K27ac_peak_1051	1.78509	0.787	0.527319	166	.	17.741	16.6505	483
contig_1	3992779	3994266	WT	CM	H3K27ac	WT_CM_H3K27ac_peak_1052	1.48636	1.487	0.473436	88	.	9.7381	8.87093	351
contig_1	4002040	4003597	WT	CM	H3K27ac	WT_CM_H3K27ac_peak_1053	2.37817	1.557	0.524085	542	.	56.5217	54.2696	631
contig_1	4003950	4005354	WT	CM	H3K27ac	WT_CM_H3K27ac_peak_1054	2.00129	1.404	0.531339	294	.	30.8822	29.434	1028
contig_1	4005476	4005819	WT	CM	H3K27ac	WT_CM_H3K27ac_peak_1055	1.5472	0.343	0.545189	100	.	10.9381	10.0359	208
contig_1	4007085	4007965	WT	CM	H3K27ac	WT_CM_H3K27ac_peak_1056	1.98314	0.88	0.505682	285	.	30.0232	28.5987	349
contig_1	4008249	4010737	WT	CM	H3K27ac	WT_CM_H3K27ac_peak_1057	2.14746	2.488	0.48754	385	.	40.273	38.5541	1516
contig_1	4011432	4012153	WT	CM	H3K27ac	WT_CM_H3K27ac_peak_1058	1.53727	0.721	0.471567	104	.	11.3467	10.4328	444
contig_1	4012563	4013516	WT	CM	H3K27ac	WT_CM_H3K27ac_peak_1059	2.07289	0.953	0.543547	355	.	37.219	35.5898	315
contig_1	4021506	4022053	WT	CM	H3K27ac	WT_CM_H3K27ac_peak_1060	1.47471	0.547	0.528336	75	.	8.34837	7.52325	369
contig_1	4026292	4028292	WT	CM	H3K27ac	WT_CM_H3K27ac_peak_1061	2.73716	2	0.5425	730	.	76.1761	73.0387	859
contig_1	4030382	4031521	WT	CM	H3K27ac	WT_CM_H3K27ac_peak_1062	2.10681	1.139	0.494293	344	.	36.0624	34.4664	810
contig_1	4031769	4032315	WT	CM	H3K27ac	WT_CM_H3K27ac_peak_1063	1.80074	0.546	0.514652	205	.	21.7286	20.5297	255
contig_1	4032608	4033937	WT	CM	H3K27ac	WT_CM_H3K27ac_peak_1064	1.80753	1.329	0.459744	209	.	22.1593	20.9488	571
contig_1	4034401	4034722	WT	CM	H3K27ac	WT_CM_H3K27ac_peak_1065	1.29764	0.321	0.4081	35	.	4.28866	3.59841	263
contig_1	4035102	4035864	WT	CM	H3K27ac	WT_CM_H3K27ac_peak_1066	1.78499	0.762	0.456693	203	.	21.5414	20.3475	255
contig_1	4036561	4036994	WT	CM	H3K27ac	WT_CM_H3K27ac_peak_1067	1.63608	0.433	0.459584	136	.	14.6373	13.6314	221
contig_1	4037606	4038352	WT	CM	H3K27ac	WT_CM_H3K27ac_peak_1068	1.75683	0.746	0.482574	178	.	19.0188	17.8937	257
contig_1	4038924	4040824	WT	CM	H3K27ac	WT_CM_H3K27ac_peak_1069	2.18297	1.9	0.541579	363	.	38.0123	36.3603	349
contig_1	4045664	4046872	WT	CM	H3K27ac	WT_CM_H3K27ac_peak_1070	1.97593	1.208	0.523179	268	.	28.2751	26.8983	811
contig_1	4047171	4047950	WT	CM	H3K27ac	WT_CM_H3K27ac_peak_1071	2.06821	0.779	0.562259	347	.	36.3775	34.7724	309
contig_1	4051870	4052471	WT	CM	H3K27ac	WT_CM_H3K27ac_peak_1072	1.55725	0.601	0.50416	101	.	11.0236	10.1189	338
contig_1	4052783	4054096	WT	CM	H3K27ac	WT_CM_H3K27ac_peak_1073	2.16566	1.313	0.538462	381	.	39.8101	38.1047	394
contig_1	4054176	4054970	WT	CM	H3K27ac	WT_CM_H3K27ac_peak_1074	1.97325	0.794	0.532746	284	.	29.8921	28.4712	441
contig_1	4055329	4056822	WT	CM	H3K27ac	WT_CM_H3K27ac_peak_1075	1.94331	1.493	0.524447	271	.	28.5098	27.1265	398
contig_1	4057931	4060918	WT	CM	H3K27ac	WT_CM_H3K27ac_peak_1076	2.0632	2.987	0.521928	388	.	40.5497	38.823	396
contig_1	4061321	4062703	WT	CM	H3K27ac	WT_CM_H3K27ac_peak_1077	1.97607	1.382	0.526773	267	.	28.1162	26.7436	996
contig_1	4071420	4071757	WT	CM	H3K27ac	WT_CM_H3K27ac_peak_1078	1.47511	0.337	0.480712	74	.	8.23885	7.41695	228
contig_1	4075053	4076221	WT	CM	H3K27ac	WT_CM_H3K27ac_peak_1079	2.01299	1.168	0.487158	303	.	31.8447	30.3694	874
contig_1	4077116	4079226	WT	CM	H3K27ac	WT_CM_H3K27ac_peak_1080	1.96763	2.11	0.486256	266	.	27.976	26.6071	294
contig_1	4080094	4081337	WT	CM	H3K27ac	WT_CM_H3K27ac_peak_1081	1.81978	1.243	0.485117	216	.	22.8558	21.6263	669
contig_1	4083861	4084598	WT	CM	H3K27ac	WT_CM_H3K27ac_peak_1082	1.7513	0.737	0.4654	191	.	20.2796	19.1199	551
contig_1	4085138	4085492	WT	CM	H3K27ac	WT_CM_H3K27ac_peak_1083	1.26946	0.354	0.550847	29	.	3.65436	2.98867	258
contig_1	4097043	4097451	WT	CM	H3K27ac	WT_CM_H3K27ac_peak_1084	1.69998	0.408	0.52451	156	.	16.6864	15.6245	208
contig_1	4097741	4098940	WT	CM	H3K27ac	WT_CM_H3K27ac_peak_1085	1.72694	1.199	0.561301	154	.	16.5477	15.4895	823
contig_1	4101024	4103248	WT	CM	H3K27ac	WT_CM_H3K27ac_peak_1086	2.37854	2.224	0.508543	480	.	50.0331	48.0118	800
contig_1	4115611	4116114	WT	CM	H3K27ac	WT_CM_H3K27ac_peak_1087	1.50537	0.503	0.516899	85	.	9.38677	8.53008	270
contig_1	4131615	4133907	WT	CM	H3K27ac	WT_CM_H3K27ac_peak_1088	2.67454	2.292	0.513089	729	.	76.0515	72.9214	986
contig_1	4134224	4134798	WT	CM	H3K27ac	WT_CM_H3K27ac_peak_1089	1.70478	0.574	0.456446	155	.	16.574	15.5152	359
contig_1	4135525	4136215	WT	CM	H3K27ac	WT_CM_H3K27ac_peak_1090	1.91971	0.69	0.463768	252	.	26.5527	25.2229	370
contig_1	4136583	4138892	WT	CM	H3K27ac	WT_CM_H3K27ac_peak_1091	2.66401	2.309	0.510178	700	.	73.0614	70.089	930
contig_1	4139553	4140594	WT	CM	H3K27ac	WT_CM_H3K27ac_peak_1092	2.16271	1.041	0.511047	398	.	41.6293	39.8701	553
contig_1	4140930	4141237	WT	CM	H3K27ac	WT_CM_H3K27ac_peak_1093	1.4578	0.307	0.442997	87	.	9.57115	8.70902	176
contig_1	4141459	4143308	WT	CM	H3K27ac	WT_CM_H3K27ac_peak_1094	1.64549	1.849	0.471606	156	.	16.6995	15.6373	181
contig_1	4143734	4146351	WT	CM	H3K27ac	WT_CM_H3K27ac_peak_1095	1.80064	2.617	0.473825	224	.	23.7391	22.4855	1748
contig_1	4146847	4149323	WT	CM	H3K27ac	WT_CM_H3K27ac_peak_1096	2.62658	2.476	0.514136	633	.	66.0047	63.3586	500
contig_1	4149534	4150348	WT	CM	H3K27ac	WT_CM_H3K27ac_peak_1097	1.90173	0.814	0.492629	231	.	24.4199	23.1478	262
contig_1	4150639	4151438	WT	CM	H3K27ac	WT_CM_H3K27ac_peak_1098	1.31176	0.799	0.47184	41	.	4.85915	4.14764	604
contig_1	4152391	4153080	WT	CM	H3K27ac	WT_CM_H3K27ac_peak_1099	1.66376	0.689	0.535559	146	.	15.6436	14.6101	418
contig_1	4155433	4156130	WT	CM	H3K27ac	WT_CM_H3K27ac_peak_1100	1.63319	0.697	0.512195	122	.	13.2312	12.2645	430
contig_1	4156216	4158776	WT	CM	H3K27ac	WT_CM_H3K27ac_peak_1101	2.09226	2.56	0.523828	363	.	38.0393	36.3863	1842
contig_1	4159103	4159673	WT	CM	H3K27ac	WT_CM_H3K27ac_peak_1102	1.69165	0.57	0.524561	137	.	14.7758	13.7661	162
contig_1	4170153	4171849	WT	CM	H3K27ac	WT_CM_H3K27ac_peak_1103	2.03031	1.696	0.507075	304	.	31.9032	30.4263	1393
contig_1	4172468	4177457	WT	CM	H3K27ac	WT_CM_H3K27ac_peak_1104	2.55168	4.989	0.499499	630	.	65.7023	63.0689	2625
contig_1	4177831	4180175	WT	CM	H3K27ac	WT_CM_H3K27ac_peak_1105	2.32507	2.344	0.479096	495	.	51.6402	49.5637	1068
contig_1	4180541	4180949	WT	CM	H3K27ac	WT_CM_H3K27ac_peak_1106	1.26214	0.408	0.620098	26	.	3.25295	2.60399	157
contig_1	4185756	4186435	WT	CM	H3K27ac	WT_CM_H3K27ac_peak_1107	1.57884	0.679	0.511046	117	.	12.6825	11.7311	276
contig_1	4187947	4188253	WT	CM	H3K27ac	WT_CM_H3K27ac_peak_1108	1.40171	0.306	0.545752	58	.	6.61593	5.84517	205
contig_1	4188460	4191222	WT	CM	H3K27ac	WT_CM_H3K27ac_peak_1109	2.47876	2.762	0.496379	548	.	57.1325	54.8581	1699
contig_1	4196677	4197747	WT	CM	H3K27ac	WT_CM_H3K27ac_peak_1110	1.76785	1.07	0.48785	180	.	19.1437	18.0152	652
contig_1	4197875	4198262	WT	CM	H3K27ac	WT_CM_H3K27ac_peak_1111	1.82309	0.387	0.403101	211	.	22.3216	21.1066	221
contig_1	4198476	4198974	WT	CM	H3K27ac	WT_CM_H3K27ac_peak_1112	1.77267	0.498	0.431727	209	.	22.1197	20.9102	163
contig_1	4200067	4201732	WT	CM	H3K27ac	WT_CM_H3K27ac_peak_1113	2.32565	1.665	0.489489	558	.	58.1171	55.805	376
contig_1	4218454	4219102	WT	CM	H3K27ac	WT_CM_H3K27ac_peak_1114	1.34758	0.648	0.546296	43	.	5.03772	4.31985	127
contig_1	4219560	4220766	WT	CM	H3K27ac	WT_CM_H3K27ac_peak_1115	3.04282	1.206	0.575456	884	.	92.5593	88.4836	817
contig_1	4220981	4223765	WT	CM	H3K27ac	WT_CM_H3K27ac_peak_1116	1.99722	2.784	0.479885	310	.	32.4944	31.0011	293
contig_1	4227668	4228255	WT	CM	H3K27ac	WT_CM_H3K27ac_peak_1117	1.53729	0.587	0.488927	90	.	9.88191	9.01046	366
contig_1	4229976	4231618	WT	CM	H3K27ac	WT_CM_H3K27ac_peak_1118	2.39019	1.642	0.507917	471	.	49.1238	47.1326	509
contig_1	4232886	4233497	WT	CM	H3K27ac	WT_CM_H3K27ac_peak_1119	1.32053	0.611	0.567921	39	.	4.61235	3.90983	353
contig_1	4233830	4235114	WT	CM	H3K27ac	WT_CM_H3K27ac_peak_1120	1.82777	1.284	0.482866	210	.	22.2879	21.0738	947
contig_1	4237267	4240472	WT	CM	H3K27ac	WT_CM_H3K27ac_peak_1121	2.44937	3.205	0.528237	591	.	61.564	59.1094	2756
contig_1	4240641	4240973	WT	CM	H3K27ac	WT_CM_H3K27ac_peak_1122	1.63233	0.332	0.581325	133	.	14.3399	13.3425	209
contig_1	4241858	4243703	WT	CM	H3K27ac	WT_CM_H3K27ac_peak_1123	2.43172	1.845	0.532791	562	.	58.6284	56.2963	890
contig_1	4244045	4246280	WT	CM	H3K27ac	WT_CM_H3K27ac_peak_1124	1.95339	2.235	0.52528	264	.	27.7806	26.417	447
contig_1	4250532	4252201	WT	CM	H3K27ac	WT_CM_H3K27ac_peak_1125	2.04166	1.669	0.539844	286	.	30.1097	28.6829	461
contig_1	4252701	4255561	WT	CM	H3K27ac	WT_CM_H3K27ac_peak_1126	2.50104	2.86	0.582168	604	.	62.9204	60.4077	1221
contig_1	4257484	4258035	WT	CM	H3K27ac	WT_CM_H3K27ac_peak_1127	1.52441	0.551	0.45735	89	.	9.80362	8.93451	383
contig_1	4258514	4258881	WT	CM	H3K27ac	WT_CM_H3K27ac_peak_1128	1.37021	0.367	0.604905	46	.	5.36587	4.63656	118
contig_1	4259829	4260588	WT	CM	H3K27ac	WT_CM_H3K27ac_peak_1129	1.53986	0.759	0.530962	105	.	11.4938	10.5756	508
contig_1	4260720	4261443	WT	CM	H3K27ac	WT_CM_H3K27ac_peak_1130	1.75277	0.723	0.511757	169	.	18.0743	16.9749	339
contig_1	4262012	4262422	WT	CM	H3K27ac	WT_CM_H3K27ac_peak_1131	1.69178	0.41	0.480488	147	.	15.7581	14.7214	244
contig_1	4264462	4264796	WT	CM	H3K27ac	WT_CM_H3K27ac_peak_1132	1.38789	0.334	0.443114	60	.	6.82729	6.0498	115
contig_1	4265414	4267297	WT	CM	H3K27ac	WT_CM_H3K27ac_peak_1133	1.63883	1.883	0.455656	143	.	15.3654	14.3393	1269
contig_1	4270936	4271490	WT	CM	H3K27ac	WT_CM_H3K27ac_peak_1134	1.94281	0.554	0.613718	252	.	26.5331	25.2038	290
contig_1	4271659	4272288	WT	CM	H3K27ac	WT_CM_H3K27ac_peak_1135	2.11858	0.629	0.54531	351	.	36.7206	35.1057	290
contig_1	4272542	4273287	WT	CM	H3K27ac	WT_CM_H3K27ac_peak_1136	1.95934	0.745	0.479195	260	.	27.3567	26.005	233
contig_1	4273920	4275048	WT	CM	H3K27ac	WT_CM_H3K27ac_peak_1137	1.8891	1.128	0.484043	241	.	25.4377	24.1381	644
contig_1	4276589	4277593	WT	CM	H3K27ac	WT_CM_H3K27ac_peak_1138	1.74502	1.004	0.455179	191	.	20.2848	19.1249	837
contig_1	4277820	4278350	WT	CM	H3K27ac	WT_CM_H3K27ac_peak_1139	1.39522	0.53	0.5	59	.	6.76087	5.98548	333
contig_1	4278552	4278960	WT	CM	H3K27ac	WT_CM_H3K27ac_peak_1140	1.55517	0.408	0.642157	97	.	10.6299	9.7366	177
contig_1	4282253	4283266	WT	CM	H3K27ac	WT_CM_H3K27ac_peak_1141	2.61116	1.013	0.563672	609	.	63.5341	60.9947	702
contig_1	4283526	4284661	WT	CM	H3K27ac	WT_CM_H3K27ac_peak_1142	1.58159	1.135	0.494273	123	.	13.2859	12.3178	218
contig_1	4295097	4295474	WT	CM	H3K27ac	WT_CM_H3K27ac_peak_1143	1.49353	0.377	0.557029	76	.	8.48824	7.65883	147
contig_1	4296462	4298732	WT	CM	H3K27ac	WT_CM_H3K27ac_peak_1144	2.63123	2.27	0.51674	628	.	65.452	62.8297	700
contig_1	4308161	4308970	WT	CM	H3K27ac	WT_CM_H3K27ac_peak_1145	1.93045	0.809	0.55377	238	.	25.0961	23.8058	608
contig_1	4309552	4309877	WT	CM	H3K27ac	WT_CM_H3K27ac_peak_1146	1.22473	0.325	0.470769	21	.	2.80819	2.17858	118
contig_1	4314960	4315528	WT	CM	H3K27ac	WT_CM_H3K27ac_peak_1147	1.55205	0.568	0.519366	97	.	10.6237	9.73064	186
contig_1	4315779	4317149	WT	CM	H3K27ac	WT_CM_H3K27ac_peak_1148	1.87052	1.37	0.526277	225	.	23.775	22.5204	380
contig_1	4323326	4324150	WT	CM	H3K27ac	WT_CM_H3K27ac_peak_1149	2.26157	0.824	0.550971	439	.	45.846	43.9579	316
contig_1	4327929	4328270	WT	CM	H3K27ac	WT_CM_H3K27ac_peak_1150	1.58645	0.341	0.595308	102	.	11.2026	10.2928	157
contig_1	4335816	4336751	WT	CM	H3K27ac	WT_CM_H3K27ac_peak_1151	2.18551	0.935	0.445989	336	.	35.1805	33.6104	550
contig_1	4337088	4338200	WT	CM	H3K27ac	WT_CM_H3K27ac_peak_1152	2.03722	1.112	0.526978	283	.	29.7755	28.3578	553
contig_1	4341937	4342781	WT	CM	H3K27ac	WT_CM_H3K27ac_peak_1153	1.56342	0.844	0.50237	97	.	10.6526	9.75866	576
contig_1	4343507	4344739	WT	CM	H3K27ac	WT_CM_H3K27ac_peak_1154	1.96725	1.232	0.5	260	.	27.3954	26.0425	798
contig_1	4345571	4346237	WT	CM	H3K27ac	WT_CM_H3K27ac_peak_1155	1.52027	0.666	0.481982	94	.	10.3797	9.49374	146
contig_1	4346995	4348299	WT	CM	H3K27ac	WT_CM_H3K27ac_peak_1156	1.58907	1.304	0.478528	122	.	13.1928	12.227	293
contig_1	4350147	4351063	WT	CM	H3K27ac	WT_CM_H3K27ac_peak_1157	2.31628	0.916	0.534935	441	.	46.0294	44.1358	486
contig_1	4351439	4351972	WT	CM	H3K27ac	WT_CM_H3K27ac_peak_1158	1.26929	0.533	0.500938	31	.	3.77342	3.10295	278
contig_1	4355597	4356521	WT	CM	H3K27ac	WT_CM_H3K27ac_peak_1159	1.82718	0.924	0.535714	179	.	19.0389	17.9131	372
contig_1	4358891	4359433	WT	CM	H3K27ac	WT_CM_H3K27ac_peak_1160	1.44148	0.542	0.542435	60	.	6.78499	6.00884	191
contig_1	4360340	4360957	WT	CM	H3K27ac	WT_CM_H3K27ac_peak_1161	1.46025	0.617	0.442464	77	.	8.59718	7.76439	362
contig_1	4361053	4361392	WT	CM	H3K27ac	WT_CM_H3K27ac_peak_1162	1.29402	0.339	0.504425	33	.	4.07762	3.3953	187
contig_1	4364368	4365523	WT	CM	H3K27ac	WT_CM_H3K27ac_peak_1163	1.77906	1.155	0.484848	186	.	19.8123	18.6653	867
contig_1	4370546	4372225	WT	CM	H3K27ac	WT_CM_H3K27ac_peak_1164	1.66003	1.679	0.500298	141	.	15.1408	14.1209	1448
contig_1	4372531	4373719	WT	CM	H3K27ac	WT_CM_H3K27ac_peak_1165	2.06446	1.188	0.467172	331	.	34.6669	33.1116	238
contig_1	4375125	4376361	WT	CM	H3K27ac	WT_CM_H3K27ac_peak_1166	2.10681	1.236	0.519417	344	.	36.0624	34.4664	379
contig_1	4398138	4398704	WT	CM	H3K27ac	WT_CM_H3K27ac_peak_1167	1.813	0.566	0.514134	185	.	19.6522	18.5098	303
contig_1	4399016	4399926	WT	CM	H3K27ac	WT_CM_H3K27ac_peak_1168	2.01016	0.91	0.508791	272	.	28.6527	27.2655	194
contig_1	4406369	4407001	WT	CM	H3K27ac	WT_CM_H3K27ac_peak_1169	1.4677	0.632	0.501582	70	.	7.86022	7.05006	422
contig_1	4413135	4413716	WT	CM	H3K27ac	WT_CM_H3K27ac_peak_1170	2.25515	0.581	0.567986	435	.	45.4609	43.5845	277
contig_1	4422692	4423297	WT	CM	H3K27ac	WT_CM_H3K27ac_peak_1171	1.82448	0.605	0.429752	193	.	20.4688	19.3039	348
contig_1	4423689	4424230	WT	CM	H3K27ac	WT_CM_H3K27ac_peak_1172	1.77886	0.541	0.486137	183	.	19.4416	18.3048	218
contig_1	4427352	4427883	WT	CM	H3K27ac	WT_CM_H3K27ac_peak_1173	1.83699	0.531	0.517891	231	.	24.4135	23.1416	257
contig_1	4431511	4431922	WT	CM	H3K27ac	WT_CM_H3K27ac_peak_1174	1.61953	0.411	0.476886	112	.	12.1891	11.2515	186
contig_1	4432797	4433598	WT	CM	H3K27ac	WT_CM_H3K27ac_peak_1175	1.53766	0.801	0.602996	87	.	9.60432	8.74119	134
contig_1	4439287	4439704	WT	CM	H3K27ac	WT_CM_H3K27ac_peak_1176	1.41493	0.417	0.505995	65	.	7.35188	6.55769	321
contig_1	4457234	4457734	WT	CM	H3K27ac	WT_CM_H3K27ac_peak_1177	1.38443	0.5	0.476	48	.	5.58211	4.84549	133
contig_1	4460420	4460886	WT	CM	H3K27ac	WT_CM_H3K27ac_peak_1178	1.29339	0.466	0.517167	34	.	4.13598	3.45126	325
contig_1	4462771	4463173	WT	CM	H3K27ac	WT_CM_H3K27ac_peak_1179	1.44055	0.402	0.646766	58	.	6.65913	5.887	240
contig_1	4463553	4466756	WT	CM	H3K27ac	WT_CM_H3K27ac_peak_1180	2.43726	3.203	0.547612	532	.	55.4709	53.2572	2581
contig_1	4467663	4469995	WT	CM	H3K27ac	WT_CM_H3K27ac_peak_1181	2.14589	2.332	0.493139	372	.	38.9036	37.2249	590
contig_1	4472153	4473661	WT	CM	H3K27ac	WT_CM_H3K27ac_peak_1182	1.93694	1.508	0.545756	243	.	25.6268	24.3222	418
contig_1	4474278	4475149	WT	CM	H3K27ac	WT_CM_H3K27ac_peak_1183	2.12082	0.871	0.564868	344	.	36.0285	34.4336	480
contig_1	4475265	4476246	WT	CM	H3K27ac	WT_CM_H3K27ac_peak_1184	2.01312	0.981	0.503568	307	.	32.1933	30.7083	245
contig_1	4476561	4478045	WT	CM	H3K27ac	WT_CM_H3K27ac_peak_1185	1.97749	1.484	0.574798	270	.	28.4135	27.0328	187
contig_1	4481501	4482024	WT	CM	H3K27ac	WT_CM_H3K27ac_peak_1186	1.28127	0.523	0.458891	28	.	3.5137	2.85389	462
contig_1	4484684	4485786	WT	CM	H3K27ac	WT_CM_H3K27ac_peak_1187	1.58231	1.102	0.448276	112	.	12.1832	11.2457	284
contig_1	4488569	4492451	WT	CM	H3K27ac	WT_CM_H3K27ac_peak_1188	1.7847	3.882	0.534518	207	.	21.96	20.7548	315
contig_1	4493151	4493679	WT	CM	H3K27ac	WT_CM_H3K27ac_peak_1189	1.6814	0.528	0.515152	153	.	16.4027	15.3485	138
contig_1	4495170	4495508	WT	CM	H3K27ac	WT_CM_H3K27ac_peak_1190	1.36253	0.338	0.52071	49	.	5.70671	4.96584	200
contig_1	4503487	4504109	WT	CM	H3K27ac	WT_CM_H3K27ac_peak_1191	1.58894	0.622	0.508039	113	.	12.2896	11.3491	259
contig_1	4505908	4506903	WT	CM	H3K27ac	WT_CM_H3K27ac_peak_1192	1.67642	0.995	0.469347	166	.	17.7371	16.6468	809
contig_1	4507328	4508018	WT	CM	H3K27ac	WT_CM_H3K27ac_peak_1193	1.27961	0.69	0.5	36	.	4.36908	3.6758	182
contig_1	4509162	4512321	WT	CM	H3K27ac	WT_CM_H3K27ac_peak_1194	2.62332	3.159	0.530548	652	.	67.9701	65.2381	1278
contig_1	4518936	4519698	WT	CM	H3K27ac	WT_CM_H3K27ac_peak_1195	1.36677	0.762	0.471129	50	.	5.77868	5.03541	572
contig_1	4520499	4522108	WT	CM	H3K27ac	WT_CM_H3K27ac_peak_1196	2.37086	1.609	0.595401	433	.	45.2385	43.3689	319
contig_1	4522397	4524094	WT	CM	H3K27ac	WT_CM_H3K27ac_peak_1197	2.31097	1.697	0.555097	390	.	40.74	39.008	1260
contig_1	4530313	4532492	WT	CM	H3K27ac	WT_CM_H3K27ac_peak_1198	1.54613	2.179	0.530977	104	.	11.3846	10.4696	809
contig_1	4535260	4535910	WT	CM	H3K27ac	WT_CM_H3K27ac_peak_1199	1.49733	0.65	0.495385	78	.	8.73677	7.89981	138
contig_1	4546079	4548703	WT	CM	H3K27ac	WT_CM_H3K27ac_peak_1200	2.42434	2.624	0.530488	505	.	52.6997	50.5866	1917
contig_1	4556575	4556893	WT	CM	H3K27ac	WT_CM_H3K27ac_peak_1201	1.37337	0.318	0.518868	57	.	6.55674	5.78788	170
contig_1	4557483	4557801	WT	CM	H3K27ac	WT_CM_H3K27ac_peak_1202	1.41133	0.318	0.493711	63	.	7.16853	6.38016	220
contig_1	4562811	4563775	WT	CM	H3K27ac	WT_CM_H3K27ac_peak_1203	1.90994	0.964	0.509336	239	.	25.2249	23.931	362
contig_1	4564476	4565574	WT	CM	H3K27ac	WT_CM_H3K27ac_peak_1204	1.88417	1.098	0.47541	234	.	24.6825	23.4033	830
contig_1	4565788	4566726	WT	CM	H3K27ac	WT_CM_H3K27ac_peak_1205	2.36283	0.938	0.498934	503	.	52.4703	50.3653	300
contig_1	4567002	4569212	WT	CM	H3K27ac	WT_CM_H3K27ac_peak_1206	2.19543	2.21	0.486425	376	.	39.3321	37.641	652
contig_1	4569547	4570432	WT	CM	H3K27ac	WT_CM_H3K27ac_peak_1207	1.51833	0.885	0.59322	98	.	10.7328	9.83654	197
contig_1	4571157	4572713	WT	CM	H3K27ac	WT_CM_H3K27ac_peak_1208	2.02132	1.556	0.485861	284	.	29.8244	28.4054	379
contig_1	4574582	4576303	WT	CM	H3K27ac	WT_CM_H3K27ac_peak_1209	2.13134	1.721	0.507844	358	.	37.5216	35.8837	964
contig_1	4576428	4577286	WT	CM	H3K27ac	WT_CM_H3K27ac_peak_1210	1.83699	0.858	0.534965	231	.	24.4135	23.1416	489
contig_1	4580216	4580526	WT	CM	H3K27ac	WT_CM_H3K27ac_peak_1211	1.31191	0.31	0.541936	35	.	4.22835	3.54016	98
contig_1	4581382	4584749	WT	CM	H3K27ac	WT_CM_H3K27ac_peak_1212	2.72092	3.367	0.518562	735	.	76.7032	73.5387	2985
contig_1	4585155	4586739	WT	CM	H3K27ac	WT_CM_H3K27ac_peak_1213	2.09132	1.584	0.497475	361	.	37.8111	36.1648	541
contig_1	4587319	4587680	WT	CM	H3K27ac	WT_CM_H3K27ac_peak_1214	1.65187	0.361	0.545706	146	.	15.6473	14.6137	173
contig_1	4587958	4588871	WT	CM	H3K27ac	WT_CM_H3K27ac_peak_1215	2.04359	0.913	0.493976	341	.	35.709	34.1235	258
contig_1	4588976	4589798	WT	CM	H3K27ac	WT_CM_H3K27ac_peak_1216	1.67757	0.822	0.486618	144	.	15.4301	14.4023	410
contig_1	4597394	4597771	WT	CM	H3K27ac	WT_CM_H3K27ac_peak_1217	1.48745	0.377	0.575597	77	.	8.59419	7.76157	178
contig_1	4598073	4598943	WT	CM	H3K27ac	WT_CM_H3K27ac_peak_1218	1.73057	0.87	0.487356	179	.	19.0446	17.9186	432
contig_1	4602439	4603450	WT	CM	H3K27ac	WT_CM_H3K27ac_peak_1219	1.42647	1.011	0.464886	63	.	7.10672	6.32034	169
contig_1	4603556	4605899	WT	CM	H3K27ac	WT_CM_H3K27ac_peak_1220	2.06562	2.343	0.541613	322	.	33.7971	32.2668	2149
contig_1	4606811	4608537	WT	CM	H3K27ac	WT_CM_H3K27ac_peak_1221	1.76575	1.726	0.572422	188	.	20.0239	18.8714	1048
contig_1	4610060	4612677	WT	CM	H3K27ac	WT_CM_H3K27ac_peak_1222	2.76612	2.617	0.511272	758	.	79.1711	75.8705	1858
contig_1	4612941	4614634	WT	CM	H3K27ac	WT_CM_H3K27ac_peak_1223	2.22977	1.693	0.477259	459	.	47.8801	45.9291	272
contig_1	4616912	4619823	WT	CM	H3K27ac	WT_CM_H3K27ac_peak_1224	2.35625	2.911	0.537272	489	.	50.9527	48.9001	540
contig_1	4621367	4622642	WT	CM	H3K27ac	WT_CM_H3K27ac_peak_1225	2.75844	1.275	0.512157	758	.	79.1361	75.8375	810
contig_1	4622813	4623249	WT	CM	H3K27ac	WT_CM_H3K27ac_peak_1226	1.43093	0.436	0.65367	65	.	7.31144	6.51854	171
contig_1	4624282	4626229	WT	CM	H3K27ac	WT_CM_H3K27ac_peak_1227	2.44243	1.947	0.528505	538	.	56.0907	53.8541	1192
contig_1	4626632	4627246	WT	CM	H3K27ac	WT_CM_H3K27ac_peak_1228	1.66748	0.614	0.521173	169	.	18.0089	16.9113	224
contig_1	4627634	4628287	WT	CM	H3K27ac	WT_CM_H3K27ac_peak_1229	1.45924	0.653	0.493109	82	.	9.13499	8.286	461
contig_1	4628658	4629897	WT	CM	H3K27ac	WT_CM_H3K27ac_peak_1230	1.57158	1.239	0.518967	106	.	11.5664	10.6465	214
contig_1	4631320	4631725	WT	CM	H3K27ac	WT_CM_H3K27ac_peak_1231	1.46551	0.405	0.641975	71	.	7.95461	7.14173	182
contig_1	4633308	4636074	WT	CM	H3K27ac	WT_CM_H3K27ac_peak_1232	1.76993	2.766	0.534707	171	.	18.2554	17.1512	293
contig_1	4639256	4640932	WT	CM	H3K27ac	WT_CM_H3K27ac_peak_1233	2.62255	1.676	0.534606	677	.	70.6441	67.7908	1116
contig_1	4641327	4641712	WT	CM	H3K27ac	WT_CM_H3K27ac_peak_1234	1.61257	0.385	0.451948	139	.	14.9492	13.9346	223
contig_1	4642161	4644391	WT	CM	H3K27ac	WT_CM_H3K27ac_peak_1235	2.67972	2.23	0.508072	772	.	80.6803	77.2902	371
contig_1	4651406	4653417	WT	CM	H3K27ac	WT_CM_H3K27ac_peak_1236	1.99619	2.011	0.511686	281	.	29.594	28.1812	1392
contig_1	4655412	4656783	WT	CM	H3K27ac	WT_CM_H3K27ac_peak_1237	1.75683	1.371	0.51787	178	.	19.0188	17.8937	666
contig_1	4657107	4659361	WT	CM	H3K27ac	WT_CM_H3K27ac_peak_1238	1.95842	2.254	0.460958	286	.	30.0435	28.6184	1280
contig_1	4659478	4660700	WT	CM	H3K27ac	WT_CM_H3K27ac_peak_1239	2.01914	1.222	0.502455	277	.	29.1398	27.7394	398
contig_1	4661451	4662820	WT	CM	H3K27ac	WT_CM_H3K27ac_peak_1240	2.20303	1.369	0.500365	355	.	37.1793	35.5515	1063
contig_1	4663060	4663550	WT	CM	H3K27ac	WT_CM_H3K27ac_peak_1241	1.63362	0.49	0.528571	114	.	12.4238	11.4798	239
contig_1	4668241	4669292	WT	CM	H3K27ac	WT_CM_H3K27ac_peak_1242	1.51214	1.051	0.526166	84	.	9.32577	8.47101	726
contig_1	4670079	4670613	WT	CM	H3K27ac	WT_CM_H3K27ac_peak_1243	1.60413	0.534	0.485019	117	.	12.6773	11.7262	332
contig_1	4673496	4673982	WT	CM	H3K27ac	WT_CM_H3K27ac_peak_1244	1.66807	0.486	0.572016	135	.	14.5543	13.5509	282
contig_1	4674372	4675274	WT	CM	H3K27ac	WT_CM_H3K27ac_peak_1245	1.83988	0.902	0.503326	223	.	23.5822	22.3328	243
contig_1	4683523	4684065	WT	CM	H3K27ac	WT_CM_H3K27ac_peak_1246	1.58729	0.542	0.581181	107	.	11.6727	10.7498	274
contig_1	4687276	4687660	WT	CM	H3K27ac	WT_CM_H3K27ac_peak_1247	1.46656	0.384	0.536458	76	.	8.50015	7.67026	126
contig_1	4687862	4688907	WT	CM	H3K27ac	WT_CM_H3K27ac_peak_1248	2.64912	1.045	0.519617	638	.	66.5342	63.8653	713
contig_1	4689075	4689523	WT	CM	H3K27ac	WT_CM_H3K27ac_peak_1249	1.61767	0.448	0.459821	127	.	13.7185	12.7384	229
contig_1	4692702	4693042	WT	CM	H3K27ac	WT_CM_H3K27ac_peak_1250	1.36354	0.34	0.458824	49	.	5.66957	4.92997	199
contig_1	4693831	4694472	WT	CM	H3K27ac	WT_CM_H3K27ac_peak_1251	2.28793	0.641	0.536661	421	.	43.9605	42.1298	235
contig_1	4698028	4698510	WT	CM	H3K27ac	WT_CM_H3K27ac_peak_1252	1.48301	0.482	0.545643	79	.	8.82303	7.98345	217
contig_1	4698749	4699388	WT	CM	H3K27ac	WT_CM_H3K27ac_peak_1253	2.22835	0.639	0.538341	381	.	39.8483	38.142	276
contig_1	4700621	4701627	WT	CM	H3K27ac	WT_CM_H3K27ac_peak_1254	2.7575	1.006	0.452286	716	.	74.6584	71.6021	300
contig_1	4706148	4707515	WT	CM	H3K27ac	WT_CM_H3K27ac_peak_1255	2.03498	1.367	0.48793	341	.	35.6997	34.1144	660
contig_1	4707933	4708504	WT	CM	H3K27ac	WT_CM_H3K27ac_peak_1256	2.38662	0.571	0.476357	505	.	52.6346	50.5239	298
contig_1	4708737	4709077	WT	CM	H3K27ac	WT_CM_H3K27ac_peak_1257	1.86779	0.34	0.526471	209	.	22.1348	20.9249	141
contig_1	4709251	4710277	WT	CM	H3K27ac	WT_CM_H3K27ac_peak_1258	2.74921	1.026	0.545809	709	.	73.9592	70.9401	273
contig_1	4714075	4714747	WT	CM	H3K27ac	WT_CM_H3K27ac_peak_1259	1.37921	0.672	0.494048	51	.	5.92281	5.17478	249
contig_1	4716287	4717254	WT	CM	H3K27ac	WT_CM_H3K27ac_peak_1260	2.03472	0.967	0.5212	349	.	36.5703	34.9599	566
contig_1	4717817	4719007	WT	CM	H3K27ac	WT_CM_H3K27ac_peak_1261	2.12702	1.19	0.544538	372	.	38.9208	37.2414	289
contig_1	4719207	4720251	WT	CM	H3K27ac	WT_CM_H3K27ac_peak_1262	2.05629	1.044	0.493295	330	.	34.6136	33.0598	818
contig_1	4720830	4721347	WT	CM	H3K27ac	WT_CM_H3K27ac_peak_1263	1.57327	0.517	0.617021	109	.	11.9273	10.997	224
contig_1	4726463	4727480	WT	CM	H3K27ac	WT_CM_H3K27ac_peak_1264	2.58707	1.017	0.589971	608	.	63.3821	60.8495	720
contig_1	4727784	4730081	WT	CM	H3K27ac	WT_CM_H3K27ac_peak_1265	1.85107	2.297	0.513278	228	.	24.1236	22.8596	1926
contig_1	4730458	4731405	WT	CM	H3K27ac	WT_CM_H3K27ac_peak_1266	1.4444	0.947	0.524815	71	.	7.92239	7.11032	416
contig_1	4734625	4735732	WT	CM	H3K27ac	WT_CM_H3K27ac_peak_1267	2.35605	1.107	0.534779	452	.	47.1381	45.2103	643
contig_1	4744532	4745204	WT	CM	H3K27ac	WT_CM_H3K27ac_peak_1268	2.20476	0.672	0.520833	403	.	42.1478	40.3725	401
contig_1	4745862	4746825	WT	CM	H3K27ac	WT_CM_H3K27ac_peak_1269	1.96694	0.963	0.477674	272	.	28.6795	27.2916	700
contig_1	4747122	4748188	WT	CM	H3K27ac	WT_CM_H3K27ac_peak_1270	1.95521	1.066	0.515947	244	.	25.7753	24.4666	436
contig_1	4752153	4752703	WT	CM	H3K27ac	WT_CM_H3K27ac_peak_1271	1.85189	0.55	0.478182	222	.	23.5373	22.2892	244
contig_1	4757346	4758828	WT	CM	H3K27ac	WT_CM_H3K27ac_peak_1272	2.31645	1.482	0.51417	448	.	46.7477	44.832	472
contig_1	4763038	4764365	WT	CM	H3K27ac	WT_CM_H3K27ac_peak_1273	1.69891	1.327	0.475509	176	.	18.7914	17.6724	1066
contig_1	4764717	4766758	WT	CM	H3K27ac	WT_CM_H3K27ac_peak_1274	2.04201	2.041	0.508574	309	.	32.4378	30.946	372
contig_1	4766941	4767733	WT	CM	H3K27ac	WT_CM_H3K27ac_peak_1275	2.12362	0.792	0.558081	348	.	36.4303	34.8239	216
contig_1	4768310	4770135	WT	CM	H3K27ac	WT_CM_H3K27ac_peak_1276	1.59641	1.825	0.46411	117	.	12.7506	11.7973	1182
contig_1	4770720	4771228	WT	CM	H3K27ac	WT_CM_H3K27ac_peak_1277	1.41719	0.508	0.564961	60	.	6.82231	6.04504	260
contig_1	4774109	4774755	WT	CM	H3K27ac	WT_CM_H3K27ac_peak_1278	1.80803	0.646	0.600619	176	.	18.7314	17.6141	366
contig_1	4775207	4776204	WT	CM	H3K27ac	WT_CM_H3K27ac_peak_1279	2.09715	0.997	0.528586	329	.	34.5416	32.9899	187
contig_1	4779336	4779910	WT	CM	H3K27ac	WT_CM_H3K27ac_peak_1280	1.47079	0.574	0.458188	80	.	8.84073	8.00057	218
contig_1	4781380	4782024	WT	CM	H3K27ac	WT_CM_H3K27ac_peak_1281	1.59758	0.644	0.548137	112	.	12.1998	11.2619	267
contig_1	4782422	4783048	WT	CM	H3K27ac	WT_CM_H3K27ac_peak_1282	1.35769	0.626	0.442492	45	.	5.29523	4.56836	63
contig_1	4786396	4786835	WT	CM	H3K27ac	WT_CM_H3K27ac_peak_1283	1.61698	0.439	0.574032	114	.	12.3851	11.442	221
contig_1	4791106	4792992	WT	CM	H3K27ac	WT_CM_H3K27ac_peak_1284	1.68503	1.886	0.50106	146	.	15.7072	14.6719	775
contig_1	4795434	4795992	WT	CM	H3K27ac	WT_CM_H3K27ac_peak_1285	1.41606	0.558	0.532258	68	.	7.62194	6.81924	186
contig_1	4800139	4801434	WT	CM	H3K27ac	WT_CM_H3K27ac_peak_1286	2.37922	1.295	0.507336	479	.	49.9358	47.918	426
contig_1	4801672	4802456	WT	CM	H3K27ac	WT_CM_H3K27ac_peak_1287	2.22996	0.784	0.554847	392	.	41.0031	39.2626	231
contig_1	4803794	4805527	WT	CM	H3K27ac	WT_CM_H3K27ac_peak_1288	1.81826	1.733	0.488171	223	.	23.644	22.393	271
contig_1	4808657	4810494	WT	CM	H3K27ac	WT_CM_H3K27ac_peak_1289	2.2666	1.837	0.475776	401	.	41.869	40.1021	1595
contig_1	4812423	4813833	WT	CM	H3K27ac	WT_CM_H3K27ac_peak_1290	2.03606	1.41	0.477305	310	.	32.5642	31.0689	400
contig_1	4814228	4815256	WT	CM	H3K27ac	WT_CM_H3K27ac_peak_1291	1.92025	1.028	0.530156	233	.	24.6752	23.3963	277
contig_1	4816725	4817374	WT	CM	H3K27ac	WT_CM_H3K27ac_peak_1292	1.38682	0.649	0.514638	50	.	5.82499	5.08022	197
contig_1	4818702	4820078	WT	CM	H3K27ac	WT_CM_H3K27ac_peak_1293	2.53471	1.376	0.515988	567	.	59.1105	56.7593	953
contig_1	4820720	4821498	WT	CM	H3K27ac	WT_CM_H3K27ac_peak_1294	1.48885	0.778	0.492288	96	.	10.5499	9.65897	241
contig_1	4823157	4825014	WT	CM	H3K27ac	WT_CM_H3K27ac_peak_1295	1.99143	1.857	0.529348	303	.	31.8419	30.3669	1555
contig_1	4826903	4829417	WT	CM	H3K27ac	WT_CM_H3K27ac_peak_1296	1.85107	2.514	0.500398	228	.	24.1236	22.8596	1027
contig_1	4830383	4830691	WT	CM	H3K27ac	WT_CM_H3K27ac_peak_1297	1.55307	0.308	0.448052	87	.	9.6037	8.74062	132
contig_1	4831277	4831653	WT	CM	H3K27ac	WT_CM_H3K27ac_peak_1298	1.6143	0.376	0.425532	103	.	11.3111	10.3984	274
contig_1	4832819	4833312	WT	CM	H3K27ac	WT_CM_H3K27ac_peak_1299	1.89994	0.493	0.515213	260	.	27.3788	26.0262	205
contig_1	4833499	4834357	WT	CM	H3K27ac	WT_CM_H3K27ac_peak_1300	1.93767	0.858	0.480186	262	.	27.5958	26.2374	287
contig_1	4836179	4836714	WT	CM	H3K27ac	WT_CM_H3K27ac_peak_1301	1.59954	0.535	0.499065	110	.	12.0016	11.0692	275
contig_1	4838725	4841673	WT	CM	H3K27ac	WT_CM_H3K27ac_peak_1302	2.18803	2.948	0.512212	427	.	44.5983	42.7479	1704
contig_1	4842146	4842638	WT	CM	H3K27ac	WT_CM_H3K27ac_peak_1303	1.7078	0.492	0.518293	177	.	18.8457	17.7256	240
contig_1	4843627	4846856	WT	CM	H3K27ac	WT_CM_H3K27ac_peak_1304	2.35746	3.229	0.551564	478	.	49.8987	47.882	359
contig_1	4851643	4852398	WT	CM	H3K27ac	WT_CM_H3K27ac_peak_1305	2.07288	0.755	0.499338	394	.	41.1879	39.4418	288
contig_1	4858261	4859450	WT	CM	H3K27ac	WT_CM_H3K27ac_peak_1306	1.73983	1.189	0.528175	153	.	16.424	15.3693	289
contig_1	4862127	4864244	WT	CM	H3K27ac	WT_CM_H3K27ac_peak_1307	2.72885	2.117	0.541332	688	.	71.7562	68.8496	969
contig_1	4864427	4864959	WT	CM	H3K27ac	WT_CM_H3K27ac_peak_1308	1.93142	0.532	0.484962	273	.	28.7516	27.3617	323
contig_1	4865529	4866077	WT	CM	H3K27ac	WT_CM_H3K27ac_peak_1309	1.75412	0.548	0.514599	179	.	19.1038	17.9764	274
contig_1	4868093	4869016	WT	CM	H3K27ac	WT_CM_H3K27ac_peak_1310	2.00463	0.923	0.580715	271	.	28.5444	27.1601	529
contig_1	4876287	4876767	WT	CM	H3K27ac	WT_CM_H3K27ac_peak_1311	1.69079	0.48	0.479167	156	.	16.7045	15.6421	130
contig_1	4888586	4888931	WT	CM	H3K27ac	WT_CM_H3K27ac_peak_1312	1.48938	0.345	0.556522	76	.	8.45365	7.6253	225
contig_1	4897295	4897962	WT	CM	H3K27ac	WT_CM_H3K27ac_peak_1313	2.08807	0.667	0.442279	310	.	32.5024	31.0087	312
contig_1	4901552	4902090	WT	CM	H3K27ac	WT_CM_H3K27ac_peak_1314	1.72643	0.538	0.48513	187	.	19.8929	18.7437	243
contig_1	4905908	4906777	WT	CM	H3K27ac	WT_CM_H3K27ac_peak_1315	1.68249	0.869	0.516686	139	.	14.9222	13.9084	261
contig_1	4907076	4908510	WT	CM	H3K27ac	WT_CM_H3K27ac_peak_1316	2.02443	1.434	0.474895	316	.	33.1604	31.6484	1006
contig_1	4919768	4921133	WT	CM	H3K27ac	WT_CM_H3K27ac_peak_1317	1.68117	1.365	0.466667	143	.	15.3377	14.3124	829
contig_1	4921478	4921938	WT	CM	H3K27ac	WT_CM_H3K27ac_peak_1318	1.429	0.46	0.606522	64	.	7.19019	6.40108	182
contig_1	4925040	4926076	WT	CM	H3K27ac	WT_CM_H3K27ac_peak_1319	1.98669	1.036	0.527027	264	.	27.8322	26.4673	284
contig_1	4932341	4932992	WT	CM	H3K27ac	WT_CM_H3K27ac_peak_1320	1.78638	0.651	0.483871	186	.	19.7476	18.6025	254
contig_1	4934341	4934823	WT	CM	H3K27ac	WT_CM_H3K27ac_peak_1321	1.617	0.482	0.53112	112	.	12.2103	11.2721	333
contig_1	4938686	4939424	WT	CM	H3K27ac	WT_CM_H3K27ac_peak_1322	1.62962	0.738	0.466125	124	.	13.4016	12.4302	473
contig_1	4940129	4940465	WT	CM	H3K27ac	WT_CM_H3K27ac_peak_1323	1.5664	0.336	0.559524	101	.	11.038	10.1329	183
contig_1	4942351	4942844	WT	CM	H3K27ac	WT_CM_H3K27ac_peak_1324	1.59189	0.493	0.48073	105	.	11.4249	10.5089	127
contig_1	4943072	4944520	WT	CM	H3K27ac	WT_CM_H3K27ac_peak_1325	2.2255	1.448	0.499309	365	.	38.2155	36.5572	1053
contig_1	4949148	4949762	WT	CM	H3K27ac	WT_CM_H3K27ac_peak_1326	1.4747	0.614	0.5	70	.	7.90185	7.09041	454
contig_1	4950259	4951016	WT	CM	H3K27ac	WT_CM_H3K27ac_peak_1327	1.69774	0.757	0.467635	167	.	17.8653	16.7712	485
contig_1	4951335	4951903	WT	CM	H3K27ac	WT_CM_H3K27ac_peak_1328	2.07404	0.568	0.5	347	.	36.343	34.7391	251
contig_1	4952088	4953189	WT	CM	H3K27ac	WT_CM_H3K27ac_peak_1329	2.1842	1.101	0.50772	381	.	39.8344	38.1284	329
contig_1	4954649	4955466	WT	CM	H3K27ac	WT_CM_H3K27ac_peak_1330	1.96232	0.817	0.598531	256	.	26.98	25.6383	636
contig_1	4955861	4956804	WT	CM	H3K27ac	WT_CM_H3K27ac_peak_1331	2.30355	0.943	0.607635	426	.	44.4608	42.6147	281
contig_1	4958551	4959120	WT	CM	H3K27ac	WT_CM_H3K27ac_peak_1332	1.79028	0.569	0.546573	174	.	18.5744	17.4615	311
contig_1	4959373	4959855	WT	CM	H3K27ac	WT_CM_H3K27ac_peak_1333	1.76277	0.482	0.558091	164	.	17.5037	16.4196	256
contig_1	4961907	4963057	WT	CM	H3K27ac	WT_CM_H3K27ac_peak_1334	1.57717	1.15	0.46087	109	.	11.8787	10.9497	857
contig_1	4963428	4967939	WT	CM	H3K27ac	WT_CM_H3K27ac_peak_1335	2.33058	4.511	0.51452	446	.	46.6054	44.6939	2594
contig_1	4971683	4972421	WT	CM	H3K27ac	WT_CM_H3K27ac_peak_1336	1.95482	0.738	0.49458	248	.	26.1606	24.8412	403
contig_1	4982066	4982464	WT	CM	H3K27ac	WT_CM_H3K27ac_peak_1337	1.43871	0.398	0.512563	69	.	7.75669	6.94975	158
contig_1	4984067	4984991	WT	CM	H3K27ac	WT_CM_H3K27ac_peak_1338	1.66985	0.924	0.498918	149	.	16.0325	14.9884	629
contig_1	4985572	4985875	WT	CM	H3K27ac	WT_CM_H3K27ac_peak_1339	1.502	0.303	0.465347	91	.	10.0762	9.19912	171
contig_1	4986667	4991093	WT	CM	H3K27ac	WT_CM_H3K27ac_peak_1340	2.69024	4.426	0.517397	684	.	71.3084	68.4231	1213
contig_1	4991479	4991790	WT	CM	H3K27ac	WT_CM_H3K27ac_peak_1341	1.53536	0.311	0.437299	89	.	9.86942	8.99841	160
contig_1	4992109	4992878	WT	CM	H3K27ac	WT_CM_H3K27ac_peak_1342	1.94008	0.769	0.483745	270	.	28.4651	27.0829	248
contig_1	4995573	4996057	WT	CM	H3K27ac	WT_CM_H3K27ac_peak_1343	1.50767	0.484	0.454545	95	.	10.4629	9.57453	290
contig_1	5000217	5000584	WT	CM	H3K27ac	WT_CM_H3K27ac_peak_1344	1.48157	0.367	0.446866	82	.	9.09034	8.24268	169
contig_1	5000731	5003971	WT	CM	H3K27ac	WT_CM_H3K27ac_peak_1345	2.26463	3.24	0.484877	438	.	45.7497	43.8646	2389
contig_1	5004251	5005251	WT	CM	H3K27ac	WT_CM_H3K27ac_peak_1346	2.10925	1	0.46	359	.	37.6031	35.9628	543
contig_1	5005534	5007706	WT	CM	H3K27ac	WT_CM_H3K27ac_peak_1347	2.6878	2.172	0.547422	727	.	75.9125	72.7896	364
contig_1	5007979	5008504	WT	CM	H3K27ac	WT_CM_H3K27ac_peak_1348	1.25778	0.525	0.481905	26	.	3.25175	2.60281	138
contig_1	5009111	5009901	WT	CM	H3K27ac	WT_CM_H3K27ac_peak_1349	1.96254	0.79	0.512658	251	.	26.5048	25.1761	344
contig_1	5010095	5010701	WT	CM	H3K27ac	WT_CM_H3K27ac_peak_1350	2.00325	0.606	0.59571	272	.	28.6657	27.2782	264
contig_1	5017938	5018410	WT	CM	H3K27ac	WT_CM_H3K27ac_peak_1351	1.36346	0.472	0.533898	48	.	5.62854	4.89038	262
contig_1	5018614	5019389	WT	CM	H3K27ac	WT_CM_H3K27ac_peak_1352	1.78816	0.775	0.587097	179	.	19.0655	17.9392	517
contig_1	5019591	5020774	WT	CM	H3K27ac	WT_CM_H3K27ac_peak_1353	2.16764	1.183	0.475909	448	.	46.7628	44.8467	871
contig_1	5023687	5024023	WT	CM	H3K27ac	WT_CM_H3K27ac_peak_1354	1.33679	0.336	0.401786	44	.	5.21157	4.48753	238
contig_1	5024228	5025279	WT	CM	H3K27ac	WT_CM_H3K27ac_peak_1355	2.14633	1.051	0.499524	405	.	42.3312	40.55	640
contig_1	5025397	5026398	WT	CM	H3K27ac	WT_CM_H3K27ac_peak_1356	1.78627	1.001	0.566434	205	.	21.7102	20.5117	244
contig_1	5027236	5029107	WT	CM	H3K27ac	WT_CM_H3K27ac_peak_1357	1.68703	1.871	0.484767	165	.	17.6531	16.5649	383
contig_1	5032122	5032746	WT	CM	H3K27ac	WT_CM_H3K27ac_peak_1358	1.64893	0.624	0.509615	145	.	15.5528	14.5218	361
contig_1	5033491	5036024	WT	CM	H3K27ac	WT_CM_H3K27ac_peak_1359	2.15482	2.533	0.484801	398	.	41.5947	39.8369	957
contig_1	5036279	5037229	WT	CM	H3K27ac	WT_CM_H3K27ac_peak_1360	2.12454	0.95	0.496842	374	.	39.1114	37.4264	237
contig_1	5037466	5038637	WT	CM	H3K27ac	WT_CM_H3K27ac_peak_1361	1.86269	1.171	0.495303	250	.	26.3569	25.0324	916
contig_1	5038946	5041465	WT	CM	H3K27ac	WT_CM_H3K27ac_peak_1362	1.85491	2.519	0.513696	257	.	27.0826	25.7381	717
contig_1	5041715	5042559	WT	CM	H3K27ac	WT_CM_H3K27ac_peak_1363	1.87379	0.844	0.514218	222	.	23.5347	22.2868	295
contig_1	5044851	5046860	WT	CM	H3K27ac	WT_CM_H3K27ac_peak_1364	2.43663	2.009	0.57342	606	.	63.1852	60.661	1720
contig_1	5047211	5049100	WT	CM	H3K27ac	WT_CM_H3K27ac_peak_1365	2.29158	1.889	0.490736	478	.	49.8998	47.883	1652
contig_1	5049643	5050886	WT	CM	H3K27ac	WT_CM_H3K27ac_peak_1366	2.03914	1.243	0.473049	309	.	32.4171	30.9259	243
contig_1	5050960	5051255	WT	CM	H3K27ac	WT_CM_H3K27ac_peak_1367	1.18472	0.295	0.501695	18	.	2.47539	1.86118	271
contig_1	5051971	5052482	WT	CM	H3K27ac	WT_CM_H3K27ac_peak_1368	2.26682	0.511	0.471624	445	.	46.4083	44.5032	266
contig_1	5052661	5055675	WT	CM	H3K27ac	WT_CM_H3K27ac_peak_1369	2.60198	3.014	0.5501	641	.	66.8509	64.1685	531
contig_1	5056594	5057327	WT	CM	H3K27ac	WT_CM_H3K27ac_peak_1370	1.64719	0.733	0.563438	126	.	13.5764	12.6003	492
contig_1	5059014	5060559	WT	CM	H3K27ac	WT_CM_H3K27ac_peak_1371	1.41277	1.545	0.480906	65	.	7.32308	6.52977	358
contig_1	5060661	5062500	WT	CM	H3K27ac	WT_CM_H3K27ac_peak_1372	2.46299	1.839	0.591626	543	.	56.5864	54.3317	1315
contig_1	5062689	5063044	WT	CM	H3K27ac	WT_CM_H3K27ac_peak_1373	1.80068	0.355	0.495775	215	.	22.7341	21.5079	187
contig_1	5063838	5064242	WT	CM	H3K27ac	WT_CM_H3K27ac_peak_1374	1.67651	0.404	0.423267	146	.	15.6473	14.6137	239
contig_1	5064479	5065623	WT	CM	H3K27ac	WT_CM_H3K27ac_peak_1375	2.28586	1.144	0.467657	423	.	44.2244	42.3855	540
contig_1	5065765	5066107	WT	CM	H3K27ac	WT_CM_H3K27ac_peak_1376	1.77544	0.342	0.45614	176	.	18.7875	17.6687	176
contig_1	5066239	5066741	WT	CM	H3K27ac	WT_CM_H3K27ac_peak_1377	2.17568	0.502	0.488048	387	.	40.4252	38.7023	272
contig_1	5066862	5068154	WT	CM	H3K27ac	WT_CM_H3K27ac_peak_1378	2.22325	1.292	0.489938	400	.	41.8264	40.0607	831
contig_1	5068453	5068982	WT	CM	H3K27ac	WT_CM_H3K27ac_peak_1379	1.98416	0.529	0.453686	264	.	27.8263	26.4617	254
contig_1	5069387	5069892	WT	CM	H3K27ac	WT_CM_H3K27ac_peak_1380	1.55283	0.505	0.477228	103	.	11.2778	10.3659	244
contig_1	5070105	5070586	WT	CM	H3K27ac	WT_CM_H3K27ac_peak_1381	1.61735	0.481	0.492723	131	.	14.1461	13.1541	230
contig_1	5071101	5071485	WT	CM	H3K27ac	WT_CM_H3K27ac_peak_1382	1.60124	0.384	0.471354	120	.	13.0591	12.0971	187
contig_1	5071821	5072243	WT	CM	H3K27ac	WT_CM_H3K27ac_peak_1383	1.63872	0.422	0.476303	123	.	13.2938	12.3253	206
contig_1	5072616	5073027	WT	CM	H3K27ac	WT_CM_H3K27ac_peak_1384	1.4454	0.411	0.515815	66	.	7.40752	6.61161	164
contig_1	5073744	5074430	WT	CM	H3K27ac	WT_CM_H3K27ac_peak_1385	1.27677	0.686	0.552478	30	.	3.7228	3.05441	418
contig_1	5075215	5077016	WT	CM	H3K27ac	WT_CM_H3K27ac_peak_1386	2.404	1.801	0.537479	507	.	52.8728	50.7536	1065
contig_1	5077418	5079530	WT	CM	H3K27ac	WT_CM_H3K27ac_peak_1387	1.82761	2.112	0.486269	216	.	22.8752	21.6452	186
contig_1	5084000	5084520	WT	CM	H3K27ac	WT_CM_H3K27ac_peak_1388	1.50126	0.52	0.525	88	.	9.66943	8.80437	252
contig_1	5084795	5085535	WT	CM	H3K27ac	WT_CM_H3K27ac_peak_1389	1.94515	0.74	0.540541	252	.	26.6157	25.2841	445
contig_1	5086822	5087251	WT	CM	H3K27ac	WT_CM_H3K27ac_peak_1390	1.42616	0.429	0.554779	62	.	6.99877	6.21576	268
contig_1	5087721	5089705	WT	CM	H3K27ac	WT_CM_H3K27ac_peak_1391	1.9682	1.984	0.513609	285	.	29.9415	28.5192	400
contig_1	5091314	5091958	WT	CM	H3K27ac	WT_CM_H3K27ac_peak_1392	1.82341	0.644	0.521739	186	.	19.7799	18.6338	377
contig_1	5092270	5092683	WT	CM	H3K27ac	WT_CM_H3K27ac_peak_1393	1.46015	0.413	0.416465	74	.	8.22653	7.40503	191
contig_1	5094571	5094952	WT	CM	H3K27ac	WT_CM_H3K27ac_peak_1394	1.32285	0.381	0.530184	42	.	4.98398	4.26809	249
contig_1	5095236	5100561	WT	CM	H3K27ac	WT_CM_H3K27ac_peak_1395	2.3603	5.325	0.489014	506	.	52.7283	50.6145	3515
contig_1	5106472	5106838	WT	CM	H3K27ac	WT_CM_H3K27ac_peak_1396	1.40525	0.366	0.464481	53	.	6.13556	5.38043	204
contig_1	5110331	5111457	WT	CM	H3K27ac	WT_CM_H3K27ac_peak_1397	2.12728	1.126	0.531972	385	.	40.3068	38.5868	492
contig_1	5111830	5114171	WT	CM	H3K27ac	WT_CM_H3K27ac_peak_1398	2.76253	2.341	0.493806	747	.	78.0131	74.7752	2042
contig_1	5114427	5115770	WT	CM	H3K27ac	WT_CM_H3K27ac_peak_1399	1.47693	1.343	0.472822	80	.	8.85063	8.01023	935
contig_1	5116195	5117185	WT	CM	H3K27ac	WT_CM_H3K27ac_peak_1400	1.68898	0.99	0.436364	149	.	16.0322	14.9881	716
contig_1	5117571	5119877	WT	CM	H3K27ac	WT_CM_H3K27ac_peak_1401	1.89791	2.306	0.456635	265	.	27.961	26.5925	2025
contig_1	5120111	5121035	WT	CM	H3K27ac	WT_CM_H3K27ac_peak_1402	2.01576	0.924	0.503247	309	.	32.4693	30.9766	484
contig_1	5121437	5125081	WT	CM	H3K27ac	WT_CM_H3K27ac_peak_1403	2.48951	3.644	0.535401	615	.	64.1599	61.594	479
contig_1	5125632	5126145	WT	CM	H3K27ac	WT_CM_H3K27ac_peak_1404	1.53159	0.513	0.567251	88	.	9.74016	8.87291	223
contig_1	5131148	5131873	WT	CM	H3K27ac	WT_CM_H3K27ac_peak_1405	1.77278	0.725	0.517241	192	.	20.4444	19.2803	247
contig_1	5136007	5138125	WT	CM	H3K27ac	WT_CM_H3K27ac_peak_1406	2.59219	2.118	0.507554	645	.	67.2901	64.5879	1525
contig_1	5138665	5139031	WT	CM	H3K27ac	WT_CM_H3K27ac_peak_1407	1.76193	0.366	0.489071	188	.	20.0106	18.8585	189
contig_1	5139508	5140093	WT	CM	H3K27ac	WT_CM_H3K27ac_peak_1408	2.2351	0.585	0.461538	414	.	43.292	41.4819	329
contig_1	5141046	5146064	WT	CM	H3K27ac	WT_CM_H3K27ac_peak_1409	2.35831	5.018	0.47788	543	.	56.5747	54.3204	4617
contig_1	5146249	5148559	WT	CM	H3K27ac	WT_CM_H3K27ac_peak_1410	2.4542	2.31	0.539394	572	.	59.6655	57.2911	1496
contig_1	5149439	5149840	WT	CM	H3K27ac	WT_CM_H3K27ac_peak_1411	1.44993	0.401	0.416459	75	.	8.35954	7.53414	255
contig_1	5150288	5152702	WT	CM	H3K27ac	WT_CM_H3K27ac_peak_1412	2.05512	2.414	0.494615	363	.	38.0022	36.3505	291
contig_1	5153110	5154702	WT	CM	H3K27ac	WT_CM_H3K27ac_peak_1413	2.79325	1.592	0.548367	772	.	80.6208	77.2352	443
contig_1	5160799	5161863	WT	CM	H3K27ac	WT_CM_H3K27ac_peak_1414	2.01887	1.064	0.555451	315	.	33.0249	31.5165	613
contig_1	5163107	5163501	WT	CM	H3K27ac	WT_CM_H3K27ac_peak_1415	1.3049	0.394	0.505076	34	.	4.11689	3.43311	267
contig_1	5169151	5170379	WT	CM	H3K27ac	WT_CM_H3K27ac_peak_1416	2.2514	1.228	0.523616	409	.	42.7349	40.9415	935
contig_1	5170733	5173366	WT	CM	H3K27ac	WT_CM_H3K27ac_peak_1417	1.68348	2.633	0.471325	162	.	17.3289	16.2496	189
contig_1	5174060	5174778	WT	CM	H3K27ac	WT_CM_H3K27ac_peak_1418	1.59974	0.718	0.48468	114	.	12.3851	11.442	226
contig_1	5176298	5176711	WT	CM	H3K27ac	WT_CM_H3K27ac_peak_1419	1.87012	0.413	0.433414	216	.	22.8447	21.6157	211
contig_1	5177000	5177537	WT	CM	H3K27ac	WT_CM_H3K27ac_peak_1420	1.70182	0.537	0.510242	145	.	15.5887	14.5566	249
contig_1	5179497	5180525	WT	CM	H3K27ac	WT_CM_H3K27ac_peak_1421	2.00545	1.028	0.477626	303	.	31.8068	30.3326	772
contig_1	5180927	5181795	WT	CM	H3K27ac	WT_CM_H3K27ac_peak_1422	2.10693	0.868	0.463134	343	.	35.971	34.378	207
contig_1	5187676	5188230	WT	CM	H3K27ac	WT_CM_H3K27ac_peak_1423	2.08705	0.554	0.528881	358	.	37.4431	35.8075	309
contig_1	5188460	5189354	WT	CM	H3K27ac	WT_CM_H3K27ac_peak_1424	1.92971	0.894	0.519016	252	.	26.6096	25.2782	485
contig_1	5191074	5191955	WT	CM	H3K27ac	WT_CM_H3K27ac_peak_1425	1.74079	0.881	0.528944	179	.	19.1142	17.9864	469
contig_1	5195077	5195412	WT	CM	H3K27ac	WT_CM_H3K27ac_peak_1426	1.35167	0.335	0.474627	43	.	5.08069	4.36128	232
contig_1	5195516	5197294	WT	CM	H3K27ac	WT_CM_H3K27ac_peak_1427	1.87353	1.778	0.484814	213	.	22.6044	21.3818	1417
contig_1	5199874	5200296	WT	CM	H3K27ac	WT_CM_H3K27ac_peak_1428	1.33756	0.422	0.606635	41	.	4.85979	4.14822	129
contig_1	5200605	5202706	WT	CM	H3K27ac	WT_CM_H3K27ac_peak_1429	1.73523	2.101	0.49405	177	.	18.8693	17.748	1392
contig_1	5202956	5204498	WT	CM	H3K27ac	WT_CM_H3K27ac_peak_1430	1.79866	1.542	0.479248	190	.	20.2113	19.0534	1032
contig_1	5204814	5206431	WT	CM	H3K27ac	WT_CM_H3K27ac_peak_1431	2.85493	1.617	0.579468	732	.	76.3903	73.2418	582
contig_1	5210382	5211404	WT	CM	H3K27ac	WT_CM_H3K27ac_peak_1432	1.98597	1.022	0.606654	259	.	27.3089	25.9583	735
contig_1	5211652	5212621	WT	CM	H3K27ac	WT_CM_H3K27ac_peak_1433	1.63205	0.969	0.53354	132	.	14.2862	13.2901	546
contig_1	5213346	5213848	WT	CM	H3K27ac	WT_CM_H3K27ac_peak_1434	1.46053	0.502	0.48008	66	.	7.44049	6.64351	251
contig_1	5217525	5218120	WT	CM	H3K27ac	WT_CM_H3K27ac_peak_1435	1.37374	0.595	0.532773	48	.	5.6208	4.88293	260
contig_1	5218201	5219692	WT	CM	H3K27ac	WT_CM_H3K27ac_peak_1436	1.53398	1.491	0.496311	106	.	11.605	10.6838	1269
contig_1	5220213	5220997	WT	CM	H3K27ac	WT_CM_H3K27ac_peak_1437	1.73157	0.784	0.51148	189	.	20.1353	18.9794	603
contig_1	5221500	5221883	WT	CM	H3K27ac	WT_CM_H3K27ac_peak_1438	1.79197	0.383	0.498695	203	.	21.5438	20.3498	177
contig_1	5222152	5223182	WT	CM	H3K27ac	WT_CM_H3K27ac_peak_1439	2.28792	1.03	0.500971	448	.	46.7324	44.8171	409
contig_1	5223691	5224145	WT	CM	H3K27ac	WT_CM_H3K27ac_peak_1440	1.73399	0.454	0.469163	177	.	18.8273	17.7076	234
contig_1	5225442	5228055	WT	CM	H3K27ac	WT_CM_H3K27ac_peak_1441	2.27324	2.613	0.481439	456	.	47.5945	45.6524	1156
contig_1	5228510	5230113	WT	CM	H3K27ac	WT_CM_H3K27ac_peak_1442	1.74513	1.603	0.496569	165	.	17.6064	16.5195	496
contig_1	5230743	5231751	WT	CM	H3K27ac	WT_CM_H3K27ac_peak_1443	1.63703	1.008	0.464286	123	.	13.2925	12.324	256
contig_1	5232929	5233410	WT	CM	H3K27ac	WT_CM_H3K27ac_peak_1444	2.12714	0.481	0.43659	331	.	34.7004	33.1442	196
contig_1	5234377	5235142	WT	CM	H3K27ac	WT_CM_H3K27ac_peak_1445	1.98007	0.765	0.448366	260	.	27.3534	26.0018	202
contig_1	5235402	5237223	WT	CM	H3K27ac	WT_CM_H3K27ac_peak_1446	2.18397	1.821	0.477759	413	.	43.1647	41.3588	1514
contig_1	5237860	5239782	WT	CM	H3K27ac	WT_CM_H3K27ac_peak_1447	1.90715	1.922	0.524454	232	.	24.5312	23.2562	1317
contig_1	5240047	5242962	WT	CM	H3K27ac	WT_CM_H3K27ac_peak_1448	2.1806	2.915	0.488508	392	.	40.9386	39.2009	1884
contig_1	5246225	5247549	WT	CM	H3K27ac	WT_CM_H3K27ac_peak_1449	1.92744	1.324	0.512085	246	.	25.9145	24.602	360
contig_1	5247727	5248751	WT	CM	H3K27ac	WT_CM_H3K27ac_peak_1450	1.67951	1.024	0.441406	136	.	14.6351	13.6292	809
contig_1	5249215	5249536	WT	CM	H3K27ac	WT_CM_H3K27ac_peak_1451	1.6038	0.321	0.41433	113	.	12.3287	11.3872	175
contig_1	5249851	5251214	WT	CM	H3K27ac	WT_CM_H3K27ac_peak_1452	2.08576	1.363	0.554659	320	.	33.5447	32.0216	248
contig_1	5257594	5258730	WT	CM	H3K27ac	WT_CM_H3K27ac_peak_1453	1.31192	1.136	0.490317	38	.	4.52311	3.82382	46
contig_1	5264646	5265247	WT	CM	H3K27ac	WT_CM_H3K27ac_peak_1454	2.15195	0.601	0.600666	349	.	36.5259	34.9167	339
contig_1	5265422	5266205	WT	CM	H3K27ac	WT_CM_H3K27ac_peak_1455	1.43688	0.783	0.439336	67	.	7.55506	6.75438	262
contig_1	5266665	5267504	WT	CM	H3K27ac	WT_CM_H3K27ac_peak_1456	2.26403	0.839	0.508939	427	.	44.5947	42.7445	546
contig_1	5267883	5268445	WT	CM	H3K27ac	WT_CM_H3K27ac_peak_1457	1.73214	0.562	0.514235	180	.	19.2101	18.0796	209
contig_1	5280890	5281558	WT	CM	H3K27ac	WT_CM_H3K27ac_peak_1458	1.50597	0.668	0.495509	82	.	9.14028	8.29111	433
contig_1	5289563	5290082	WT	CM	H3K27ac	WT_CM_H3K27ac_peak_1459	1.52401	0.519	0.487476	95	.	10.4133	9.52635	257
contig_1	5290386	5291209	WT	CM	H3K27ac	WT_CM_H3K27ac_peak_1460	1.9637	0.823	0.574727	245	.	25.8996	24.5876	493
contig_1	5296776	5297434	WT	CM	H3K27ac	WT_CM_H3K27ac_peak_1461	2.22568	0.658	0.521277	408	.	42.6864	40.8942	274
contig_1	5302780	5303463	WT	CM	H3K27ac	WT_CM_H3K27ac_peak_1462	1.74888	0.683	0.499268	181	.	19.2747	18.1425	405
contig_1	5303825	5305314	WT	CM	H3K27ac	WT_CM_H3K27ac_peak_1463	2.07692	1.489	0.536602	311	.	32.6562	31.1583	452
contig_1	5307799	5308260	WT	CM	H3K27ac	WT_CM_H3K27ac_peak_1464	1.62807	0.461	0.557484	116	.	12.5489	11.6011	210
contig_1	5312551	5312925	WT	CM	H3K27ac	WT_CM_H3K27ac_peak_1465	1.57145	0.374	0.537433	112	.	12.2279	11.2893	242
contig_1	5314388	5314868	WT	CM	H3K27ac	WT_CM_H3K27ac_peak_1466	1.84594	0.48	0.55625	199	.	21.0864	19.9049	230
contig_1	5315484	5316755	WT	CM	H3K27ac	WT_CM_H3K27ac_peak_1467	1.87861	1.271	0.493312	239	.	25.1988	23.9056	481
contig_1	5317417	5318318	WT	CM	H3K27ac	WT_CM_H3K27ac_peak_1468	1.97572	0.901	0.504994	299	.	31.4598	29.9953	519
contig_1	5318718	5319444	WT	CM	H3K27ac	WT_CM_H3K27ac_peak_1469	1.26545	0.726	0.564738	28	.	3.4626	2.8048	156
contig_1	5325346	5325869	WT	CM	H3K27ac	WT_CM_H3K27ac_peak_1470	1.82955	0.523	0.441683	207	.	21.9531	20.7482	271
contig_1	5326005	5326372	WT	CM	H3K27ac	WT_CM_H3K27ac_peak_1471	1.38885	0.367	0.490463	54	.	6.19536	5.4382	188
contig_1	5326658	5328324	WT	CM	H3K27ac	WT_CM_H3K27ac_peak_1472	2.20898	1.666	0.485594	422	.	44.0351	42.202	1156
contig_1	5329637	5330700	WT	CM	H3K27ac	WT_CM_H3K27ac_peak_1473	1.82522	1.063	0.485419	224	.	23.7083	22.4556	468
contig_1	5331240	5333236	WT	CM	H3K27ac	WT_CM_H3K27ac_peak_1474	2.29671	1.996	0.472946	450	.	46.9866	45.0633	1284
contig_1	5333682	5334156	WT	CM	H3K27ac	WT_CM_H3K27ac_peak_1475	1.57491	0.474	0.495781	101	.	11.065	10.1593	342
contig_1	5335653	5336337	WT	CM	H3K27ac	WT_CM_H3K27ac_peak_1476	2.02442	0.684	0.460526	294	.	30.8945	29.4458	380
contig_1	5336731	5337393	WT	CM	H3K27ac	WT_CM_H3K27ac_peak_1477	1.90018	0.662	0.489426	220	.	23.2607	22.0202	408
contig_1	5337984	5338310	WT	CM	H3K27ac	WT_CM_H3K27ac_peak_1478	1.46971	0.326	0.41411	78	.	8.63764	7.80358	102
contig_1	5338893	5339491	WT	CM	H3K27ac	WT_CM_H3K27ac_peak_1479	1.89899	0.598	0.471572	237	.	24.9886	23.7012	370
contig_1	5340036	5341203	WT	CM	H3K27ac	WT_CM_H3K27ac_peak_1480	1.94747	1.167	0.496144	261	.	27.4859	26.1304	722
contig_1	5344792	5345127	WT	CM	H3K27ac	WT_CM_H3K27ac_peak_1481	1.33214	0.335	0.549254	45	.	5.30097	4.57393	229
contig_1	5350337	5351258	WT	CM	H3K27ac	WT_CM_H3K27ac_peak_1482	1.75565	0.921	0.497286	181	.	19.2709	18.139	621
contig_10	2278	4491	WT	CM	H3K27ac	WT_CM_H3K27ac_peak_1483	2.27343	2.213	0.554903	476	.	49.6535	47.6447	352
contig_10	5632	8264	WT	CM	H3K27ac	WT_CM_H3K27ac_peak_1484	2.94707	2.632	0.523936	834	.	87.2488	83.4758	2310
contig_10	8594	9466	WT	CM	H3K27ac	WT_CM_H3K27ac_peak_1485	2.22672	0.872	0.493119	409	.	42.7291	40.9358	315
contig_10	13538	15624	WT	CM	H3K27ac	WT_CM_H3K27ac_peak_1486	2.0184	2.086	0.541707	291	.	30.5844	29.1443	789
contig_10	16239	18214	WT	CM	H3K27ac	WT_CM_H3K27ac_peak_1487	1.62065	1.975	0.48557	132	.	14.2046	13.2108	1340
contig_10	18423	21506	WT	CM	H3K27ac	WT_CM_H3K27ac_peak_1488	2.73114	3.083	0.547843	690	.	72.0189	69.0997	2288
contig_10	21828	23648	WT	CM	H3K27ac	WT_CM_H3K27ac_peak_1489	2.19977	1.82	0.507143	378	.	39.5014	37.8053	874
contig_10	23822	25517	WT	CM	H3K27ac	WT_CM_H3K27ac_peak_1490	2.05974	1.695	0.479646	310	.	32.5688	31.0734	1149
contig_10	29632	30512	WT	CM	H3K27ac	WT_CM_H3K27ac_peak_1491	2.01047	0.88	0.5125	295	.	30.9763	29.5253	493
contig_10	38679	39311	WT	CM	H3K27ac	WT_CM_H3K27ac_peak_1492	1.6391	0.632	0.495253	134	.	14.4087	13.4093	426
contig_10	39564	41075	WT	CM	H3K27ac	WT_CM_H3K27ac_peak_1493	2.4593	1.511	0.546658	528	.	55.0902	52.8904	1000
contig_10	49077	50252	WT	CM	H3K27ac	WT_CM_H3K27ac_peak_1494	1.7545	1.175	0.497872	169	.	18.0125	16.9147	633
contig_10	52747	57888	WT	CM	H3K27ac	WT_CM_H3K27ac_peak_1495	2.88847	5.141	0.512935	821	.	85.7932	82.107	878
contig_10	58371	60841	WT	CM	H3K27ac	WT_CM_H3K27ac_peak_1496	2.39398	2.47	0.511741	562	.	58.5283	56.2	726
contig_10	62684	62984	WT	CM	H3K27ac	WT_CM_H3K27ac_peak_1497	1.24545	0.3	0.58	25	.	3.23109	2.58303	57
contig_10	64305	65358	WT	CM	H3K27ac	WT_CM_H3K27ac_peak_1498	1.72028	1.053	0.481481	164	.	17.5473	16.462	797
contig_10	65601	66491	WT	CM	H3K27ac	WT_CM_H3K27ac_peak_1499	1.7021	0.89	0.51573	160	.	17.1739	16.0987	414
contig_10	79405	80553	WT	CM	H3K27ac	WT_CM_H3K27ac_peak_1500	1.70591	1.148	0.485192	160	.	17.1389	16.0647	225
contig_10	85627	87418	WT	CM	H3K27ac	WT_CM_H3K27ac_peak_1501	2.08629	1.791	0.553322	348	.	36.4733	34.8657	1234
contig_10	90477	93766	WT	CM	H3K27ac	WT_CM_H3K27ac_peak_1502	2.54483	3.289	0.526604	627	.	65.3831	62.7631	2730
contig_10	94252	94654	WT	CM	H3K27ac	WT_CM_H3K27ac_peak_1503	1.62267	0.402	0.562189	124	.	13.4251	12.4531	195
contig_10	95786	96368	WT	CM	H3K27ac	WT_CM_H3K27ac_peak_1504	1.88405	0.582	0.560137	226	.	23.8869	22.6292	346
contig_10	99205	101636	WT	CM	H3K27ac	WT_CM_H3K27ac_peak_1505	2.4487	2.431	0.493213	532	.	55.4371	53.225	1970
contig_10	102045	103681	WT	CM	H3K27ac	WT_CM_H3K27ac_peak_1506	1.8502	1.636	0.457824	213	.	22.521	21.3007	1105
contig_10	104092	105269	WT	CM	H3K27ac	WT_CM_H3K27ac_peak_1507	1.51294	1.177	0.48853	89	.	9.81305	8.94367	150
contig_10	105583	106798	WT	CM	H3K27ac	WT_CM_H3K27ac_peak_1508	2.26382	1.215	0.469959	492	.	51.3605	49.2937	634
contig_10	107020	108624	WT	CM	H3K27ac	WT_CM_H3K27ac_peak_1509	2.49908	1.604	0.50187	587	.	61.1758	58.7379	584
contig_10	112172	112676	WT	CM	H3K27ac	WT_CM_H3K27ac_peak_1510	2.0868	0.504	0.561508	313	.	32.832	31.3293	241
contig_10	112951	113369	WT	CM	H3K27ac	WT_CM_H3K27ac_peak_1511	1.65927	0.418	0.559809	129	.	13.9148	12.9291	220
contig_10	113896	114446	WT	CM	H3K27ac	WT_CM_H3K27ac_peak_1512	1.40917	0.55	0.452727	69	.	7.77738	6.96991	310
contig_10	119786	120117	WT	CM	H3K27ac	WT_CM_H3K27ac_peak_1513	1.48663	0.331	0.577039	75	.	8.38916	7.56278	148
contig_10	127764	128090	WT	CM	H3K27ac	WT_CM_H3K27ac_peak_1514	1.37018	0.326	0.546012	47	.	5.50758	4.77342	98
contig_10	128228	128624	WT	CM	H3K27ac	WT_CM_H3K27ac_peak_1515	1.47178	0.396	0.434343	77	.	8.57234	7.74023	294
contig_10	132642	133035	WT	CM	H3K27ac	WT_CM_H3K27ac_peak_1516	1.72122	0.393	0.544529	146	.	15.6666	14.6323	161
contig_10	133240	133763	WT	CM	H3K27ac	WT_CM_H3K27ac_peak_1517	1.75994	0.523	0.476099	173	.	18.4172	17.3085	235
contig_10	138271	138668	WT	CM	H3K27ac	WT_CM_H3K27ac_peak_1518	1.45806	0.397	0.513854	71	.	7.92211	7.11012	220
contig_10	138816	139269	WT	CM	H3K27ac	WT_CM_H3K27ac_peak_1519	1.32367	0.453	0.483444	41	.	4.85397	4.14269	183
contig_10	141704	142582	WT	CM	H3K27ac	WT_CM_H3K27ac_peak_1520	2.15094	0.878	0.596811	343	.	35.9831	34.3895	331
contig_10	142809	143553	WT	CM	H3K27ac	WT_CM_H3K27ac_peak_1521	1.50016	0.744	0.517473	95	.	10.4422	9.55442	616
contig_10	143921	144737	WT	CM	H3K27ac	WT_CM_H3K27ac_peak_1522	1.57583	0.816	0.560049	111	.	12.0789	11.1443	213
contig_10	146378	146841	WT	CM	H3K27ac	WT_CM_H3K27ac_peak_1523	1.2552	0.463	0.539957	25	.	3.15306	2.50838	395
contig_10	153086	153391	WT	CM	H3K27ac	WT_CM_H3K27ac_peak_1524	1.55966	0.305	0.593443	90	.	9.94798	9.07467	152
contig_10	156928	157445	WT	CM	H3K27ac	WT_CM_H3K27ac_peak_1525	1.63079	0.517	0.500967	133	.	14.3832	13.3844	296
contig_10	157710	158344	WT	CM	H3K27ac	WT_CM_H3K27ac_peak_1526	1.6132	0.634	0.567823	113	.	12.327	11.3857	119
contig_10	158665	159645	WT	CM	H3K27ac	WT_CM_H3K27ac_peak_1527	1.2187	0.98	0.467347	22	.	2.91318	2.27887	654
contig_10	164944	165990	WT	CM	H3K27ac	WT_CM_H3K27ac_peak_1528	2.09787	1.046	0.506692	380	.	39.7022	38.0003	563
contig_10	169519	171724	WT	CM	H3K27ac	WT_CM_H3K27ac_peak_1529	2.36364	2.205	0.515646	538	.	56.088	53.8515	1346
contig_10	172445	172802	WT	CM	H3K27ac	WT_CM_H3K27ac_peak_1530	1.44964	0.357	0.560224	62	.	7.06523	6.2802	129
contig_10	180703	181101	WT	CM	H3K27ac	WT_CM_H3K27ac_peak_1531	1.45507	0.398	0.442211	79	.	8.79747	7.95873	262
contig_10	198553	199008	WT	CM	H3K27ac	WT_CM_H3K27ac_peak_1532	1.21573	0.455	0.457143	21	.	2.73436	2.10809	320
contig_10	204540	205468	WT	CM	H3K27ac	WT_CM_H3K27ac_peak_1533	2.16468	0.928	0.512931	371	.	38.8494	37.1727	655
contig_10	206901	207546	WT	CM	H3K27ac	WT_CM_H3K27ac_peak_1534	1.74913	0.645	0.48062	177	.	18.8229	17.7032	262
contig_10	207835	209584	WT	CM	H3K27ac	WT_CM_H3K27ac_peak_1535	2.1502	1.749	0.506575	360	.	37.6685	36.0265	641
contig_10	212192	212563	WT	CM	H3K27ac	WT_CM_H3K27ac_peak_1536	1.52124	0.371	0.460916	91	.	10.0649	9.18813	176
contig_10	214109	214904	WT	CM	H3K27ac	WT_CM_H3K27ac_peak_1537	1.47615	0.795	0.449057	86	.	9.48622	8.62669	616
contig_10	225000	225300	WT	CM	H3K27ac	WT_CM_H3K27ac_peak_1538	1.42065	0.3	0.45	59	.	6.72676	5.95248	205
contig_10	225397	225845	WT	CM	H3K27ac	WT_CM_H3K27ac_peak_1539	1.32988	0.448	0.477679	44	.	5.13338	4.41218	260
contig_10	229134	230048	WT	CM	H3K27ac	WT_CM_H3K27ac_peak_1540	1.89559	0.914	0.537199	228	.	24.1366	22.8722	292
contig_10	231381	232135	WT	CM	H3K27ac	WT_CM_H3K27ac_peak_1541	1.38268	0.754	0.481432	50	.	5.78324	5.03978	294
contig_10	243961	244375	WT	CM	H3K27ac	WT_CM_H3K27ac_peak_1542	1.51651	0.414	0.63285	83	.	9.198	8.34713	199
contig_10	244630	246318	WT	CM	H3K27ac	WT_CM_H3K27ac_peak_1543	2.05238	1.688	0.472156	302	.	31.7514	30.279	708
contig_10	246506	247508	WT	CM	H3K27ac	WT_CM_H3K27ac_peak_1544	1.71734	1.002	0.464072	167	.	17.8319	16.739	586
contig_10	252779	254421	WT	CM	H3K27ac	WT_CM_H3K27ac_peak_1545	2.35154	1.642	0.528015	465	.	48.5491	46.5764	1358
contig_10	254559	256046	WT	CM	H3K27ac	WT_CM_H3K27ac_peak_1546	1.76624	1.487	0.477471	165	.	17.6665	16.5781	212
contig_10	258533	259566	WT	CM	H3K27ac	WT_CM_H3K27ac_peak_1547	2.70495	1.033	0.499516	731	.	76.2618	73.1214	680
contig_10	259870	260311	WT	CM	H3K27ac	WT_CM_H3K27ac_peak_1548	1.58087	0.441	0.435374	114	.	12.3829	11.4397	151
contig_10	263395	265534	WT	CM	H3K27ac	WT_CM_H3K27ac_peak_1549	2.161	2.139	0.512389	360	.	37.684	36.0417	324
contig_10	267979	268397	WT	CM	H3K27ac	WT_CM_H3K27ac_peak_1550	1.54953	0.418	0.516746	98	.	10.7059	9.8105	222
contig_10	268915	269625	WT	CM	H3K27ac	WT_CM_H3K27ac_peak_1551	1.69294	0.71	0.492958	150	.	16.1029	15.0569	292
contig_10	270182	270689	WT	CM	H3K27ac	WT_CM_H3K27ac_peak_1552	1.71171	0.507	0.477318	165	.	17.6466	16.5587	315
contig_10	270994	272783	WT	CM	H3K27ac	WT_CM_H3K27ac_peak_1553	2.40516	1.789	0.508664	506	.	52.7944	50.6784	891
contig_10	274947	276208	WT	CM	H3K27ac	WT_CM_H3K27ac_peak_1554	2.4301	1.261	0.546392	582	.	60.6422	58.2273	937
contig_10	276335	276865	WT	CM	H3K27ac	WT_CM_H3K27ac_peak_1555	1.97297	0.53	0.549057	290	.	30.5337	29.0952	249
contig_10	283245	285118	WT	CM	H3K27ac	WT_CM_H3K27ac_peak_1556	2.06834	1.873	0.512013	299	.	31.4205	29.9571	681
contig_10	286446	287119	WT	CM	H3K27ac	WT_CM_H3K27ac_peak_1557	1.46596	0.673	0.531946	75	.	8.39861	7.57182	373
contig_10	287493	287814	WT	CM	H3K27ac	WT_CM_H3K27ac_peak_1558	1.45661	0.321	0.579439	67	.	7.55118	6.7507	169
contig_10	289370	289707	WT	CM	H3K27ac	WT_CM_H3K27ac_peak_1559	1.33374	0.337	0.519288	41	.	4.81991	4.10975	261
contig_10	292592	293445	WT	CM	H3K27ac	WT_CM_H3K27ac_peak_1560	2.28591	0.853	0.550996	435	.	45.3794	43.5059	555
contig_10	293645	294373	WT	CM	H3K27ac	WT_CM_H3K27ac_peak_1561	2.32363	0.728	0.480769	489	.	50.9786	48.9249	198
contig_10	294678	295253	WT	CM	H3K27ac	WT_CM_H3K27ac_peak_1562	1.77995	0.575	0.474783	222	.	23.5466	22.2982	209
contig_10	301290	303134	WT	CM	H3K27ac	WT_CM_H3K27ac_peak_1563	2.22638	1.844	0.529826	401	.	41.9526	40.1837	507
contig_10	303239	304231	WT	CM	H3K27ac	WT_CM_H3K27ac_peak_1564	2.00875	0.992	0.457661	324	.	33.9859	32.4501	754
contig_10	304363	304710	WT	CM	H3K27ac	WT_CM_H3K27ac_peak_1565	1.58351	0.347	0.48415	119	.	12.9429	11.9842	176
contig_10	305469	305788	WT	CM	H3K27ac	WT_CM_H3K27ac_peak_1566	1.51317	0.319	0.470219	95	.	10.4527	9.56459	176
contig_10	308822	309958	WT	CM	H3K27ac	WT_CM_H3K27ac_peak_1567	1.94437	1.136	0.452465	268	.	28.2361	26.8602	685
contig_10	317965	318442	WT	CM	H3K27ac	WT_CM_H3K27ac_peak_1568	1.33098	0.477	0.484277	42	.	5.00411	4.28743	222
contig_10	319904	320471	WT	CM	H3K27ac	WT_CM_H3K27ac_peak_1569	1.41064	0.567	0.458554	65	.	7.29456	6.50214	433
contig_10	320565	321722	WT	CM	H3K27ac	WT_CM_H3K27ac_peak_1570	2.28792	1.157	0.492653	441	.	46.0395	44.1457	284
contig_10	327707	328102	WT	CM	H3K27ac	WT_CM_H3K27ac_peak_1571	1.54169	0.395	0.455696	110	.	11.9443	11.0135	268
contig_10	328455	330185	WT	CM	H3K27ac	WT_CM_H3K27ac_peak_1572	1.68788	1.73	0.482659	163	.	17.4781	16.3947	153
contig_10	349490	350225	WT	CM	H3K27ac	WT_CM_H3K27ac_peak_1573	1.28936	0.735	0.541497	31	.	3.83999	3.16707	522
contig_10	353258	353950	WT	CM	H3K27ac	WT_CM_H3K27ac_peak_1574	1.63385	0.692	0.450867	137	.	14.7952	13.7848	281
contig_10	365256	366718	WT	CM	H3K27ac	WT_CM_H3K27ac_peak_1575	2.25802	1.462	0.491108	454	.	47.3795	45.444	657
contig_10	367067	367899	WT	CM	H3K27ac	WT_CM_H3K27ac_peak_1576	1.82911	0.832	0.483173	197	.	20.947	19.7693	373
contig_10	369031	369773	WT	CM	H3K27ac	WT_CM_H3K27ac_peak_1577	1.84606	0.742	0.549865	201	.	21.362	20.1733	479
contig_10	369931	370456	WT	CM	H3K27ac	WT_CM_H3K27ac_peak_1578	1.49078	0.525	0.457143	78	.	8.64302	7.80885	190
contig_10	371915	373164	WT	CM	H3K27ac	WT_CM_H3K27ac_peak_1579	2.17869	1.249	0.502802	373	.	38.9913	37.31	802
contig_10	373543	374387	WT	CM	H3K27ac	WT_CM_H3K27ac_peak_1580	2.24075	0.844	0.507109	381	.	39.8783	38.1713	245
contig_10	376029	376670	WT	CM	H3K27ac	WT_CM_H3K27ac_peak_1581	1.67105	0.641	0.567863	140	.	15.0847	14.0663	329
contig_10	379588	380510	WT	CM	H3K27ac	WT_CM_H3K27ac_peak_1582	1.81531	0.922	0.470716	200	.	21.2098	20.0249	424
contig_10	380856	381208	WT	CM	H3K27ac	WT_CM_H3K27ac_peak_1583	1.29543	0.352	0.451705	37	.	4.41556	3.72039	204
contig_10	382535	383459	WT	CM	H3K27ac	WT_CM_H3K27ac_peak_1584	2.61994	0.924	0.557359	645	.	67.2156	64.5168	662
contig_10	383631	384332	WT	CM	H3K27ac	WT_CM_H3K27ac_peak_1585	1.61948	0.701	0.453638	115	.	12.5404	11.593	218
contig_10	385541	386179	WT	CM	H3K27ac	WT_CM_H3K27ac_peak_1586	2.0573	0.638	0.5721	284	.	29.8458	28.4262	302
contig_10	386737	387132	WT	CM	H3K27ac	WT_CM_H3K27ac_peak_1587	1.44143	0.395	0.546835	62	.	7.07761	6.29218	188
contig_10	393685	394253	WT	CM	H3K27ac	WT_CM_H3K27ac_peak_1588	1.85258	0.568	0.519366	223	.	23.5615	22.3128	362
contig_10	394707	395634	WT	CM	H3K27ac	WT_CM_H3K27ac_peak_1589	1.54253	0.927	0.472492	103	.	11.282	10.37	201
contig_10	396823	400777	WT	CM	H3K27ac	WT_CM_H3K27ac_peak_1590	2.17704	3.954	0.511887	441	.	46.0747	44.18	3261
contig_10	401484	405873	WT	CM	H3K27ac	WT_CM_H3K27ac_peak_1591	2.41576	4.389	0.519253	591	.	61.632	59.1746	3389
contig_10	406039	407070	WT	CM	H3K27ac	WT_CM_H3K27ac_peak_1592	2.28151	1.031	0.497575	486	.	50.7098	48.6653	374
contig_10	409361	411394	WT	CM	H3K27ac	WT_CM_H3K27ac_peak_1593	1.64671	2.033	0.526316	126	.	13.6567	12.6782	1205
contig_10	413496	416483	WT	CM	H3K27ac	WT_CM_H3K27ac_peak_1594	2.38167	2.987	0.523602	497	.	51.7936	49.7118	1021
contig_10	416624	416958	WT	CM	H3K27ac	WT_CM_H3K27ac_peak_1595	1.48072	0.334	0.47006	80	.	8.88694	8.04543	170
contig_10	417360	418414	WT	CM	H3K27ac	WT_CM_H3K27ac_peak_1596	2.13631	1.054	0.524668	397	.	41.4899	39.7345	530
contig_10	419322	419741	WT	CM	H3K27ac	WT_CM_H3K27ac_peak_1597	1.48513	0.419	0.718377	76	.	8.50771	7.67761	210
contig_10	424809	425502	WT	CM	H3K27ac	WT_CM_H3K27ac_peak_1598	1.4434	0.693	0.480519	66	.	7.44266	6.64564	555
contig_10	427316	428159	WT	CM	H3K27ac	WT_CM_H3K27ac_peak_1599	1.78232	0.843	0.557533	175	.	18.6379	17.523	619
contig_10	437094	438024	WT	CM	H3K27ac	WT_CM_H3K27ac_peak_1600	1.77713	0.93	0.503226	189	.	20.1112	18.9562	671
contig_10	438434	439076	WT	CM	H3K27ac	WT_CM_H3K27ac_peak_1601	1.69896	0.642	0.538941	146	.	15.7139	14.6784	387
contig_10	443543	444723	WT	CM	H3K27ac	WT_CM_H3K27ac_peak_1602	1.8181	1.18	0.44322	186	.	19.7461	18.6011	439
contig_10	447896	449266	WT	CM	H3K27ac	WT_CM_H3K27ac_peak_1603	1.88417	1.37	0.513139	224	.	23.7469	22.4931	586
contig_10	451726	452137	WT	CM	H3K27ac	WT_CM_H3K27ac_peak_1604	1.45433	0.411	0.540146	72	.	8.05614	7.24006	203
contig_10	452346	454138	WT	CM	H3K27ac	WT_CM_H3K27ac_peak_1605	1.71719	1.792	0.490513	152	.	16.3108	15.2592	1004
contig_10	455242	456419	WT	CM	H3K27ac	WT_CM_H3K27ac_peak_1606	1.97088	1.177	0.4452	300	.	31.5088	30.043	317
contig_10	459074	460643	WT	CM	H3K27ac	WT_CM_H3K27ac_peak_1607	2.00538	1.569	0.532186	309	.	32.3993	30.9086	948
contig_10	460904	462449	WT	CM	H3K27ac	WT_CM_H3K27ac_peak_1608	2.249	1.545	0.508738	403	.	42.0822	40.3091	1222
contig_10	462896	466153	WT	CM	H3K27ac	WT_CM_H3K27ac_peak_1609	2.14525	3.257	0.512435	391	.	40.881	39.1445	936
contig_10	467073	468242	WT	CM	H3K27ac	WT_CM_H3K27ac_peak_1610	2.07445	1.169	0.479042	362	.	37.9324	36.2824	516
contig_10	468413	468722	WT	CM	H3K27ac	WT_CM_H3K27ac_peak_1611	1.33875	0.309	0.533981	39	.	4.68844	3.98312	66
contig_10	473684	474475	WT	CM	H3K27ac	WT_CM_H3K27ac_peak_1612	1.4263	0.791	0.477876	65	.	7.32987	6.53633	523
contig_10	474552	474923	WT	CM	H3K27ac	WT_CM_H3K27ac_peak_1613	1.28549	0.371	0.625337	28	.	3.51511	2.85527	227
contig_10	478518	480338	WT	CM	H3K27ac	WT_CM_H3K27ac_peak_1614	1.90741	1.82	0.463736	244	.	25.8064	24.4968	1406
contig_10	481147	483698	WT	CM	H3K27ac	WT_CM_H3K27ac_peak_1615	2.70856	2.551	0.54802	669	.	69.7455	66.9335	1073
contig_10	485536	485881	WT	CM	H3K27ac	WT_CM_H3K27ac_peak_1616	1.37542	0.345	0.486957	50	.	5.80041	5.05643	100
contig_10	487760	488066	WT	CM	H3K27ac	WT_CM_H3K27ac_peak_1617	1.56165	0.306	0.571895	88	.	9.72758	8.86075	117
contig_10	488344	488662	WT	CM	H3K27ac	WT_CM_H3K27ac_peak_1618	1.35609	0.318	0.45283	42	.	4.97604	4.26036	236
contig_10	492505	493279	WT	CM	H3K27ac	WT_CM_H3K27ac_peak_1619	1.4171	0.774	0.489664	64	.	7.21045	6.42076	267
contig_10	493856	497176	WT	CM	H3K27ac	WT_CM_H3K27ac_peak_1620	2.41424	3.32	0.51747	506	.	52.7939	50.6778	2527
contig_10	497711	499779	WT	CM	H3K27ac	WT_CM_H3K27ac_peak_1621	2.32061	2.068	0.479691	444	.	46.323	44.4203	234
contig_10	499859	500994	WT	CM	H3K27ac	WT_CM_H3K27ac_peak_1622	2.49305	1.135	0.490749	536	.	55.8276	53.6008	712
contig_10	501676	503767	WT	CM	H3K27ac	WT_CM_H3K27ac_peak_1623	2.01864	2.091	0.48637	303	.	31.8048	30.3307	528
contig_10	504556	505727	WT	CM	H3K27ac	WT_CM_H3K27ac_peak_1624	1.98827	1.171	0.492741	276	.	29.0529	27.6547	916
contig_10	509640	510612	WT	CM	H3K27ac	WT_CM_H3K27ac_peak_1625	1.91153	0.972	0.472222	274	.	28.8008	27.4096	590
contig_10	511689	512505	WT	CM	H3K27ac	WT_CM_H3K27ac_peak_1626	2.14164	0.816	0.526961	400	.	41.8239	40.0583	633
contig_10	512807	515194	WT	CM	H3K27ac	WT_CM_H3K27ac_peak_1627	2.79548	2.387	0.533724	793	.	82.9094	79.3975	621
contig_10	518553	519961	WT	CM	H3K27ac	WT_CM_H3K27ac_peak_1628	2.09942	1.408	0.557528	373	.	39.0088	37.3272	1140
contig_10	520421	522933	WT	CM	H3K27ac	WT_CM_H3K27ac_peak_1629	2.37322	2.512	0.536624	550	.	57.2863	55.0062	460
contig_10	525361	525700	WT	CM	H3K27ac	WT_CM_H3K27ac_peak_1630	1.25693	0.339	0.471976	27	.	3.41972	2.76369	223
contig_10	537639	538113	WT	CM	H3K27ac	WT_CM_H3K27ac_peak_1631	1.26958	0.474	0.476793	25	.	3.1635	2.51837	411
contig_10	544949	546949	WT	CM	H3K27ac	WT_CM_H3K27ac_peak_1632	2.64656	2	0.479	606	.	63.2098	60.6844	415
contig_10	551419	552318	WT	CM	H3K27ac	WT_CM_H3K27ac_peak_1633	2.0367	0.899	0.50723	268	.	28.2518	26.8754	638
contig_10	554969	555412	WT	CM	H3K27ac	WT_CM_H3K27ac_peak_1634	1.51517	0.443	0.503386	84	.	9.26637	8.41343	198
contig_10	555808	556237	WT	CM	H3K27ac	WT_CM_H3K27ac_peak_1635	1.32002	0.429	0.568765	38	.	4.53784	3.83812	49
contig_10	560509	563489	WT	CM	H3K27ac	WT_CM_H3K27ac_peak_1636	2.55178	2.98	0.517114	585	.	60.9803	58.5512	921
contig_10	564715	567291	WT	CM	H3K27ac	WT_CM_H3K27ac_peak_1637	1.98299	2.576	0.501941	278	.	29.2735	27.8695	1429
contig_10	569952	570431	WT	CM	H3K27ac	WT_CM_H3K27ac_peak_1638	1.75818	0.479	0.536534	167	.	17.835	16.7421	238
contig_10	570753	571275	WT	CM	H3K27ac	WT_CM_H3K27ac_peak_1639	1.75831	0.522	0.538314	163	.	17.4291	16.347	264
contig_10	573236	573618	WT	CM	H3K27ac	WT_CM_H3K27ac_peak_1640	1.56477	0.382	0.615183	99	.	10.8796	9.97904	156
contig_10	573942	574768	WT	CM	H3K27ac	WT_CM_H3K27ac_peak_1641	2.10311	0.826	0.513317	383	.	40.0284	38.3168	291
contig_10	575252	576680	WT	CM	H3K27ac	WT_CM_H3K27ac_peak_1642	2.15389	1.428	0.528011	370	.	38.7235	37.0502	860
contig_10	576914	577481	WT	CM	H3K27ac	WT_CM_H3K27ac_peak_1643	1.81217	0.567	0.497355	199	.	21.1046	19.9227	238
contig_10	581813	584172	WT	CM	H3K27ac	WT_CM_H3K27ac_peak_1644	2.10714	2.359	0.532429	326	.	34.1532	32.6128	644
contig_10	584825	585191	WT	CM	H3K27ac	WT_CM_H3K27ac_peak_1645	1.64911	0.366	0.448087	139	.	14.9476	13.933	149
contig_10	585448	585778	WT	CM	H3K27ac	WT_CM_H3K27ac_peak_1646	1.24763	0.33	0.421212	30	.	3.67273	3.00639	200
contig_10	586033	588420	WT	CM	H3K27ac	WT_CM_H3K27ac_peak_1647	2.63121	2.387	0.499791	661	.	68.9334	66.1583	1773
contig_10	589287	589911	WT	CM	H3K27ac	WT_CM_H3K27ac_peak_1648	1.30668	0.624	0.520833	34	.	4.11892	3.43509	380
contig_10	593482	594852	WT	CM	H3K27ac	WT_CM_H3K27ac_peak_1649	1.73522	1.37	0.510949	170	.	18.1969	17.0939	993
contig_10	602031	603273	WT	CM	H3K27ac	WT_CM_H3K27ac_peak_1650	1.97815	1.242	0.47182	282	.	29.6695	28.2547	701
contig_10	604289	605691	WT	CM	H3K27ac	WT_CM_H3K27ac_peak_1651	2.10194	1.402	0.447218	413	.	43.1266	41.3217	1153
contig_10	606081	606558	WT	CM	H3K27ac	WT_CM_H3K27ac_peak_1652	1.92851	0.477	0.498952	268	.	28.1778	26.8036	227
contig_10	609304	610428	WT	CM	H3K27ac	WT_CM_H3K27ac_peak_1653	2.04208	1.124	0.47331	310	.	32.5295	31.0352	643
contig_10	610789	611516	WT	CM	H3K27ac	WT_CM_H3K27ac_peak_1654	2.0919	0.727	0.58597	323	.	33.869	32.3366	196
contig_10	613926	614226	WT	CM	H3K27ac	WT_CM_H3K27ac_peak_1655	1.38237	0.3	0.58	48	.	5.56306	4.82703	132
contig_10	614740	615498	WT	CM	H3K27ac	WT_CM_H3K27ac_peak_1656	1.63394	0.758	0.555409	116	.	12.6144	11.665	510
contig_10	617750	618522	WT	CM	H3K27ac	WT_CM_H3K27ac_peak_1657	1.94367	0.772	0.498705	284	.	29.8559	28.4359	300
contig_10	619065	619543	WT	CM	H3K27ac	WT_CM_H3K27ac_peak_1658	1.53023	0.478	0.523013	87	.	9.63609	8.77202	232
contig_10	619882	620480	WT	CM	H3K27ac	WT_CM_H3K27ac_peak_1659	1.65058	0.598	0.620401	123	.	13.3405	12.3708	251
contig_10	622591	624063	WT	CM	H3K27ac	WT_CM_H3K27ac_peak_1660	2.92221	1.472	0.586277	837	.	87.5522	83.7655	1112
contig_10	624195	626671	WT	CM	H3K27ac	WT_CM_H3K27ac_peak_1661	2.28231	2.476	0.512116	467	.	48.679	46.7024	343
contig_10	627203	627729	WT	CM	H3K27ac	WT_CM_H3K27ac_peak_1662	1.64728	0.526	0.458175	146	.	15.64	14.6066	248
contig_10	628119	630795	WT	CM	H3K27ac	WT_CM_H3K27ac_peak_1663	2.51299	2.676	0.538117	590	.	61.5281	59.0754	1431
contig_10	631568	632246	WT	CM	H3K27ac	WT_CM_H3K27ac_peak_1664	1.55537	0.678	0.542773	101	.	11.0859	10.1795	465
contig_10	632509	636766	WT	CM	H3K27ac	WT_CM_H3K27ac_peak_1665	2.07903	4.257	0.497299	389	.	40.6404	38.9106	597
contig_10	641756	642274	WT	CM	H3K27ac	WT_CM_H3K27ac_peak_1666	1.77092	0.518	0.498069	190	.	20.2008	19.0433	278
contig_10	642910	643660	WT	CM	H3K27ac	WT_CM_H3K27ac_peak_1667	2.33098	0.75	0.517333	481	.	50.2248	48.1969	265
contig_10	647946	648301	WT	CM	H3K27ac	WT_CM_H3K27ac_peak_1668	1.33014	0.355	0.467606	37	.	4.42694	3.73135	253
contig_10	648537	648838	WT	CM	H3K27ac	WT_CM_H3K27ac_peak_1669	1.37488	0.301	0.451827	55	.	6.26424	5.50489	130
contig_10	649023	649345	WT	CM	H3K27ac	WT_CM_H3K27ac_peak_1670	1.50864	0.322	0.475155	80	.	8.87597	8.03484	158
contig_10	649653	652702	WT	CM	H3K27ac	WT_CM_H3K27ac_peak_1671	2.14212	3.049	0.539193	363	.	38.0511	36.3977	716
contig_10	652906	653632	WT	CM	H3K27ac	WT_CM_H3K27ac_peak_1672	2.07297	0.726	0.603306	293	.	30.7541	29.3095	363
contig_10	655590	657536	WT	CM	H3K27ac	WT_CM_H3K27ac_peak_1673	2.31869	1.946	0.569373	429	.	44.8193	42.9625	1227
contig_10	657782	658492	WT	CM	H3K27ac	WT_CM_H3K27ac_peak_1674	1.58184	0.71	0.45493	120	.	12.9729	12.0135	532
contig_10	658645	659363	WT	CM	H3K27ac	WT_CM_H3K27ac_peak_1675	1.58775	0.718	0.518106	120	.	12.9895	12.0296	241
contig_10	661179	661522	WT	CM	H3K27ac	WT_CM_H3K27ac_peak_1676	1.37402	0.343	0.507289	47	.	5.50271	4.76876	187
contig_10	670620	672267	WT	CM	H3K27ac	WT_CM_H3K27ac_peak_1677	1.91934	1.647	0.519733	237	.	25.0233	23.7349	1083
contig_10	677227	678398	WT	CM	H3K27ac	WT_CM_H3K27ac_peak_1678	1.57711	1.171	0.475662	106	.	11.5197	10.6011	986
contig_10	679478	679999	WT	CM	H3K27ac	WT_CM_H3K27ac_peak_1679	1.7159	0.521	0.579655	173	.	18.4859	17.3753	291
contig_10	681998	683207	WT	CM	H3K27ac	WT_CM_H3K27ac_peak_1680	1.59062	1.209	0.471464	108	.	11.803	10.8762	227
contig_10	688199	688872	WT	CM	H3K27ac	WT_CM_H3K27ac_peak_1681	1.63725	0.673	0.509658	138	.	14.8564	13.8444	455
contig_10	689279	689676	WT	CM	H3K27ac	WT_CM_H3K27ac_peak_1682	1.36938	0.397	0.473552	51	.	5.93585	5.18734	123
contig_10	691831	692540	WT	CM	H3K27ac	WT_CM_H3K27ac_peak_1683	1.61268	0.709	0.552891	125	.	13.4825	12.5088	457
contig_10	693099	695475	WT	CM	H3K27ac	WT_CM_H3K27ac_peak_1684	2.25471	2.376	0.524832	405	.	42.3074	40.5278	1613
contig_10	698462	699360	WT	CM	H3K27ac	WT_CM_H3K27ac_peak_1685	2.1317	0.898	0.528953	368	.	38.5231	36.8561	249
contig_10	703521	705148	WT	CM	H3K27ac	WT_CM_H3K27ac_peak_1686	1.72365	1.627	0.515058	166	.	17.7108	16.621	686
contig_10	715703	716642	WT	CM	H3K27ac	WT_CM_H3K27ac_peak_1687	1.95297	0.939	0.481363	262	.	27.6065	26.2476	442
contig_10	718181	720234	WT	CM	H3K27ac	WT_CM_H3K27ac_peak_1688	2.16196	2.053	0.498295	400	.	41.8011	40.0365	719
contig_10	720377	721677	WT	CM	H3K27ac	WT_CM_H3K27ac_peak_1689	2.17328	1.3	0.548462	377	.	39.3979	37.7051	511
contig_10	723195	723684	WT	CM	H3K27ac	WT_CM_H3K27ac_peak_1690	1.59641	0.489	0.462168	117	.	12.7506	11.7973	253
contig_10	723792	724159	WT	CM	H3K27ac	WT_CM_H3K27ac_peak_1691	1.40408	0.367	0.504087	58	.	6.66963	5.89721	168
contig_10	729301	729782	WT	CM	H3K27ac	WT_CM_H3K27ac_peak_1692	1.64065	0.481	0.519751	121	.	13.1163	12.1528	251
contig_10	730141	732617	WT	CM	H3K27ac	WT_CM_H3K27ac_peak_1693	2.1853	2.476	0.551292	378	.	39.5648	37.8673	864
contig_10	737090	738082	WT	CM	H3K27ac	WT_CM_H3K27ac_peak_1694	2.60029	0.992	0.603831	622	.	64.8471	62.251	528
contig_10	738425	739262	WT	CM	H3K27ac	WT_CM_H3K27ac_peak_1695	1.71455	0.837	0.519713	171	.	18.2247	17.1211	514
contig_10	740381	741170	WT	CM	H3K27ac	WT_CM_H3K27ac_peak_1696	2.00597	0.789	0.508238	300	.	31.4866	30.0215	529
contig_10	741329	742579	WT	CM	H3K27ac	WT_CM_H3K27ac_peak_1697	2.46143	1.25	0.5144	577	.	60.1325	57.7393	972
contig_10	743005	743955	WT	CM	H3K27ac	WT_CM_H3K27ac_peak_1698	1.68904	0.95	0.533684	142	.	15.3169	14.2923	247
contig_10	744872	747181	WT	CM	H3K27ac	WT_CM_H3K27ac_peak_1699	2.16278	2.309	0.514075	364	.	38.059	36.4055	1657
contig_10	747740	749036	WT	CM	H3K27ac	WT_CM_H3K27ac_peak_1700	2.15798	1.296	0.507716	387	.	40.5124	38.7866	979
contig_10	749179	749548	WT	CM	H3K27ac	WT_CM_H3K27ac_peak_1701	1.55842	0.369	0.457995	120	.	12.9821	12.0224	194
contig_10	750572	752420	WT	CM	H3K27ac	WT_CM_H3K27ac_peak_1702	2.28873	1.848	0.491883	468	.	48.8472	46.8648	321
contig_10	752901	754176	WT	CM	H3K27ac	WT_CM_H3K27ac_peak_1703	1.6963	1.275	0.48549	161	.	17.1931	16.1174	467
contig_10	754476	755461	WT	CM	H3K27ac	WT_CM_H3K27ac_peak_1704	1.48144	0.985	0.500508	76	.	8.44975	7.62148	660
contig_10	756603	757495	WT	CM	H3K27ac	WT_CM_H3K27ac_peak_1705	1.86135	0.892	0.467489	232	.	24.4981	23.224	666
contig_10	757802	759526	WT	CM	H3K27ac	WT_CM_H3K27ac_peak_1706	2.35062	1.724	0.517981	451	.	47.0448	45.1197	875
contig_10	759705	760995	WT	CM	H3K27ac	WT_CM_H3K27ac_peak_1707	1.48314	1.29	0.548062	86	.	9.49685	8.63696	845
contig_10	763003	763657	WT	CM	H3K27ac	WT_CM_H3K27ac_peak_1708	1.39171	0.654	0.535168	54	.	6.1693	5.41306	401
contig_10	763731	764093	WT	CM	H3K27ac	WT_CM_H3K27ac_peak_1709	1.27888	0.362	0.549724	32	.	3.9287	3.25203	237
contig_10	765628	766997	WT	CM	H3K27ac	WT_CM_H3K27ac_peak_1710	1.90236	1.369	0.510592	241	.	25.4768	24.176	1095
contig_10	767405	769122	WT	CM	H3K27ac	WT_CM_H3K27ac_peak_1711	2.13528	1.717	0.490973	370	.	38.7688	37.094	267
contig_10	769744	770852	WT	CM	H3K27ac	WT_CM_H3K27ac_peak_1712	2.1028	1.108	0.542419	390	.	40.779	39.0453	331
contig_10	770941	771977	WT	CM	H3K27ac	WT_CM_H3K27ac_peak_1713	1.83212	1.036	0.541506	241	.	25.4899	24.1889	795
contig_10	772343	772882	WT	CM	H3K27ac	WT_CM_H3K27ac_peak_1714	1.44355	0.539	0.447124	70	.	7.8214	7.01243	135
contig_10	776795	777401	WT	CM	H3K27ac	WT_CM_H3K27ac_peak_1715	1.93956	0.606	0.524752	251	.	26.4966	25.1683	396
contig_10	777626	778323	WT	CM	H3K27ac	WT_CM_H3K27ac_peak_1716	2.04553	0.697	0.506456	310	.	32.5722	31.0767	310
contig_10	782364	783528	WT	CM	H3K27ac	WT_CM_H3K27ac_peak_1717	2.14492	1.164	0.5	357	.	37.3615	35.7283	661
contig_10	784276	787206	WT	CM	H3K27ac	WT_CM_H3K27ac_peak_1718	2.19932	2.93	0.549147	438	.	45.7385	43.8539	339
contig_10	788363	789066	WT	CM	H3K27ac	WT_CM_H3K27ac_peak_1719	1.97762	0.703	0.510669	279	.	29.3209	27.9156	307
contig_10	794188	795803	WT	CM	H3K27ac	WT_CM_H3K27ac_peak_1720	1.87835	1.615	0.551703	258	.	27.1855	25.8383	1056
contig_10	796196	796635	WT	CM	H3K27ac	WT_CM_H3K27ac_peak_1721	1.43851	0.439	0.457859	67	.	7.54126	6.74108	164
contig_10	802978	803734	WT	CM	H3K27ac	WT_CM_H3K27ac_peak_1722	1.89085	0.756	0.481481	268	.	28.2619	26.8853	340
contig_10	804206	804894	WT	CM	H3K27ac	WT_CM_H3K27ac_peak_1723	1.78996	0.688	0.524709	196	.	20.7923	19.6186	296
contig_10	805665	807252	WT	CM	H3K27ac	WT_CM_H3K27ac_peak_1724	1.89994	1.587	0.518589	260	.	27.3788	26.0262	812
contig_10	809460	810551	WT	CM	H3K27ac	WT_CM_H3K27ac_peak_1725	1.94525	1.091	0.51604	250	.	26.3835	25.0583	521
contig_10	811226	813289	WT	CM	H3K27ac	WT_CM_H3K27ac_peak_1726	2.83248	2.063	0.558895	770	.	80.4082	77.0358	432
contig_10	813572	813983	WT	CM	H3K27ac	WT_CM_H3K27ac_peak_1727	1.33401	0.411	0.481752	41	.	4.89439	4.18154	133
contig_10	814065	814844	WT	CM	H3K27ac	WT_CM_H3K27ac_peak_1728	1.68511	0.779	0.465982	151	.	16.2171	15.168	389
contig_10	822451	823164	WT	CM	H3K27ac	WT_CM_H3K27ac_peak_1729	1.70802	0.713	0.527349	146	.	15.6639	14.6297	453
contig_10	826007	826372	WT	CM	H3K27ac	WT_CM_H3K27ac_peak_1730	1.3893	0.365	0.457534	54	.	6.18337	5.42668	152
contig_10	827627	828616	WT	CM	H3K27ac	WT_CM_H3K27ac_peak_1731	1.79515	0.989	0.54095	183	.	19.4719	18.3343	614
contig_10	828719	829056	WT	CM	H3K27ac	WT_CM_H3K27ac_peak_1732	1.51222	0.337	0.421365	85	.	9.42763	8.56981	178
contig_10	829428	831189	WT	CM	H3K27ac	WT_CM_H3K27ac_peak_1733	2.41059	1.761	0.518455	526	.	54.8244	52.6343	1040
contig_10	831512	833074	WT	CM	H3K27ac	WT_CM_H3K27ac_peak_1734	1.64437	1.562	0.473111	139	.	14.9408	13.9266	129
contig_10	833423	834046	WT	CM	H3K27ac	WT_CM_H3K27ac_peak_1735	1.77287	0.623	0.510433	180	.	19.187	18.0574	286
contig_10	840450	841234	WT	CM	H3K27ac	WT_CM_H3K27ac_peak_1736	2.67247	0.784	0.558673	642	.	66.9255	64.24	503
contig_10	844158	844462	WT	CM	H3K27ac	WT_CM_H3K27ac_peak_1737	1.35453	0.304	0.615132	43	.	5.04179	4.32374	129
contig_10	845856	847099	WT	CM	H3K27ac	WT_CM_H3K27ac_peak_1738	2.36576	1.243	0.547064	472	.	49.2571	47.2612	899
contig_10	847493	848468	WT	CM	H3K27ac	WT_CM_H3K27ac_peak_1739	1.67881	0.975	0.46359	172	.	18.3715	17.264	688
contig_10	850504	850955	WT	CM	H3K27ac	WT_CM_H3K27ac_peak_1740	1.65104	0.451	0.569845	133	.	14.3457	13.3481	232
contig_10	854276	854744	WT	CM	H3K27ac	WT_CM_H3K27ac_peak_1741	1.20428	0.468	0.538462	19	.	2.59063	1.97098	418
contig_10	864085	865058	WT	CM	H3K27ac	WT_CM_H3K27ac_peak_1742	2.03058	0.973	0.476876	319	.	33.494	31.9724	578
contig_10	866121	867243	WT	CM	H3K27ac	WT_CM_H3K27ac_peak_1743	2.70461	1.122	0.530303	725	.	75.6101	72.5036	270
contig_10	870508	873699	WT	CM	H3K27ac	WT_CM_H3K27ac_peak_1744	2.62222	3.191	0.550924	611	.	63.7061	61.1601	2836
contig_10	873863	876047	WT	CM	H3K27ac	WT_CM_H3K27ac_peak_1745	1.73074	2.184	0.470696	185	.	19.7167	18.5723	262
contig_10	876514	877109	WT	CM	H3K27ac	WT_CM_H3K27ac_peak_1746	1.56893	0.595	0.489076	111	.	12.0769	11.1425	376
contig_10	879184	880817	WT	CM	H3K27ac	WT_CM_H3K27ac_peak_1747	2.32054	1.633	0.521127	423	.	44.1776	42.3406	522
contig_10	881025	882571	WT	CM	H3K27ac	WT_CM_H3K27ac_peak_1748	1.80237	1.546	0.468952	222	.	23.4908	22.2439	478
contig_10	885763	886695	WT	CM	H3K27ac	WT_CM_H3K27ac_peak_1749	2.00181	0.932	0.531116	301	.	31.5795	30.1117	496
contig_10	886990	889871	WT	CM	H3K27ac	WT_CM_H3K27ac_peak_1750	2.29393	2.881	0.530719	442	.	46.1726	44.2746	465
contig_10	891269	893883	WT	CM	H3K27ac	WT_CM_H3K27ac_peak_1751	2.23756	2.614	0.524866	439	.	45.8159	43.9287	2264
contig_10	894034	895171	WT	CM	H3K27ac	WT_CM_H3K27ac_peak_1752	2.17744	1.137	0.471416	427	.	44.6429	42.7913	595
contig_10	895599	897082	WT	CM	H3K27ac	WT_CM_H3K27ac_peak_1753	1.87644	1.483	0.500337	227	.	24.0524	22.7903	852
contig_10	897466	897936	WT	CM	H3K27ac	WT_CM_H3K27ac_peak_1754	1.31531	0.47	0.497872	38	.	4.55826	3.85768	273
contig_10	898143	898822	WT	CM	H3K27ac	WT_CM_H3K27ac_peak_1755	1.69064	0.679	0.463918	148	.	15.9293	14.8881	413
contig_10	904169	908513	WT	CM	H3K27ac	WT_CM_H3K27ac_peak_1756	1.99583	4.344	0.51151	294	.	30.9258	29.4764	3504
contig_10	909180	911356	WT	CM	H3K27ac	WT_CM_H3K27ac_peak_1757	2.32651	2.176	0.549173	521	.	54.3356	52.164	1563
contig_10	911758	912827	WT	CM	H3K27ac	WT_CM_H3K27ac_peak_1758	2.13361	1.069	0.50421	423	.	44.2383	42.3988	364
contig_10	913274	916189	WT	CM	H3K27ac	WT_CM_H3K27ac_peak_1759	2.25029	2.915	0.501887	486	.	50.7161	48.6715	274
contig_10	920267	922189	WT	CM	H3K27ac	WT_CM_H3K27ac_peak_1760	1.98462	1.922	0.488033	290	.	30.4936	29.0561	519
contig_10	926626	927114	WT	CM	H3K27ac	WT_CM_H3K27ac_peak_1761	1.82477	0.488	0.540984	203	.	21.528	20.3348	203
contig_10	930695	932597	WT	CM	H3K27ac	WT_CM_H3K27ac_peak_1762	2.0691	1.902	0.522608	382	.	39.9995	38.2887	1599
contig_10	933630	934288	WT	CM	H3K27ac	WT_CM_H3K27ac_peak_1763	2.1424	0.658	0.472644	372	.	38.9613	37.2808	331
contig_10	936839	937978	WT	CM	H3K27ac	WT_CM_H3K27ac_peak_1764	2.02753	1.139	0.516242	321	.	33.6342	32.1086	533
contig_10	946592	947813	WT	CM	H3K27ac	WT_CM_H3K27ac_peak_1765	2.72565	1.221	0.529075	710	.	74.0299	71.008	853
contig_10	948151	949949	WT	CM	H3K27ac	WT_CM_H3K27ac_peak_1766	2.36153	1.798	0.44772	473	.	49.3299	47.3318	1256
contig_10	950418	952631	WT	CM	H3K27ac	WT_CM_H3K27ac_peak_1767	2.54191	2.213	0.516493	629	.	65.5311	62.9048	1433
contig_10	955857	957102	WT	CM	H3K27ac	WT_CM_H3K27ac_peak_1768	1.56803	1.245	0.486747	108	.	11.8183	10.8912	124
contig_10	958186	958934	WT	CM	H3K27ac	WT_CM_H3K27ac_peak_1769	1.79271	0.748	0.569519	185	.	19.7055	18.5615	284
contig_10	959021	959800	WT	CM	H3K27ac	WT_CM_H3K27ac_peak_1770	1.7834	0.779	0.567394	171	.	18.243	17.139	503
contig_10	964388	966451	WT	CM	H3K27ac	WT_CM_H3K27ac_peak_1771	1.83072	2.063	0.49491	251	.	26.4923	25.1642	1770
contig_10	967408	968127	WT	CM	H3K27ac	WT_CM_H3K27ac_peak_1772	1.42085	0.719	0.515994	65	.	7.34937	6.55528	141
contig_10	973055	973989	WT	CM	H3K27ac	WT_CM_H3K27ac_peak_1773	1.97868	0.934	0.506424	285	.	30.018	28.5936	641
contig_10	979377	979679	WT	CM	H3K27ac	WT_CM_H3K27ac_peak_1774	1.4195	0.302	0.47351	65	.	7.34146	6.54762	148
contig_10	985947	986331	WT	CM	H3K27ac	WT_CM_H3K27ac_peak_1775	1.38631	0.384	0.559896	51	.	5.90151	5.15412	290
contig_10	986524	988118	WT	CM	H3K27ac	WT_CM_H3K27ac_peak_1776	2.37536	1.594	0.503764	477	.	49.7767	47.7639	259
contig_10	988599	990289	WT	CM	H3K27ac	WT_CM_H3K27ac_peak_1777	2.61618	1.69	0.519527	653	.	68.0949	65.3572	506
contig_10	993154	996527	WT	CM	H3K27ac	WT_CM_H3K27ac_peak_1778	2.3102	3.373	0.515268	557	.	58.0398	55.7309	1380
contig_10	999659	1000388	WT	CM	H3K27ac	WT_CM_H3K27ac_peak_1779	1.57566	0.729	0.506173	92	.	10.133	9.25421	201
contig_10	1064088	1064849	WT	CM	H3K27ac	WT_CM_H3K27ac_peak_1780	1.6837	0.761	0.501971	172	.	18.3472	17.2405	432
contig_10	1067108	1068381	WT	CM	H3K27ac	WT_CM_H3K27ac_peak_1781	2.31867	1.273	0.487038	466	.	48.6205	46.6458	934
contig_10	1082291	1083552	WT	CM	H3K27ac	WT_CM_H3K27ac_peak_1782	1.95287	1.261	0.535289	304	.	31.8882	30.4118	570
contig_10	1085660	1086402	WT	CM	H3K27ac	WT_CM_H3K27ac_peak_1783	1.65988	0.742	0.504043	129	.	13.932	12.9459	242
contig_10	1086840	1087751	WT	CM	H3K27ac	WT_CM_H3K27ac_peak_1784	1.88491	0.911	0.50494	221	.	23.4116	22.1669	224
contig_10	1094284	1094804	WT	CM	H3K27ac	WT_CM_H3K27ac_peak_1785	1.82832	0.52	0.526923	192	.	20.4595	19.2948	299
contig_10	1095543	1096728	WT	CM	H3K27ac	WT_CM_H3K27ac_peak_1786	2.17312	1.185	0.475105	392	.	40.9395	39.2016	875
contig_10	1097084	1101401	WT	CM	H3K27ac	WT_CM_H3K27ac_peak_1787	2.40633	4.317	0.481584	567	.	59.118	56.7661	1556
contig_10	1107459	1108093	WT	CM	H3K27ac	WT_CM_H3K27ac_peak_1788	1.86294	0.634	0.51735	212	.	22.4654	21.2466	257
contig_10	1109846	1111212	WT	CM	H3K27ac	WT_CM_H3K27ac_peak_1789	1.7078	1.366	0.475842	177	.	18.8457	17.7256	1023
contig_10	1113205	1113520	WT	CM	H3K27ac	WT_CM_H3K27ac_peak_1790	1.44259	0.315	0.463492	70	.	7.82457	7.01552	173
contig_10	1113942	1114749	WT	CM	H3K27ac	WT_CM_H3K27ac_peak_1791	1.90831	0.807	0.557621	234	.	24.7201	23.4399	289
contig_10	1117351	1119084	WT	CM	H3K27ac	WT_CM_H3K27ac_peak_1792	2.33391	1.733	0.540104	455	.	47.4621	45.5241	713
contig_10	1119435	1120196	WT	CM	H3K27ac	WT_CM_H3K27ac_peak_1793	1.79621	0.761	0.471748	208	.	22.0688	20.8606	535
contig_10	1122309	1122925	WT	CM	H3K27ac	WT_CM_H3K27ac_peak_1794	1.70525	0.616	0.525974	150	.	16.1126	15.0663	394
contig_10	1123378	1124103	WT	CM	H3K27ac	WT_CM_H3K27ac_peak_1795	1.85672	0.725	0.543448	216	.	22.8802	21.65	235
contig_10	1125479	1127117	WT	CM	H3K27ac	WT_CM_H3K27ac_peak_1796	1.76113	1.638	0.483516	179	.	19.1017	17.9745	1264
contig_10	1133716	1134341	WT	CM	H3K27ac	WT_CM_H3K27ac_peak_1797	1.43316	0.625	0.5504	65	.	7.33753	6.5438	275
contig_10	1134486	1135329	WT	CM	H3K27ac	WT_CM_H3K27ac_peak_1798	2.05199	0.843	0.499407	296	.	31.106	29.6515	528
contig_10	1135738	1136513	WT	CM	H3K27ac	WT_CM_H3K27ac_peak_1799	2.09745	0.775	0.452903	318	.	33.412	31.8928	196
contig_10	1136842	1137508	WT	CM	H3K27ac	WT_CM_H3K27ac_peak_1800	1.55769	0.666	0.441441	107	.	11.6772	10.7539	126
contig_10	1138012	1138575	WT	CM	H3K27ac	WT_CM_H3K27ac_peak_1801	1.61034	0.563	0.511545	123	.	13.3269	12.3575	355
contig_10	1140231	1141301	WT	CM	H3K27ac	WT_CM_H3K27ac_peak_1802	2.03957	1.07	0.519626	288	.	30.3021	28.8699	558
contig_10	1143109	1144002	WT	CM	H3K27ac	WT_CM_H3K27ac_peak_1803	1.94113	0.893	0.492721	239	.	25.2232	23.9295	400
contig_10	1145169	1150779	WT	CM	H3K27ac	WT_CM_H3K27ac_peak_1804	2.48014	5.61	0.497683	539	.	56.2416	53.9997	1238
contig_10	1156712	1158361	WT	CM	H3K27ac	WT_CM_H3K27ac_peak_1805	1.92432	1.649	0.469982	265	.	27.9413	26.5735	506
contig_10	1158456	1158785	WT	CM	H3K27ac	WT_CM_H3K27ac_peak_1806	1.3268	0.329	0.428571	40	.	4.8015	4.09202	251
contig_10	1159108	1159434	WT	CM	H3K27ac	WT_CM_H3K27ac_peak_1807	1.63265	0.326	0.457055	138	.	14.8481	13.8365	143
contig_10	1165448	1166002	WT	CM	H3K27ac	WT_CM_H3K27ac_peak_1808	1.52663	0.554	0.537906	90	.	9.92954	9.05676	177
contig_10	1166229	1167010	WT	CM	H3K27ac	WT_CM_H3K27ac_peak_1809	1.89364	0.781	0.496799	245	.	25.8218	24.5117	427
contig_10	1170737	1171198	WT	CM	H3K27ac	WT_CM_H3K27ac_peak_1810	1.73112	0.461	0.507592	170	.	18.1187	17.0179	179
contig_10	1185469	1185974	WT	CM	H3K27ac	WT_CM_H3K27ac_peak_1811	1.39379	0.505	0.459406	61	.	6.90516	6.12521	131
contig_10	1192761	1194705	WT	CM	H3K27ac	WT_CM_H3K27ac_peak_1812	1.81354	1.944	0.452161	196	.	20.8286	19.6541	496
contig_10	1194921	1197176	WT	CM	H3K27ac	WT_CM_H3K27ac_peak_1813	1.7088	2.255	0.478049	169	.	18.0833	16.9836	863
contig_10	1203185	1203598	WT	CM	H3K27ac	WT_CM_H3K27ac_peak_1814	1.48707	0.413	0.51816	76	.	8.49223	7.66273	181
contig_10	1204522	1205141	WT	CM	H3K27ac	WT_CM_H3K27ac_peak_1815	1.45434	0.619	0.462036	71	.	7.94512	7.13243	128
contig_10	1206495	1207864	WT	CM	H3K27ac	WT_CM_H3K27ac_peak_1816	1.52112	1.369	0.506939	95	.	10.4713	9.58263	634
contig_10	1214567	1215753	WT	CM	H3K27ac	WT_CM_H3K27ac_peak_1817	2.09135	1.186	0.565767	325	.	34.1318	32.592	891
contig_10	1216406	1216711	WT	CM	H3K27ac	WT_CM_H3K27ac_peak_1818	1.17784	0.305	0.577049	13	.	1.92882	1.34186	76
contig_10	1221576	1222243	WT	CM	H3K27ac	WT_CM_H3K27ac_peak_1819	1.71706	0.667	0.470765	177	.	18.9043	17.7823	413
contig_10	1222534	1223789	WT	CM	H3K27ac	WT_CM_H3K27ac_peak_1820	1.76832	1.255	0.505179	175	.	18.6825	17.5666	822
contig_10	1224802	1226528	WT	CM	H3K27ac	WT_CM_H3K27ac_peak_1821	2.58331	1.726	0.568366	646	.	67.3198	64.6166	1358
contig_10	1226767	1228467	WT	CM	H3K27ac	WT_CM_H3K27ac_peak_1822	2.40146	1.7	0.491176	544	.	56.7181	54.4587	965
contig_10	1229779	1230184	WT	CM	H3K27ac	WT_CM_H3K27ac_peak_1823	1.40748	0.405	0.612346	56	.	6.39369	5.63007	224
contig_10	1232147	1232494	WT	CM	H3K27ac	WT_CM_H3K27ac_peak_1824	1.49594	0.347	0.570605	78	.	8.73536	7.89843	216
contig_10	1232821	1233394	WT	CM	H3K27ac	WT_CM_H3K27ac_peak_1825	1.53942	0.573	0.453752	107	.	11.696	10.7722	199
contig_10	1233473	1234245	WT	CM	H3K27ac	WT_CM_H3K27ac_peak_1826	1.8141	0.772	0.445596	213	.	22.5865	21.3644	252
contig_10	1234552	1235742	WT	CM	H3K27ac	WT_CM_H3K27ac_peak_1827	1.73089	1.19	0.50084	179	.	19.0558	17.9296	679
contig_10	1242903	1246301	WT	CM	H3K27ac	WT_CM_H3K27ac_peak_1828	2.2556	3.398	0.482343	404	.	42.2301	40.4522	2843
contig_10	1246795	1247188	WT	CM	H3K27ac	WT_CM_H3K27ac_peak_1829	1.75893	0.393	0.521628	188	.	20.0246	18.8721	226
contig_10	1247489	1248731	WT	CM	H3K27ac	WT_CM_H3K27ac_peak_1830	2.07291	1.242	0.468599	317	.	33.2476	31.7331	776
contig_10	1248866	1250315	WT	CM	H3K27ac	WT_CM_H3K27ac_peak_1831	2.51697	1.449	0.520359	529	.	55.1437	52.9419	425
contig_10	1256932	1257752	WT	CM	H3K27ac	WT_CM_H3K27ac_peak_1832	1.50688	0.82	0.515854	74	.	8.30829	7.48432	564
contig_10	1258774	1259131	WT	CM	H3K27ac	WT_CM_H3K27ac_peak_1833	1.47762	0.357	0.638655	66	.	7.45641	6.65883	160
contig_10	1259440	1259852	WT	CM	H3K27ac	WT_CM_H3K27ac_peak_1834	1.36172	0.412	0.495146	46	.	5.33713	4.60877	144
contig_10	1267407	1267921	WT	CM	H3K27ac	WT_CM_H3K27ac_peak_1835	2.24794	0.514	0.66537	358	.	37.4771	35.8406	187
contig_10	1273213	1273770	WT	CM	H3K27ac	WT_CM_H3K27ac_peak_1836	1.3227	0.557	0.493716	37	.	4.42552	3.72998	335
contig_10	1275038	1276158	WT	CM	H3K27ac	WT_CM_H3K27ac_peak_1837	1.64245	1.12	0.466071	122	.	13.2582	12.2907	706
contig_10	1276480	1277418	WT	CM	H3K27ac	WT_CM_H3K27ac_peak_1838	1.65589	0.938	0.48081	125	.	13.4854	12.5116	660
contig_10	1277637	1277992	WT	CM	H3K27ac	WT_CM_H3K27ac_peak_1839	1.34922	0.355	0.512676	40	.	4.75431	4.04657	154
contig_10	1281499	1282788	WT	CM	H3K27ac	WT_CM_H3K27ac_peak_1840	2.03797	1.289	0.53142	268	.	28.2054	26.8304	559
contig_10	1286242	1287722	WT	CM	H3K27ac	WT_CM_H3K27ac_peak_1841	1.77602	1.48	0.524324	175	.	18.6851	17.5691	887
contig_10	1288970	1291908	WT	CM	H3K27ac	WT_CM_H3K27ac_peak_1842	2.61539	2.938	0.579306	617	.	64.3143	61.7418	1423
contig_10	1292027	1293756	WT	CM	H3K27ac	WT_CM_H3K27ac_peak_1843	1.71685	1.729	0.497397	168	.	17.978	16.881	1217
contig_10	1294120	1294504	WT	CM	H3K27ac	WT_CM_H3K27ac_peak_1844	1.70394	0.384	0.507812	171	.	18.2348	17.131	189
contig_10	1294833	1299123	WT	CM	H3K27ac	WT_CM_H3K27ac_peak_1845	2.65123	4.29	0.531235	682	.	71.0761	68.2019	1603
contig_10	1299261	1299897	WT	CM	H3K27ac	WT_CM_H3K27ac_peak_1846	1.18543	0.636	0.490566	16	.	2.20817	1.60691	10
contig_10	1307117	1307749	WT	CM	H3K27ac	WT_CM_H3K27ac_peak_1847	1.36677	0.632	0.5	50	.	5.77868	5.03541	454
contig_10	1307878	1308612	WT	CM	H3K27ac	WT_CM_H3K27ac_peak_1848	1.65593	0.734	0.513624	131	.	14.1555	13.1631	243
contig_10	1311227	1311779	WT	CM	H3K27ac	WT_CM_H3K27ac_peak_1849	1.43558	0.552	0.528986	63	.	7.18518	6.39623	403
contig_10	1339472	1339947	WT	CM	H3K27ac	WT_CM_H3K27ac_peak_1850	1.65451	0.475	0.477895	120	.	12.9709	12.0115	243
contig_10	1340279	1340640	WT	CM	H3K27ac	WT_CM_H3K27ac_peak_1851	1.42968	0.361	0.512465	66	.	7.461	6.6633	278
contig_10	1341736	1342516	WT	CM	H3K27ac	WT_CM_H3K27ac_peak_1852	1.64343	0.78	0.512821	137	.	14.7256	13.7172	552
contig_10	1342774	1344883	WT	CM	H3K27ac	WT_CM_H3K27ac_peak_1853	1.95806	2.109	0.493125	284	.	29.8694	28.4491	507
contig_10	1345001	1346118	WT	CM	H3K27ac	WT_CM_H3K27ac_peak_1854	2.10183	1.117	0.49239	338	.	35.3884	33.8121	410
contig_10	1346587	1347842	WT	CM	H3K27ac	WT_CM_H3K27ac_peak_1855	2.4691	1.255	0.548207	563	.	58.7356	56.3988	271
contig_10	1348845	1349588	WT	CM	H3K27ac	WT_CM_H3K27ac_peak_1856	1.66049	0.743	0.549125	143	.	15.3958	14.3689	165
contig_10	1349776	1350251	WT	CM	H3K27ac	WT_CM_H3K27ac_peak_1857	1.76414	0.475	0.52	183	.	19.437	18.3007	206
contig_10	1382061	1383079	WT	CM	H3K27ac	WT_CM_H3K27ac_peak_1858	2.4298	1.018	0.510805	533	.	55.5384	53.3223	712
contig_10	1383922	1384811	WT	CM	H3K27ac	WT_CM_H3K27ac_peak_1859	1.48522	0.889	0.514061	77	.	8.60192	7.76892	425
contig_10	1423463	1423894	WT	CM	H3K27ac	WT_CM_H3K27ac_peak_1860	1.47125	0.431	0.473318	73	.	8.14764	7.32872	268
contig_10	1432602	1433819	WT	CM	H3K27ac	WT_CM_H3K27ac_peak_1861	1.72025	1.217	0.507806	165	.	17.6553	16.567	412
contig_10	1434968	1436036	WT	CM	H3K27ac	WT_CM_H3K27ac_peak_1862	1.9239	1.068	0.529026	233	.	24.6456	23.3674	585
contig_10	1450760	1451118	WT	CM	H3K27ac	WT_CM_H3K27ac_peak_1863	1.36304	0.358	0.53352	49	.	5.65882	4.91951	245
contig_10	1452537	1452923	WT	CM	H3K27ac	WT_CM_H3K27ac_peak_1864	1.74772	0.386	0.512953	150	.	16.0781	15.0328	177
contig_10	1454630	1455384	WT	CM	H3K27ac	WT_CM_H3K27ac_peak_1865	2.0047	0.754	0.545093	251	.	26.505	25.1763	337
contig_10	1455470	1455930	WT	CM	H3K27ac	WT_CM_H3K27ac_peak_1866	1.44433	0.46	0.602174	62	.	7.06016	6.27524	260
contig_10	1456133	1456812	WT	CM	H3K27ac	WT_CM_H3K27ac_peak_1867	1.80299	0.679	0.583211	183	.	19.4675	18.33	377
contig_10	1457511	1458035	WT	CM	H3K27ac	WT_CM_H3K27ac_peak_1868	1.63869	0.524	0.614504	111	.	12.0493	11.1156	158
contig_10	1459422	1459817	WT	CM	H3K27ac	WT_CM_H3K27ac_peak_1869	1.34961	0.395	0.508861	41	.	4.91028	4.19698	167
contig_10	1468887	1469421	WT	CM	H3K27ac	WT_CM_H3K27ac_peak_1870	1.42159	0.534	0.520599	53	.	6.1003	5.34624	294
contig_10	1469532	1470030	WT	CM	H3K27ac	WT_CM_H3K27ac_peak_1871	1.54765	0.498	0.516064	84	.	9.32977	8.47488	279
contig_10	1535398	1539046	WT	CM	H3K27ac	WT_CM_H3K27ac_peak_1872	2.13247	3.648	0.538377	370	.	38.7524	37.0781	2600
contig_10	1539513	1544137	WT	CM	H3K27ac	WT_CM_H3K27ac_peak_1873	2.37527	4.624	0.510813	549	.	57.2593	54.9803	1257
contig_10	1544722	1545992	WT	CM	H3K27ac	WT_CM_H3K27ac_peak_1874	1.76294	1.27	0.530709	172	.	18.335	17.2286	788
contig_10	1555311	1556037	WT	CM	H3K27ac	WT_CM_H3K27ac_peak_1875	1.79211	0.726	0.526171	189	.	20.0587	18.9049	420
contig_10	1592114	1592431	WT	CM	H3K27ac	WT_CM_H3K27ac_peak_1876	1.18091	0.317	0.545741	14	.	2.03952	1.44675	171
contig_10	1594111	1594846	WT	CM	H3K27ac	WT_CM_H3K27ac_peak_1877	1.60295	0.735	0.472109	115	.	12.517	11.5703	308
contig_10	1595560	1597191	WT	CM	H3K27ac	WT_CM_H3K27ac_peak_1878	1.43581	1.631	0.475169	70	.	7.89449	7.08325	1149
contig_10	1597289	1598097	WT	CM	H3K27ac	WT_CM_H3K27ac_peak_1879	1.51786	0.808	0.497525	83	.	9.16279	8.31298	552
contig_10	1600775	1601843	WT	CM	H3K27ac	WT_CM_H3K27ac_peak_1880	2.04239	1.068	0.56367	305	.	32.0069	30.5272	799
contig_10	1602018	1603058	WT	CM	H3K27ac	WT_CM_H3K27ac_peak_1881	2.16365	1.04	0.540385	362	.	37.8887	36.24	612
contig_10	1603264	1605437	WT	CM	H3K27ac	WT_CM_H3K27ac_peak_1882	2.70571	2.173	0.513116	666	.	69.4623	66.6633	356
contig_10	1609188	1610083	WT	CM	H3K27ac	WT_CM_H3K27ac_peak_1883	1.51676	0.895	0.53743	87	.	9.57544	8.71311	289
contig_10	1610319	1611285	WT	CM	H3K27ac	WT_CM_H3K27ac_peak_1884	1.99126	0.966	0.571429	275	.	28.9949	27.5984	412
contig_10	1611408	1613808	WT	CM	H3K27ac	WT_CM_H3K27ac_peak_1885	2.66218	2.4	0.482083	694	.	72.3566	69.4207	1730
contig_10	1614105	1614468	WT	CM	H3K27ac	WT_CM_H3K27ac_peak_1886	1.72584	0.363	0.515152	189	.	20.1463	18.9903	189
contig_10	1615096	1617145	WT	CM	H3K27ac	WT_CM_H3K27ac_peak_1887	2.10651	2.049	0.514397	369	.	38.6424	36.9714	509
contig_10	1617663	1618094	WT	CM	H3K27ac	WT_CM_H3K27ac_peak_1888	1.28745	0.431	0.600928	29	.	3.62879	2.96422	175
contig_10	1618824	1619320	WT	CM	H3K27ac	WT_CM_H3K27ac_peak_1889	1.32886	0.496	0.471774	45	.	5.26259	4.53685	268
contig_10	1619739	1621040	WT	CM	H3K27ac	WT_CM_H3K27ac_peak_1890	2.27256	1.301	0.581091	396	.	41.415	39.6626	537
contig_10	1626819	1629316	WT	CM	H3K27ac	WT_CM_H3K27ac_peak_1891	1.76339	2.497	0.501001	197	.	20.9458	19.7682	2128
contig_10	1629467	1632180	WT	CM	H3K27ac	WT_CM_H3K27ac_peak_1892	2.20736	2.713	0.57206	371	.	38.8344	37.1581	2234
contig_10	1636644	1637044	WT	CM	H3K27ac	WT_CM_H3K27ac_peak_1893	1.37891	0.4	0.54	49	.	5.727	4.98554	266
contig_10	1646024	1646938	WT	CM	H3K27ac	WT_CM_H3K27ac_peak_1894	1.76688	0.914	0.537199	178	.	18.9339	17.8113	462
contig_10	1647101	1647625	WT	CM	H3K27ac	WT_CM_H3K27ac_peak_1895	1.86675	0.524	0.515267	208	.	22.1011	20.8922	240
contig_10	1647908	1648337	WT	CM	H3K27ac	WT_CM_H3K27ac_peak_1896	1.56693	0.429	0.573427	108	.	11.8257	10.8985	181
contig_10	1654407	1655322	WT	CM	H3K27ac	WT_CM_H3K27ac_peak_1897	1.43644	0.915	0.497268	58	.	6.65398	5.88208	745
contig_10	1660127	1660959	WT	CM	H3K27ac	WT_CM_H3K27ac_peak_1898	1.85114	0.832	0.532452	229	.	24.1945	22.9286	579
contig_10	1661237	1661667	WT	CM	H3K27ac	WT_CM_H3K27ac_peak_1899	1.49141	0.43	0.418605	89	.	9.81544	8.94598	138
contig_10	1670707	1671054	WT	CM	H3K27ac	WT_CM_H3K27ac_peak_1900	1.4356	0.347	0.628242	56	.	6.42719	5.66252	132
contig_10	1677537	1677860	WT	CM	H3K27ac	WT_CM_H3K27ac_peak_1901	1.30667	0.323	0.578947	34	.	4.13378	3.44917	241
contig_10	1681501	1682529	WT	CM	H3K27ac	WT_CM_H3K27ac_peak_1902	2.30054	1.028	0.533074	426	.	44.4592	42.6131	757
contig_10	1682779	1683393	WT	CM	H3K27ac	WT_CM_H3K27ac_peak_1903	1.67497	0.614	0.503257	141	.	15.1523	14.1321	218
contig_10	1683708	1684072	WT	CM	H3K27ac	WT_CM_H3K27ac_peak_1904	1.3227	0.364	0.475275	37	.	4.42552	3.72998	256
contig_10	1690238	1691208	WT	CM	H3K27ac	WT_CM_H3K27ac_peak_1905	1.83586	0.97	0.526804	209	.	22.1684	20.9576	490
contig_10	1696333	1697669	WT	CM	H3K27ac	WT_CM_H3K27ac_peak_1906	1.96209	1.336	0.566617	232	.	24.4779	23.2043	488
contig_10	1697806	1698236	WT	CM	H3K27ac	WT_CM_H3K27ac_peak_1907	1.52885	0.43	0.590698	86	.	9.53206	8.67106	221
contig_10	1698706	1699042	WT	CM	H3K27ac	WT_CM_H3K27ac_peak_1908	1.29806	0.336	0.479167	32	.	3.96529	3.2874	98
contig_10	1718612	1718990	WT	CM	H3K27ac	WT_CM_H3K27ac_peak_1909	1.47762	0.378	0.547619	66	.	7.45641	6.65883	264
contig_10	1730231	1731026	WT	CM	H3K27ac	WT_CM_H3K27ac_peak_1910	1.63045	0.795	0.569811	124	.	13.4253	12.4531	539
contig_10	1731103	1731713	WT	CM	H3K27ac	WT_CM_H3K27ac_peak_1911	1.56	0.61	0.504918	102	.	11.1735	10.2646	274
contig_10	1734543	1736135	WT	CM	H3K27ac	WT_CM_H3K27ac_peak_1912	2.32979	1.592	0.509422	491	.	51.2525	49.1894	955
contig_10	1737096	1739730	WT	CM	H3K27ac	WT_CM_H3K27ac_peak_1913	2.0473	2.634	0.520501	321	.	33.7153	32.1874	462
contig_10	1739877	1741549	WT	CM	H3K27ac	WT_CM_H3K27ac_peak_1914	2.71679	1.672	0.517344	688	.	71.7044	68.8009	1307
contig_10	1742325	1744018	WT	CM	H3K27ac	WT_CM_H3K27ac_peak_1915	2.30895	1.693	0.522741	494	.	51.5031	49.4313	593
contig_10	1791663	1792558	WT	CM	H3K27ac	WT_CM_H3K27ac_peak_1916	1.44025	0.895	0.540782	66	.	7.42327	6.62675	746
contig_10	1813121	1813777	WT	CM	H3K27ac	WT_CM_H3K27ac_peak_1917	1.79275	0.656	0.490854	162	.	17.3421	16.2624	332
contig_10	1819147	1820012	WT	CM	H3K27ac	WT_CM_H3K27ac_peak_1918	1.95756	0.865	0.52948	256	.	26.9737	25.6323	581
contig_10	1822686	1824283	WT	CM	H3K27ac	WT_CM_H3K27ac_peak_1919	1.65212	1.597	0.499061	137	.	14.7564	13.7472	1255
contig_10	1826474	1827858	WT	CM	H3K27ac	WT_CM_H3K27ac_peak_1920	1.78753	1.384	0.481936	206	.	21.879	20.676	527
contig_10	1832980	1833578	WT	CM	H3K27ac	WT_CM_H3K27ac_peak_1921	1.60516	0.598	0.526756	117	.	12.664	11.7132	204
contig_10	1850357	1854861	WT	CM	H3K27ac	WT_CM_H3K27ac_peak_1922	2.60474	4.504	0.530417	637	.	66.3817	63.7193	4206
contig_10	1855141	1855977	WT	CM	H3K27ac	WT_CM_H3K27ac_peak_1923	2.00301	0.836	0.455742	318	.	33.3223	31.8057	474
contig_10	1856851	1857727	WT	CM	H3K27ac	WT_CM_H3K27ac_peak_1924	2.16746	0.876	0.520548	403	.	42.1403	40.3656	446
contig_10	1862405	1863051	WT	CM	H3K27ac	WT_CM_H3K27ac_peak_1925	1.62517	0.646	0.529412	131	.	14.1661	13.1734	244
contig_10	1865092	1865554	WT	CM	H3K27ac	WT_CM_H3K27ac_peak_1926	1.45895	0.462	0.510823	75	.	8.39454	7.56789	262
contig_10	1866816	1867599	WT	CM	H3K27ac	WT_CM_H3K27ac_peak_1927	1.95768	0.783	0.463602	265	.	27.9371	26.5695	388
contig_10	1867953	1868506	WT	CM	H3K27ac	WT_CM_H3K27ac_peak_1928	1.88067	0.553	0.59132	216	.	22.8395	21.6105	203
contig_10	1870062	1870603	WT	CM	H3K27ac	WT_CM_H3K27ac_peak_1929	1.48782	0.541	0.561922	82	.	9.06753	8.22056	156
contig_10	1871832	1872789	WT	CM	H3K27ac	WT_CM_H3K27ac_peak_1930	1.3333	0.957	0.470219	44	.	5.1721	4.44948	438
contig_10	1876645	1878368	WT	CM	H3K27ac	WT_CM_H3K27ac_peak_1931	1.84771	1.723	0.514219	200	.	21.279	20.0924	735
contig_10	1879068	1879661	WT	CM	H3K27ac	WT_CM_H3K27ac_peak_1932	1.57229	0.593	0.467116	94	.	10.3683	9.48267	349
contig_10	1882989	1883660	WT	CM	H3K27ac	WT_CM_H3K27ac_peak_1933	1.66876	0.671	0.490313	123	.	13.2966	12.3281	519
contig_10	1901650	1902140	WT	CM	H3K27ac	WT_CM_H3K27ac_peak_1934	1.69846	0.49	0.485714	157	.	16.8471	15.7807	239
contig_11	11599	11987	WT	CM	H3K27ac	WT_CM_H3K27ac_peak_1935	1.63365	0.388	0.574742	122	.	13.2438	12.2767	168
contig_11	12070	12479	WT	CM	H3K27ac	WT_CM_H3K27ac_peak_1936	1.5937	0.409	0.523227	112	.	12.1759	11.2388	219
contig_11	12829	13278	WT	CM	H3K27ac	WT_CM_H3K27ac_peak_1937	1.54675	0.449	0.501114	102	.	11.1825	10.2732	261
contig_11	16864	17209	WT	CM	H3K27ac	WT_CM_H3K27ac_peak_1938	1.3078	0.345	0.513043	34	.	4.12377	3.4398	201
contig_11	20596	21079	WT	CM	H3K27ac	WT_CM_H3K27ac_peak_1939	1.84912	0.483	0.517598	208	.	22.075	20.8666	263
contig_11	24691	25018	WT	CM	H3K27ac	WT_CM_H3K27ac_peak_1940	1.47878	0.327	0.501529	74	.	8.23552	7.41375	188
contig_11	68133	68945	WT	CM	H3K27ac	WT_CM_H3K27ac_peak_1941	2.24344	0.812	0.561576	419	.	43.7462	41.9217	256
contig_11	130054	131189	WT	CM	H3K27ac	WT_CM_H3K27ac_peak_1942	1.90351	1.135	0.519824	229	.	24.2587	22.991	655
contig_11	152928	153463	WT	CM	H3K27ac	WT_CM_H3K27ac_peak_1943	1.36456	0.535	0.493458	44	.	5.21546	4.49133	292
contig_11	160745	161185	WT	CM	H3K27ac	WT_CM_H3K27ac_peak_1944	1.43084	0.44	0.611364	56	.	6.40992	5.64592	206
contig_11	161497	163125	WT	CM	H3K27ac	WT_CM_H3K27ac_peak_1945	2.79882	1.628	0.574324	760	.	79.3689	76.0555	967
contig_11	163964	165378	WT	CM	H3K27ac	WT_CM_H3K27ac_peak_1946	2.06586	1.414	0.504243	272	.	28.6725	27.2847	569
contig_11	167725	168067	WT	CM	H3K27ac	WT_CM_H3K27ac_peak_1947	1.39358	0.342	0.608187	47	.	5.47115	4.73824	201
contig_11	283139	285004	WT	CM	H3K27ac	WT_CM_H3K27ac_peak_1948	1.63423	1.865	0.507775	128	.	13.8064	12.8238	641
contig_11	322488	323241	WT	CM	H3K27ac	WT_CM_H3K27ac_peak_1949	1.79751	0.753	0.519256	192	.	20.4244	19.2609	252
contig_11	378456	378794	WT	CM	H3K27ac	WT_CM_H3K27ac_peak_1950	1.59304	0.338	0.517751	103	.	11.2892	10.3769	227
contig_11	420782	421077	WT	CM	H3K27ac	WT_CM_H3K27ac_peak_1951	1.3385	0.295	0.447458	38	.	4.50672	3.80803	228
contig_11	421447	421753	WT	CM	H3K27ac	WT_CM_H3K27ac_peak_1952	1.40548	0.306	0.46732	53	.	6.14025	5.385	169
contig_11	424580	424916	WT	CM	H3K27ac	WT_CM_H3K27ac_peak_1953	1.58963	0.336	0.651786	99	.	10.8326	9.93348	163
contig_11	431421	431780	WT	CM	H3K27ac	WT_CM_H3K27ac_peak_1954	1.54741	0.359	0.534819	100	.	10.9803	10.0769	201
contig_11	431929	432524	WT	CM	H3K27ac	WT_CM_H3K27ac_peak_1955	1.79388	0.595	0.536134	178	.	18.9955	17.8711	227
contig_11	433798	434733	WT	CM	H3K27ac	WT_CM_H3K27ac_peak_1956	1.48687	0.935	0.518717	83	.	9.1666	8.31664	294
contig_11	444491	445089	WT	CM	H3K27ac	WT_CM_H3K27ac_peak_1957	1.25466	0.598	0.528428	25	.	3.1669	2.52163	509
contig_11	448790	449644	WT	CM	H3K27ac	WT_CM_H3K27ac_peak_1958	1.85194	0.854	0.519906	210	.	22.2373	21.0246	287
contig_11	497403	497811	WT	CM	H3K27ac	WT_CM_H3K27ac_peak_1959	1.3873	0.408	0.487745	68	.	7.69924	6.89411	238
contig_11	498669	499071	WT	CM	H3K27ac	WT_CM_H3K27ac_peak_1960	1.68503	0.402	0.527363	146	.	15.7072	14.6719	239
contig_11	501092	501549	WT	CM	H3K27ac	WT_CM_H3K27ac_peak_1961	1.38198	0.457	0.527352	48	.	5.61939	4.88156	208
contig_11	517877	518234	WT	CM	H3K27ac	WT_CM_H3K27ac_peak_1962	1.59228	0.357	0.610644	107	.	11.6828	10.7593	229
contig_11	523972	524273	WT	CM	H3K27ac	WT_CM_H3K27ac_peak_1963	1.51831	0.301	0.518272	85	.	9.41117	8.55382	120
contig_11	556805	560668	WT	CM	H3K27ac	WT_CM_H3K27ac_peak_1964	3.14144	3.863	0.550608	964	.	101.245	96.4697	3255
contig_11	560836	561160	WT	CM	H3K27ac	WT_CM_H3K27ac_peak_1965	1.64419	0.324	0.493827	145	.	15.5858	14.5538	154
contig_11	561404	562922	WT	CM	H3K27ac	WT_CM_H3K27ac_peak_1966	2.76805	1.518	0.531621	834	.	87.1924	83.423	321
contig_11	563167	565322	WT	CM	H3K27ac	WT_CM_H3K27ac_peak_1967	3.073	2.155	0.587935	963	.	101.146	96.3815	469
contig_11	636206	636504	WT	CM	H3K27ac	WT_CM_H3K27ac_peak_1968	1.31237	0.298	0.496644	31	.	3.84637	3.173	156
contig_11	640522	641359	WT	CM	H3K27ac	WT_CM_H3K27ac_peak_1969	1.94758	0.837	0.473118	229	.	24.2562	22.9886	498
contig_11	641684	642362	WT	CM	H3K27ac	WT_CM_H3K27ac_peak_1970	1.79258	0.678	0.50885	199	.	21.1306	19.9477	380
contig_11	644487	645069	WT	CM	H3K27ac	WT_CM_H3K27ac_peak_1971	1.61512	0.582	0.541237	130	.	13.9902	13.0025	402
contig_11	655333	655758	WT	CM	H3K27ac	WT_CM_H3K27ac_peak_1972	1.59994	0.425	0.491765	106	.	11.5496	10.63	226
contig_11	656089	657109	WT	CM	H3K27ac	WT_CM_H3K27ac_peak_1973	2.17091	1.02	0.516667	321	.	33.637	32.1113	686
contig_11	664997	665744	WT	CM	H3K27ac	WT_CM_H3K27ac_peak_1974	1.49199	0.747	0.535475	82	.	9.14259	8.29329	578
contig_11	666230	666821	WT	CM	H3K27ac	WT_CM_H3K27ac_peak_1975	1.74373	0.591	0.516074	145	.	15.5672	14.5358	270
contig_11	673130	673812	WT	CM	H3K27ac	WT_CM_H3K27ac_peak_1976	1.76766	0.682	0.5	170	.	18.1856	17.0831	425
contig_11	674025	674333	WT	CM	H3K27ac	WT_CM_H3K27ac_peak_1977	1.3156	0.308	0.454545	37	.	4.42205	3.72664	236
contig_11	674993	678760	WT	CM	H3K27ac	WT_CM_H3K27ac_peak_1978	2.45949	3.767	0.534908	490	.	51.0881	49.0308	2547
contig_11	684613	685577	WT	CM	H3K27ac	WT_CM_H3K27ac_peak_1979	1.82061	0.964	0.502075	173	.	18.4541	17.3442	557
contig_11	686283	686879	WT	CM	H3K27ac	WT_CM_H3K27ac_peak_1980	1.92076	0.596	0.52349	241	.	25.4518	24.1519	254
contig_11	695370	695879	WT	CM	H3K27ac	WT_CM_H3K27ac_peak_1981	1.5466	0.509	0.502947	93	.	10.2247	9.34324	220
contig_11	696614	696938	WT	CM	H3K27ac	WT_CM_H3K27ac_peak_1982	1.30233	0.324	0.462963	32	.	3.8931	3.21788	233
contig_11	706668	709675	WT	CM	H3K27ac	WT_CM_H3K27ac_peak_1983	2.23913	3.007	0.493515	402	.	42.024	40.2522	1347
contig_11	710008	710770	WT	CM	H3K27ac	WT_CM_H3K27ac_peak_1984	2.28012	0.762	0.456693	423	.	44.2247	42.3857	554
contig_11	711284	711660	WT	CM	H3K27ac	WT_CM_H3K27ac_peak_1985	1.45073	0.376	0.422872	72	.	8.0509	7.23497	274
contig_11	712004	713574	WT	CM	H3K27ac	WT_CM_H3K27ac_peak_1986	1.68703	1.57	0.498726	163	.	17.3984	16.3171	257
contig_11	719980	720698	WT	CM	H3K27ac	WT_CM_H3K27ac_peak_1987	1.54765	0.718	0.504178	84	.	9.32977	8.47488	482
contig_11	725020	725328	WT	CM	H3K27ac	WT_CM_H3K27ac_peak_1988	1.37659	0.308	0.483766	45	.	5.26136	4.53569	169
contig_11	732324	732845	WT	CM	H3K27ac	WT_CM_H3K27ac_peak_1989	1.58403	0.521	0.476008	100	.	10.9786	10.0753	342
contig_11	732993	733489	WT	CM	H3K27ac	WT_CM_H3K27ac_peak_1990	1.70626	0.496	0.58871	133	.	14.392	13.393	258
contig_11	736201	738546	WT	CM	H3K27ac	WT_CM_H3K27ac_peak_1991	2.06983	2.345	0.501493	295	.	31.0132	29.5614	519
contig_11	750268	752401	WT	CM	H3K27ac	WT_CM_H3K27ac_peak_1992	2.32525	2.133	0.540553	412	.	43.0439	41.2409	1360
contig_11	752912	753326	WT	CM	H3K27ac	WT_CM_H3K27ac_peak_1993	1.87906	0.414	0.512077	251	.	26.4289	25.1025	210
contig_11	753429	755981	WT	CM	H3K27ac	WT_CM_H3K27ac_peak_1994	2.61741	2.552	0.581505	572	.	59.6004	57.2287	2046
contig_11	756502	757074	WT	CM	H3K27ac	WT_CM_H3K27ac_peak_1995	1.52145	0.572	0.458042	81	.	8.97466	8.13051	368
contig_11	758872	759832	WT	CM	H3K27ac	WT_CM_H3K27ac_peak_1996	2.12496	0.96	0.519792	333	.	34.9141	33.3516	345
contig_11	765181	765531	WT	CM	H3K27ac	WT_CM_H3K27ac_peak_1997	1.38981	0.35	0.562857	49	.	5.68804	4.94777	175
contig_11	767090	767693	WT	CM	H3K27ac	WT_CM_H3K27ac_peak_1998	2.00102	0.603	0.492537	290	.	30.5335	29.095	366
[truncated: 7,515 more rows]
