# Supplementary material for: Histone modification dynamics at H3K27 are associated with altered transcription of in planta induced genes in Magnaporthe oryzae
Source: PLoS Genet. 2021 Feb 3;17(2):e1009376. doi: 10.1371/journal.pgen.1009376 (PMC7886369; doi:10.1371/journal.pgen.1009376)
Supplement: S4 Table — (XLSX) [file pgen.1009376.s021.xlsx]

## Sheet: GOGeneMarkedbyH3K27me3_WT_CM
S4 Table. Gene Ontology for H3K27me3 marked genes identified for M. oryzae strain Guy11 grown in vitro CM.
Contig	Gene ID	TSS	TTS	Signal (log2)	SeqName	Length	Description	InterPro GO Names	InterPro GO IDs	GO Names	GO IDs	Enzyme Names	Enzyme Codes
contig_1	gene00024	63254	64633	3.45331	gene00024	1379	---NA---	no GO terms	no GO terms
contig_1	gene00025	66604	68035	3.45331	gene00025	1431	RecName: Full=Neutral cholesterol ester hydrolase 1; Short=NCEH; AltName: Full=Arylacetamide deacetylase-like 1	F:hydrolase activity	F:GO:0016787	F:molecular_function	F:GO:0003674
contig_1	gene00026	66702	67876	3.45331	gene00026	1174	RecName: Full=Neutral cholesterol ester hydrolase 1; Short=NCEH; AltName: Full=Arylacetamide deacetylase-like 1	F:hydrolase activity	F:GO:0016787	F:molecular_function	F:GO:0003674
contig_1	gene00027	69981	70300	3.45331	gene00027	319	---NA---	no IPS match	no IPS match
contig_1	gene00028	71786	72736	3.45331	gene00028	950	RecName: Full=Dehydrogenase/reductase SDR family member 13; AltName: Full=Short chain dehydrogenase/reductase family 7C member 5; Flags: Precursor	P:oxidation-reduction process	P:GO:0055114	P:biological_process	P:GO:0008150
contig_1	gene00029	73717	73980	2.97224	gene00029	263	---NA---	no GO terms	no GO terms
contig_1	gene00030	77005	77632	2.97224	gene00030	627	---NA---	no GO terms	no GO terms
contig_1	gene00031	80243	80701	3.40974	gene00031	458	---NA---	no IPS match	no IPS match
contig_1	gene00033	82669	83983	3.40974	gene00032	818	---NA---	no IPS match	no IPS match
contig_1	gene00032	81720	82538	3.40974	gene00033	1314	RecName: Full=Isoflavone reductase; Short=IFR; AltName: Full=2'-hydroxyisoflavone reductase; AltName: Full=NADPH:isoflavone oxidoreductase	no GO terms	no GO terms	P:oxidation-reduction process; F:oxidoreductase activity; F:2'-hydroxyisoflavone reductase activity	P:GO:0055114; F:GO:0016491; F:GO:0047526
contig_1	gene00034	84809	85481	3.5522	gene00034	672	---NA---	no GO terms	no GO terms
contig_1	gene00035	85541	85855	3.5522	gene00035	314	---NA---	no IPS match	no IPS match
contig_1	gene00036	87109	88429	3.5522	gene00036	1320	---NA---	no GO terms	no GO terms
contig_1	gene00037	90390	90843	3.5522	gene00037	453	---NA---	no GO terms	no GO terms
contig_1	gene00038	92295	93282	3.5522	gene00038	987	RecName: Full=Chitin deacetylase; Flags: Precursor	P:carbohydrate metabolic process; F:catalytic activity; F:hydrolase activity, acting on carbon-nitrogen (but not peptide) bonds	P:GO:0005975; F:GO:0003824; F:GO:0016810	P:carbohydrate metabolic process; F:hydrolase activity, acting on carbon-nitrogen (but not peptide) bonds	P:GO:0005975; F:GO:0016810
contig_1	gene00039	98625	99823	3.5522	gene00039	1198	RecName: Full=UPF0676 protein C1494.01	P:oxidation-reduction process; F:oxidoreductase activity	P:GO:0055114; F:GO:0016491	F:oxidoreductase activity	F:GO:0016491
contig_1	gene00045	125347	126765	3.70949	gene00045	1418	---NA---	F:protein binding	F:GO:0005515	F:molecular_function	F:GO:0003674
contig_1	gene00046	127476	128314	3.70949	gene00046	838	---NA---	no GO terms	no GO terms
contig_1	gene00053	148956	149985	2.8158	gene00053	1029	---NA---	no IPS match	no IPS match
contig_1	gene00054	153858	154595	2.53826	gene00054	737	---NA---	no IPS match	no IPS match
contig_1	gene00056	157832	158968	2.89375	gene00056	1136	---NA---	no GO terms	no GO terms
contig_1	gene00057	159458	159970	2.80317	gene00057	512	---NA---	no IPS match	no IPS match
contig_1	gene00058	160765	162662	2.80317	gene00058	1897	RecName: Full=6-hydroxytryprostatin B O-methyltransferase; AltName: Full=Fumitremorgin biosynthesis protein D	F:O-methyltransferase activity	F:GO:0008171	F:methyltransferase activity	F:GO:0008168
contig_1	gene00059	165431	178291	3.71571	gene00059	12860	RecName: Full=Fusarin C synthetase; Short=FUSS; AltName: Full=Fusarin C cluster PKS/NRPS FUS1; AltName: Full=Fusarin biosynthesis megasynthetase; AltName: Full=Fusarin biosynthesis protein 1	no GO terms	no GO terms	P:biological_process; F:molecular_function	P:GO:0008150; F:GO:0003674
contig_1	gene00061	184806	186557	3.71571	gene00060	1581	RecName: Full=Cytochrome P450 monooxygenase CYP4; AltName: Full=ACE1 cytochalasan biosynthesis cluster protein CYP4	P:oxidation-reduction process; F:iron ion binding; F:oxidoreductase activity, acting on paired donors, with incorporation or reduction of molecular oxygen; F:heme binding	P:GO:0055114; F:GO:0005506; F:GO:0016705; F:GO:0020037	F:oxidoreductase activity; F:ion binding	F:GO:0016491; F:GO:0043167
contig_1	gene00062	189270	190418	3.71571	gene00061	1751	RecName: Full=Cytochrome P450 monooxygenase CYP3; AltName: Full=ACE1 cytochalasan biosynthesis cluster protein CYP3	P:oxidation-reduction process; F:iron ion binding; F:oxidoreductase activity, acting on paired donors, with incorporation or reduction of molecular oxygen; F:heme binding	P:GO:0055114; F:GO:0005506; F:GO:0016705; F:GO:0020037	F:oxidoreductase activity; F:ion binding	F:GO:0016491; F:GO:0043167
contig_1	gene00063	190989	192715	3.71571	gene00062	1148	RecName: Full=Trans-enoyl reductase RAP2; AltName: Full=ACE1 cytochalasan biosynthesis cluster protein RAP2	P:oxidation-reduction process	P:GO:0055114	P:biological_process	P:GO:0008150
contig_1	gene00065	198548	204733	3.71571	gene00063	1726	RecName: Full=Diels-Alderase ORF3; AltName: Full=ACE1 cytochalasan biosynthesis cluster protein ORF3	no GO terms	no GO terms	F:isomerase activity	F:GO:0016853
contig_1	gene00066	204780	208394	3.71571	gene00064	2943	RecName: Full=Efflux pump FUS6; AltName: Full=Fusarin biosynthesis protein 6	P:transmembrane transport; F:transmembrane transporter activity	P:GO:0055085; F:GO:0022857	F:transmembrane transporter activity	F:GO:0022857
contig_1	gene00067	208993	210175	3.71571	gene00065	6185	RecName: Full=Ent-kaurene oxidase; AltName: Full=Cytochrome P450 503A1; AltName: Full=Cytochrome P450-4	P:oxidation-reduction process; F:oxidoreductase activity; F:flavin adenine dinucleotide binding; F:FAD binding	P:GO:0055114; F:GO:0016491; F:GO:0050660; F:GO:0071949	F:oxidoreductase activity; F:ion binding	F:GO:0016491; F:GO:0043167
contig_1	gene00068	211499	211921	3.71571	gene00066	3614	RecName: Full=Pyrichalasin H cluster regulator BC2; AltName: Full=ACE1 cytochalasan biosynthesis cluster protein BC2	P:regulation of transcription, DNA-templated; F:DNA-binding transcription factor activity, RNA polymerase II-specific; F:zinc ion binding	P:GO:0006355; F:GO:0000981; F:GO:0008270	P:biosynthetic process; P:cellular nitrogen compound metabolic process; F:DNA-binding transcription factor activity; F:ion binding	P:GO:0009058; P:GO:0034641; F:GO:0003700; F:GO:0043167
contig_1	gene00070	213966	215748	3.71571	gene00067	1182	RecName: Full=Fumitremorgin C monooxygenase; AltName: Full=Fumitremorgin biosynthesis protein G	P:oxidation-reduction process; F:iron ion binding; F:oxidoreductase activity, acting on paired donors, with incorporation or reduction of molecular oxygen; F:heme binding	P:GO:0055114; F:GO:0005506; F:GO:0016705; F:GO:0020037	F:oxidoreductase activity; F:ion binding	F:GO:0016491; F:GO:0043167
contig_1	gene00071	217471	218619	3.71571	gene00068	422	---NA---	no IPS match	no IPS match
contig_1	gene00073	234043	234474	3.71571	gene00069	1150	RecName: Full=WW domain-containing oxidoreductase	P:oxidation-reduction process	P:GO:0055114	P:biological_process	P:GO:0008150
contig_1	gene00074	238816	240384	3.71571	gene00070	1782	RecName: Full=20-hydroxy-prefusarin hydrolase FUS2; AltName: Full=Fusarin biosynthesis protein 2	no GO terms	no GO terms	F:molecular_function	F:GO:0003674
contig_1	gene00075	241472	242078	3.71571	gene00071	1148	RecName: Full=Trans-enoyl reductase RAP1; AltName: Full=ACE1 cytochalasan biosynthesis cluster protein RAP1	no GO terms	no GO terms	F:oxidoreductase activity	F:GO:0016491
contig_1	gene00076	243413	244095	3.71571	gene00072	12595	RecName: Full=Fusarin C synthetase; Short=FUSS; AltName: Full=Fusarin C cluster PKS/NRPS FUS1; AltName: Full=Fusarin biosynthesis megasynthetase; AltName: Full=Fusarin biosynthesis protein 1	F:transferase activity; F:transferase activity, transferring acyl groups	F:GO:0016740; F:GO:0016746	F:transferase activity, transferring acyl groups	F:GO:0016746
contig_1	gene00077	248644	249230	3.71571	gene00073	431	---NA---	no GO terms	no GO terms
contig_1	gene00078	251639	252181	3.71571	gene00074	1568	---NA---	no GO terms	no GO terms
contig_1	gene00079	257589	258357	3.71571	gene00075	606	---NA---	no GO terms	no GO terms
contig_1	gene00080	258747	260366	3.71571	gene00076	682	---NA---	no GO terms	no GO terms
contig_1	gene00060	180056	181637	3.71571	gene00077	586	---NA---	F:hydrolase activity	F:GO:0016787	F:molecular_function	F:GO:0003674
contig_1	gene00064	195537	198480	3.71571	gene00078	542	---NA---	no GO terms	no GO terms
contig_1	gene00069	211975	213125	3.71571	gene00079	768	RecName: Full=Probable endo-1,4-beta-xylanase A; Short=Xylanase A; AltName: Full=1,4-beta-D-xylan xylanohydrolase A; Flags: Precursor	P:carbohydrate metabolic process; F:hydrolase activity, hydrolyzing O-glycosyl compounds	P:GO:0005975; F:GO:0004553	P:carbohydrate metabolic process; F:hydrolase activity, acting on glycosyl bonds	P:GO:0005975; F:GO:0016798
contig_1	gene00072	220404	232999	3.71571	gene00080	1619	RecName: Full=Leucine aminopeptidase 2; AltName: Full=Leucyl aminopeptidase 2; Short=LAP2; Flags: Precursor	P:proteolysis; F:aminopeptidase activity	P:GO:0006508; F:GO:0004177	F:peptidase activity	F:GO:0008233	Acting on peptide bonds (peptidases); Aspartyl aminopeptidase; Aminopeptidase B; Prolyl aminopeptidase; Xaa-Pro aminopeptidase	EC:3.4.11; EC:3.4.11.21; EC:3.4.11.6; EC:3.4.11.5; EC:3.4.11.9
contig_1	gene00081	261272	263276	3.41352	gene00081	2004	RecName: Full=Kelch repeat-containing protein ARB_01230; Flags: Precursor	F:protein binding	F:GO:0005515	F:molecular_function	F:GO:0003674
contig_1	gene00082	275136	277058	3.2252	gene00082	1922	RecName: Full=Probable oxidoreductase	P:oxidation-reduction process	P:GO:0055114	P:biological_process	P:GO:0008150
contig_1	gene00084	280661	281185	3.2252	gene00083	749	---NA---	no GO terms	no GO terms
contig_1	gene00085	281479	283495	3.2252	gene00084	524	---NA---	no IPS match	no IPS match
contig_1	gene00083	278266	279015	3.2252	gene00085	2016	---NA---	no GO terms	no GO terms
contig_1	gene00086	290661	291548	3.34848	gene00086	887	RecName: Full=Probable endo-beta-1,4-glucanase D; Short=Endoglucanase D; AltName: Full=Carboxymethylcellulase D; AltName: Full=Cellulase D; Flags: Precursor	P:carbohydrate metabolic process; F:cellulose binding; C:extracellular region	P:GO:0005975; F:GO:0030248; C:GO:0005576	P:carbohydrate metabolic process; F:molecular_function; C:extracellular region	P:GO:0005975; F:GO:0003674; C:GO:0005576
contig_1	gene00088	298051	298644	3.34848	gene00087	1801	RecName: Full=SRSF protein kinase 3; AltName: Full=Muscle-specific serine kinase 1; Short=MSSK-1; AltName: Full=Serine/arginine-rich protein-specific kinase 3; Short=SR-protein-specific kinase 3; AltName: Full=Serine/threonine-protein kinase 23	P:protein phosphorylation; F:protein kinase activity; F:ATP binding	P:GO:0006468; F:GO:0004672; F:GO:0005524	P:cellular protein modification process; F:kinase activity; F:ion binding	P:GO:0006464; F:GO:0016301; F:GO:0043167
contig_1	gene00089	299689	300245	3.34848	gene00088	593	---NA---	no GO terms	no GO terms
contig_1	gene00090	302209	302731	3.34848	gene00089	556	---NA---	no GO terms	no GO terms
contig_1	gene00091	304639	305016	3.34848	gene00090	522	---NA---	no IPS match	no IPS match
contig_1	gene00087	294636	296437	3.34848	gene00091	377	---NA---	no IPS match	no IPS match
contig_1	gene00093	309121	310824	2.28408	gene00093	1703	RecName: Full=Acetylcholinesterase; Short=AChE; Flags: Precursor	no GO terms	no GO terms	P:lipid metabolic process; P:catabolic process; P:anatomical structure development; F:molecular_function; C:extracellular region; C:cytoplasm; C:organelle	P:GO:0006629; P:GO:0009056; P:GO:0048856; F:GO:0003674; C:GO:0005576; C:GO:0005737; C:GO:0043226	Carboxylesterase	EC:3.1.1.1
contig_1	gene00094	311637	313337	2.28408	gene00094	1700	RecName: Full=Acetylcholinesterase; Short=AChE; Flags: Precursor	no GO terms	no GO terms	P:lipid metabolic process; P:catabolic process; P:cell differentiation; P:anatomical structure development; F:ion binding; C:extracellular region; C:nuclear envelope; C:endoplasmic reticulum; C:plasma membrane	P:GO:0006629; P:GO:0009056; P:GO:0030154; P:GO:0048856; F:GO:0043167; C:GO:0005576; C:GO:0005635; C:GO:0005783; C:GO:0005886	Cholinesterase; Carboxylesterase	EC:3.1.1.8; EC:3.1.1.1
contig_1	gene00095	313675	315856	2.28408	gene00095	2181	---NA---	P:transcription, DNA-templated; F:DNA binding; F:zinc ion binding	P:GO:0006351; F:GO:0003677; F:GO:0008270	P:biosynthetic process; P:cellular nitrogen compound metabolic process; F:DNA binding; F:ion binding	P:GO:0009058; P:GO:0034641; F:GO:0003677; F:GO:0043167
contig_1	gene00096	315992	318542	3.67514	gene00096	2550	RecName: Full=5-keto-4-deoxy-D-glucarate aldolase; Short=KDGluc aldolase; Short=KDGlucA; AltName: Full=2-dehydro-3-deoxy-D-glucarate aldolase; AltName: Full=2-keto-3-deoxy-D-glucarate aldolase; AltName: Full=5-dehydro-4-deoxy-D-glucarate aldolase; AltName: Full=Alpha-keto-beta-deoxy-D-glucarate aldolase	F:catalytic activity	F:GO:0003824	F:molecular_function	F:GO:0003674
contig_1	gene00097	319214	322242	3.67514	gene00097	3028	RecName: Full=Probable quinate permease; AltName: Full=Quinate transporter	P:transmembrane transport; F:transmembrane transporter activity; C:integral component of membrane	P:GO:0055085; F:GO:0022857; C:GO:0016021	F:transmembrane transporter activity; C:cellular_component	F:GO:0022857; C:GO:0005575
contig_1	gene00098	321336	322320	3.67514	gene00098	984	---NA---	no GO terms	no GO terms
contig_1	gene00099	322994	324164	3.36303	gene00099	1170	RecName: Full=Glyoxylate/hydroxypyruvate reductase B	P:oxidation-reduction process; F:oxidoreductase activity, acting on the CH-OH group of donors, NAD or NADP as acceptor; F:NAD binding	P:GO:0055114; F:GO:0016616; F:GO:0051287	F:oxidoreductase activity	F:GO:0016491
contig_1	gene00100	324757	325089	3.36303	gene00100	332	---NA---	no IPS match	no IPS match
contig_1	gene00101	332973	334160	3.57562	gene00101	1187	---NA---	no GO terms	no GO terms
contig_1	gene00102	335620	336666	3.57562	gene00102	1046	RecName: Full=3-phytase A; AltName: Full=3 phytase A; AltName: Full=Myo-inositol hexakisphosphate phosphohydrolase A; AltName: Full=Myo-inositol-hexaphosphate 3-phosphohydrolase A; Flags: Precursor	no GO terms	no GO terms	F:phosphatase activity; C:cellular_component	F:GO:0016791; C:GO:0005575
contig_1	gene00103	337981	341431	3.57562	gene00103	3450	RecName: Full=Putative tartrate transporter	P:transmembrane transport; F:transmembrane transporter activity	P:GO:0055085; F:GO:0022857	F:transmembrane transporter activity	F:GO:0022857
contig_1	gene00105	344368	345942	3.57562	gene00104	2745	RecName: Full=Activator of stress genes 1	P:transcription, DNA-templated; P:regulation of transcription, DNA-templated; F:DNA-binding transcription factor activity, RNA polymerase II-specific; F:DNA binding; F:zinc ion binding	P:GO:0006351; P:GO:0006355; F:GO:0000981; F:GO:0003677; F:GO:0008270	P:biosynthetic process; P:cellular nitrogen compound metabolic process; F:DNA binding; F:DNA-binding transcription factor activity; F:ion binding	P:GO:0009058; P:GO:0034641; F:GO:0003677; F:GO:0003700; F:GO:0043167
contig_1	gene00104	343276	346021	3.57562	gene00105	1574	RecName: Full=Activator of stress genes 1	P:transcription, DNA-templated; P:regulation of transcription, DNA-templated; F:DNA-binding transcription factor activity, RNA polymerase II-specific; F:DNA binding; F:zinc ion binding	P:GO:0006351; P:GO:0006355; F:GO:0000981; F:GO:0003677; F:GO:0008270	P:biosynthetic process; P:cellular nitrogen compound metabolic process; F:DNA binding; F:DNA-binding transcription factor activity; F:ion binding	P:GO:0009058; P:GO:0034641; F:GO:0003677; F:GO:0003700; F:GO:0043167
contig_1	gene00106	346271	347630	3.91834	gene00106	1359	RecName: Full=NADH-quinone oxidoreductase subunit B; AltName: Full=NADH dehydrogenase I subunit B; AltName: Full=NDH-1 subunit B	P:oxidation-reduction process; F:NADH dehydrogenase (ubiquinone) activity; F:quinone binding; F:iron-sulfur cluster binding; F:4 iron, 4 sulfur cluster binding	P:GO:0055114; F:GO:0008137; F:GO:0048038; F:GO:0051536; F:GO:0051539	F:oxidoreductase activity	F:GO:0016491	NADH:ubiquinone reductase (H(+)-translocating); NADH dehydrogenase (quinone); NADH dehydrogenase; NAD(P)H dehydrogenase (quinone)	EC:7.1.1.2; EC:1.6.5.11; EC:1.6.99.3; EC:1.6.5.2
contig_1	gene00107	346458	347266	3.91834	gene00107	808	RecName: Full=NADH-quinone oxidoreductase subunit B; AltName: Full=NADH dehydrogenase I subunit B; AltName: Full=NDH-1 subunit B	P:oxidation-reduction process; F:NADH dehydrogenase (ubiquinone) activity; F:quinone binding; F:iron-sulfur cluster binding; F:4 iron, 4 sulfur cluster binding	P:GO:0055114; F:GO:0008137; F:GO:0048038; F:GO:0051536; F:GO:0051539	F:oxidoreductase activity	F:GO:0016491	NADH:ubiquinone reductase (H(+)-translocating); NADH dehydrogenase (quinone); NADH dehydrogenase; NAD(P)H dehydrogenase (quinone)	EC:7.1.1.2; EC:1.6.5.11; EC:1.6.99.3; EC:1.6.5.2
contig_1	gene00109	380411	383215	3.37486	gene00108	6539	RecName: Full=Activator of stress genes protein 1	P:transcription, DNA-templated; F:DNA binding; F:zinc ion binding	P:GO:0006351; F:GO:0003677; F:GO:0008270	P:biosynthetic process; P:cellular nitrogen compound metabolic process; F:DNA binding; F:ion binding	P:GO:0009058; P:GO:0034641; F:GO:0003677; F:GO:0043167
contig_1	gene00110	383396	385117	3.37486	gene00109	2804	RecName: Full=Activator of stress genes protein 1	P:transcription, DNA-templated; F:DNA binding; F:zinc ion binding	P:GO:0006351; F:GO:0003677; F:GO:0008270	P:biosynthetic process; P:cellular nitrogen compound metabolic process; F:DNA binding; F:ion binding	P:GO:0009058; P:GO:0034641; F:GO:0003677; F:GO:0043167
contig_1	gene00108	375859	382398	3.37486	gene00110	1721	RecName: Full=Lactonase drp35	no GO terms	no GO terms	F:molecular_function	F:GO:0003674	Carboxylesterase	EC:3.1.1.1
contig_1	gene00111	388950	395194	3.37486	gene00111	6244	RecName: Full=L-saccharopine oxidase; Flags: Precursor	P:oxidation-reduction process; F:oxidoreductase activity	P:GO:0055114; F:GO:0016491	F:oxidoreductase activity	F:GO:0016491
contig_1	gene00113	396857	398771	3.55453	gene00113	1914	RecName: Full=3-phenylpropionate/cinnamic acid dioxygenase subunit alpha	P:cellular metabolic process; P:oxidation-reduction process; F:iron ion binding; F:2 iron, 2 sulfur cluster binding	P:GO:0044237; P:GO:0055114; F:GO:0005506; F:GO:0051537	P:biological_process; F:ion binding	P:GO:0008150; F:GO:0043167
contig_1	gene00114	397026	398451	3.55453	gene00114	1425	RecName: Full=3-phenylpropionate/cinnamic acid dioxygenase subunit alpha	P:cellular metabolic process; P:oxidation-reduction process; F:iron ion binding; F:2 iron, 2 sulfur cluster binding	P:GO:0044237; P:GO:0055114; F:GO:0005506; F:GO:0051537	P:biological_process; F:ion binding	P:GO:0008150; F:GO:0043167
contig_1	gene00115	399959	403155	3.55453	gene00115	3196	RecName: Full=Aminomethyltransferase; AltName: Full=Glycine cleavage system T protein	P:oxidation-reduction process; F:protein binding; F:oxidoreductase activity	P:GO:0055114; F:GO:0005515; F:GO:0016491	F:oxidoreductase activity	F:GO:0016491
contig_1	gene00116	408117	410017	1.86925	gene00116	1900	---NA---	no GO terms	no GO terms
contig_1	gene00117	410973	413026	2.04641	gene00117	2053	RecName: Full=Beauvericin cluster-specific repressor BEA4; AltName: Full=Beauvericin biosynthesis cluster protein 4	no GO terms	no GO terms	P:regulation of arginine metabolic process; P:purine nucleobase catabolic process; P:transcription, DNA-templated; P:regulation of transcription, DNA-templated; P:regulation of transcription by RNA polymerase II; P:arginine metabolic process; P:biological_process; P:regulation of gene expression; P:positive regulation of transcription by RNA polymerase II; F:DNA-binding transcription factor activ…	P:GO:0000821; P:GO:0006145; P:GO:0006351; P:GO:0006355; P:GO:0006357; P:GO:0006525; P:GO:0008150; P:GO:0010468; P:GO:0045944; F:GO:0000981; F:GO:0003677; F:GO:0003700; F:GO:0003712; F:GO:0008270; F:GO:0043565; F:GO:0046872; C:GO:0005634; C:GO:0005737; C:GO:0042025
contig_1	gene00118	413790	414620	4.07013	gene00118	830	RecName: Full=Spherulin-4; Flags: Precursor	no GO terms	no GO terms
contig_1	gene00119	414966	416879	4.07013	gene00119	1913	RecName: Full=Tetracycline resistance protein	P:transmembrane transport; F:transmembrane transporter activity	P:GO:0055085; F:GO:0022857	F:transmembrane transporter activity	F:GO:0022857
contig_1	gene00120	418754	419926	4.07013	gene00120	1172	---NA---	no GO terms	no GO terms
contig_1	gene00122	427952	429185	4.07013	gene00121	2415	---NA---	no GO terms	no GO terms
contig_1	gene00123	430513	430839	4.07013	gene00122	1233	---NA---	no IPS match	no IPS match
contig_1	gene00124	431105	432977	4.07013	gene00123	326	---NA---	no IPS match	no IPS match
contig_1	gene00126	444803	445294	4.07013	gene00124	1872	RecName: Full=Transcription activator AMTR1; AltName: Full=AM-toxin biosynthesis regulator 1	no GO terms	no GO terms	P:regulation of transcription, DNA-templated; P:regulation of transcription by RNA polymerase II; P:pathogenesis; F:DNA-binding transcription factor activity, RNA polymerase II-specific; F:DNA binding; F:zinc ion binding; F:metal ion binding; C:nucleus; C:host cell nucleus	P:GO:0006355; P:GO:0006357; P:GO:0009405; F:GO:0000981; F:GO:0003677; F:GO:0008270; F:GO:0046872; C:GO:0005634; C:GO:0042025
contig_1	gene00127	447560	447865	4.07013	gene00125	2863	RecName: Full=C5a peptidase; AltName: Full=SCP; Flags: Precursor	P:proteolysis; F:serine-type endopeptidase activity; F:serine-type peptidase activity	P:GO:0006508; F:GO:0004252; F:GO:0008236	F:peptidase activity	F:GO:0008233	U-plasminogen activator; Interstitial collagenase; Pancreatic elastase II; Microbial collagenase; Plasma kallikrein; Granzyme A; Furin; Prolyl oligopeptidase; Coagulation factor XIa; T-plasminogen activator; Protein C (activated); Neutrophil collagenase; Complement subcomponent C1r; Oligopeptidase B; Repressor LexA; Complement factor I; Signal peptidase I; Complement subcomponent C1s; Acylaminoac…	EC:3.4.21.73; EC:3.4.24.7; EC:3.4.21.71; EC:3.4.24.3; EC:3.4.21.34; EC:3.4.21.78; EC:3.4.21.75; EC:3.4.21.26; EC:3.4.21.27; EC:3.4.21.68; EC:3.4.21.69; EC:3.4.24.34; EC:3.4.21.41; EC:3.4.21.83; EC:3.4.21.88; EC:3.4.21.45; EC:3.4.21.89; EC:3.4.21.42; EC:3.4.19.1; EC:3.4.21.43; EC:3.4.21.87; EC:3.4.21.38; EC:3.4.21.35; EC:3.4.21.79; EC:3.4.21.36; EC:3.4.21.102; EC:3.4.21.39; EC:3.4.21; EC:3.4.21.4;…
contig_1	gene00128	448231	450063	4.07013	gene00126	491	---NA---	no IPS match	no IPS match
contig_1	gene00129	451688	452601	4.07013	gene00127	305	---NA---	no IPS match	no IPS match
contig_1	gene00130	453792	455189	4.07013	gene00128	1832	---NA---	no GO terms	no GO terms
contig_1	gene00131	455793	456688	4.07013	gene00129	913	---NA---	no GO terms	no GO terms
contig_1	gene00132	460215	461370	4.07013	gene00130	1397	RecName: Full=Putative acid--amine ligase YgiC	no GO terms	no GO terms	F:nucleotide binding; F:ATP binding; F:ligase activity; F:metal ion binding; F:trypanothione synthase activity	F:GO:0000166; F:GO:0005524; F:GO:0016874; F:GO:0046872; F:GO:0047479
contig_1	gene00133	464888	465381	4.07013	gene00131	895	---NA---	no GO terms	no GO terms
contig_1	gene00134	466651	467385	4.07013	gene00132	1155	---NA---	no GO terms	no GO terms
contig_1	gene00135	468325	468813	4.07013	gene00133	493	---NA---	no IPS match	no IPS match
contig_1	gene00136	469905	472136	4.07013	gene00134	734	---NA---	no IPS match	no IPS match
contig_1	gene00121	424056	426471	4.07013	gene00135	488	---NA---	no GO terms	no GO terms
contig_1	gene00125	440852	443715	4.07013	gene00136	2231	RecName: Full=Heterokaryon incompatibility protein 6, OR allele; Short=Het-6(OR)	no GO terms	no GO terms
contig_1	gene00137	472335	474028	3.2536	gene00137	1693	RecName: Full=Secondary metabolism regulator laeA; AltName: Full=Methyltransferase laeA; AltName: Full=Velvet complex subunit laeA	no GO terms	no GO terms	P:ubiquinone biosynthetic process; P:biological_process; P:pathogenesis; P:sporulation resulting in formation of a cellular spore; P:methylation; P:regulation of secondary metabolic process; P:secondary metabolite biosynthetic process; P:antiphagocytosis; P:regulation of secondary metabolite biosynthetic process; P:positive regulation of gliotoxin biosynthetic process; F:molecular_function; F:met…	P:GO:0006744; P:GO:0008150; P:GO:0009405; P:GO:0030435; P:GO:0032259; P:GO:0043455; P:GO:0044550; P:GO:0052067; P:GO:1900376; P:GO:1900691; F:GO:0003674; F:GO:0008168; F:GO:0016740; C:GO:0005634
contig_1	gene00138	476756	477997	3.2536	gene00138	1241	---NA---	no IPS match	no IPS match
contig_1	gene00139	478863	480218	3.2536	gene00139	1355	---NA---	no GO terms	no GO terms
contig_1	gene00140	483325	483726	3.2536	gene00140	401	---NA---	no IPS match	no IPS match
contig_1	gene00141	485048	485356	3.2536	gene00141	308	---NA---	no GO terms	no GO terms
contig_1	gene00293	920037	924883	3.46143	gene00293	4846	RecName: Full=Probable secreted lipase ARB_00047; Flags: Precursor	no GO terms	no GO terms	P:lipid metabolic process; P:lipid catabolic process; F:hydrolase activity; F:carboxylic ester hydrolase activity; F:methyl indole-3-acetate esterase activity; C:extracellular region	P:GO:0006629; P:GO:0016042; F:GO:0016787; F:GO:0052689; F:GO:0080030; C:GO:0005576
contig_1	gene00850	2501940	2503204	4.13883	gene00850	1264	RecName: Full=Cell wall protein PIR5; AltName: Full=Protein with internal repeats 5; Flags: Precursor	no GO terms	no GO terms	P:protein transport; P:growth; P:cell wall organization or biogenesis; F:structural molecule activity; F:ATPase activity; C:extracellular region; C:cell wall; C:nucleus	P:GO:0015031; P:GO:0040007; P:GO:0071554; F:GO:0005198; F:GO:0016887; C:GO:0005576; C:GO:0005618; C:GO:0005634	Adenosinetriphosphatase; Nucleoside-triphosphate phosphatase	EC:3.6.1.3; EC:3.6.1.15
contig_1	gene00851	2508864	2509571	4.13883	gene00851	707	---NA---	no GO terms	no GO terms
contig_1	gene00852	2510532	2511086	4.13883	gene00852	554	---NA---	no IPS match	no IPS match
contig_1	gene00853	2511492	2511998	4.13883	gene00853	506	---NA---	no IPS match	no IPS match
contig_1	gene00854	2512725	2514114	4.13883	gene00854	1389	RecName: Full=O-methyltransferase mpaG; AltName: Full=Mycophenolic acid synthesis protein G	F:methyltransferase activity; F:O-methyltransferase activity	F:GO:0008168; F:GO:0008171	F:methyltransferase activity	F:GO:0008168
contig_1	gene00855	2527712	2529314	3.60997	gene00855	1602	---NA---	no IPS match	no IPS match
contig_1	gene00856	2531874	2532215	3.60997	gene00856	341	---NA---	no IPS match	no IPS match
contig_1	gene00857	2534781	2535119	3.60997	gene00857	338	---NA---	no IPS match	no IPS match
contig_1	gene00858	2536314	2537901	3.60997	gene00858	1587	---NA---	no GO terms	no GO terms
contig_1	gene00859	2545997	2546449	3.60997	gene00859	452	RecName: Full=Bifunctional solanapyrone synthase; AltName: Full=FAD-dependent monooxygenase sol5; AltName: Full=Prosolanapyrone-II oxidase; AltName: Full=Prosolanapyrone-III cycloisomerase; AltName: Full=Solanapyrone biosynthesis protein 5; Flags: Precursor	no IPS match	no IPS match	P:pathogenesis; P:oxidation-reduction process; F:oxidoreductase activity; F:isomerase activity; F:flavin adenine dinucleotide binding; F:FAD binding	P:GO:0009405; P:GO:0055114; F:GO:0016491; F:GO:0016853; F:GO:0050660; F:GO:0071949
contig_1	gene00860	2547748	2548133	3.60997	gene00860	385	---NA---	no IPS match	no IPS match
contig_1	gene00861	2548008	2548343	3.60997	gene00861	335	---NA---	no IPS match	no IPS match
contig_1	gene00862	2560318	2560860	3.60997	gene00862	542	---NA---	no IPS match	no IPS match
contig_1	gene00863	2583926	2584276	3.79536	gene00863	350	---NA---	no IPS match	no IPS match
contig_1	gene00866	2589825	2593843	3.55003	gene00866	4018	RecName: Full=ABC multidrug transporter MDR2; AltName: Full=Multidrug resistance protein 2	P:transmembrane transport; F:ATP binding; F:ATPase activity; F:ATPase-coupled transmembrane transporter activity; C:integral component of membrane	P:GO:0055085; F:GO:0005524; F:GO:0016887; F:GO:0042626; C:GO:0016021	F:ATPase activity; F:transmembrane transporter activity; F:ion binding; C:cellular_component	F:GO:0016887; F:GO:0022857; F:GO:0043167; C:GO:0005575	Adenosinetriphosphatase; Nucleoside-triphosphate phosphatase	EC:3.6.1.3; EC:3.6.1.15
contig_1	gene00867	2598659	2600843	3.55003	gene00867	2184	RecName: Full=6-hydroxytryprostatin B O-methyltransferase; AltName: Full=Fumitremorgin biosynthesis protein D	F:methyltransferase activity; F:O-methyltransferase activity	F:GO:0008168; F:GO:0008171	F:methyltransferase activity	F:GO:0008168
contig_1	gene00868	2603233	2603472	3.55003	gene00868	239	---NA---	no IPS match	no IPS match
contig_1	gene00869	2616397	2616624	3.46392	gene00869	227	---NA---	no IPS match	no IPS match
contig_1	gene00870	2617957	2618772	3.46392	gene00870	815	---NA---	P:nucleoside metabolic process; F:catalytic activity	P:GO:0009116; F:GO:0003824	P:cellular nitrogen compound metabolic process; P:small molecule metabolic process; F:molecular_function	P:GO:0034641; P:GO:0044281; F:GO:0003674
contig_1	gene00871	2621955	2623371	3.46392	gene00871	1416	---NA---	no GO terms	no GO terms
contig_1	gene00872	2624036	2625203	3.46392	gene00872	1167	RecName: Full=Isonitrile hydratase; AltName: Full=Cyclohexyl-isocyanide hydratase	no GO terms	no GO terms	F:lyase activity	F:GO:0016829	Cyclohexyl-isocyanide hydratase	EC:4.2.1.103
contig_1	gene00894	2682292	2682663	3.70706	gene00894	371	---NA---	no IPS match	no IPS match
contig_1	gene00920	2755042	2755952	2.76673	gene00920	910	---NA---	P:plasma membrane fusion involved in cytogamy; C:membrane	P:GO:0032220; C:GO:0016020	P:reproduction; P:membrane organization; C:cellular_component	P:GO:0000003; P:GO:0061024; C:GO:0005575
contig_1	gene00923	2766664	2766972	2.80419	gene00923	308	---NA---	no IPS match	no IPS match
contig_1	gene01847	5349396	5351028	1.80468	gene01847	1632	---NA---	no GO terms	no GO terms
contig_1	gene01848	5351910	5354221	4.06155	gene01848	2311	---NA---	no IPS match	no IPS match
contig_1	gene01849	5353827	5356037	4.06155	gene01849	2210	RecName: Full=Cyclin-dependent kinase 14; AltName: Full=Cell division protein kinase 14	no GO terms	no GO terms	P:G1/S transition of mitotic cell cycle; P:regulation of transcription involved in G1/S transition of mitotic cell cycle; P:G2/M transition of mitotic cell cycle; P:DNA repair; P:transcription initiation from RNA polymerase II promoter; P:protein phosphorylation; P:cellular response to DNA damage stimulus; P:cell cycle; P:chromosome segregation; P:mitotic cell cycle checkpoint; P:mitotic spindle …	P:GO:0000082; P:GO:0000083; P:GO:0000086; P:GO:0006281; P:GO:0006367; P:GO:0006468; P:GO:0006974; P:GO:0007049; P:GO:0007059; P:GO:0007093; P:GO:0007094; P:GO:0010508; P:GO:0016055; P:GO:0016310; P:GO:0016567; P:GO:0018105; P:GO:0022416; P:GO:0033316; P:GO:0034472; P:GO:0034501; P:GO:0036011; P:GO:0042770; P:GO:0043065; P:GO:0044773; P:GO:0045498; P:GO:0045944; P:GO:0050729; P:GO:0051301; P:GO:00…
contig_10	gene02244	1263443	1263823	4.1441	gene02244	380	---NA---	no IPS match	no IPS match
contig_10	gene02245	1264331	1264669	4.1441	gene02245	338	---NA---	no IPS match	no IPS match
contig_10	gene02246	1266159	1266589	4.1441	gene02246	430	---NA---	no GO terms	no GO terms
contig_10	gene02249	1280945	1282091	3.2762	gene02249	1146	---NA---	no GO terms	no GO terms
contig_10	gene02254	1301009	1301505	2.13473	gene02254	496	---NA---	no IPS match	no IPS match
contig_10	gene02255	1310983	1311419	1.99191	gene02255	436	---NA---	no GO terms	no GO terms
contig_10	gene02256	1312585	1316212	2.92611	gene02256	3627	RecName: Full=Vegetative incompatibility protein HET-E-1	no GO terms	no GO terms	F:nucleotide binding; F:GTP binding	F:GO:0000166; F:GO:0005525
contig_10	gene02257	1316613	1318198	2.92611	gene02257	1585	RecName: Full=3-(3-hydroxy-phenyl)propionate/3-hydroxycinnamic acid hydroxylase; Short=3-HCI hydroxylase; Short=3-HPP hydroxylase	F:FAD binding	F:GO:0071949	F:ion binding	F:GO:0043167
contig_10	gene02258	1320204	1322219	3.43825	gene02258	2015	RecName: Full=Isocyanide synthase xanB; Short=ICS xanB; AltName: Full=Xanthocillin biosynthesis cluster protein B	P:oxidation-reduction process; F:oxidoreductase activity	P:GO:0055114; F:GO:0016491	F:oxidoreductase activity	F:GO:0016491
contig_10	gene02259	1322748	1323960	3.43825	gene02259	1212	---NA---	no GO terms	no GO terms
contig_10	gene02260	1324984	1325308	3.43825	gene02260	324	---NA---	no GO terms	no GO terms
contig_10	gene02261	1327950	1328915	3.51182	gene02261	965	---NA---	no IPS match	no IPS match
contig_10	gene02262	1329033	1329455	3.51182	gene02262	422	---NA---	no IPS match	no IPS match
contig_10	gene02263	1332131	1333118	3.51182	gene02263	987	RecName: Full=Probable xyloglucan-specific endo-beta-1,4-glucanase A; AltName: Full=Xyloglucanase A; AltName: Full=Xyloglucanendohydrolase A; Flags: Precursor	P:polysaccharide catabolic process; F:hydrolase activity, hydrolyzing O-glycosyl compounds; F:cellulase activity	P:GO:0000272; F:GO:0004553; F:GO:0008810	P:carbohydrate metabolic process; P:catabolic process; F:hydrolase activity, acting on glycosyl bonds	P:GO:0005975; P:GO:0009056; F:GO:0016798	Cellulase	EC:3.2.1.4
contig_10	gene02264	1335690	1338872	3.79536	gene02264	3182	RecName: Full=Conidial development protein fluffy	no GO terms	no GO terms	P:regulation of transcription, DNA-templated; P:regulation of transcription by RNA polymerase II; P:sporulation resulting in formation of a cellular spore; P:conidium formation; F:DNA-binding transcription factor activity, RNA polymerase II-specific; F:DNA binding; F:zinc ion binding; F:metal ion binding; C:nucleus; C:host cell nucleus	P:GO:0006355; P:GO:0006357; P:GO:0030435; P:GO:0048315; F:GO:0000981; F:GO:0003677; F:GO:0008270; F:GO:0046872; C:GO:0005634; C:GO:0042025
contig_10	gene02269	1357637	1358041	3.61426	gene02269	404	---NA---	no GO terms	no GO terms
contig_10	gene02270	1360357	1361374	3.61426	gene02270	1017	---NA---	no GO terms	no GO terms
contig_10	gene02271	1366145	1366793	3.61426	gene02271	648	---NA---	no IPS match	no IPS match
contig_10	gene02272	1368778	1370373	3.61426	gene02272	1595	---NA---	no GO terms	no GO terms
contig_10	gene02273	1371071	1372051	3.61426	gene02273	980	RecName: Full=D-erythronate dehydrogenase	F:catalytic activity	F:GO:0003824	F:molecular_function	F:GO:0003674
contig_10	gene02274	1373323	1375047	3.61426	gene02274	1724	RecName: Full=Thiol protease	P:proteolysis; F:calcium-dependent cysteine-type endopeptidase activity	P:GO:0006508; F:GO:0004198	F:peptidase activity	F:GO:0008233	Acting on peptide bonds (peptidases); Cathepsin B; Acting on peptide bonds (peptidases); Cathepsin F; Bleomycin hydrolase; Legumain; Clostripain; Picornain 3C; Cathepsin H; Cathepsin S; Cathepsin K; Cathepsin L; Actinidain	EC:3.4.22; EC:3.4.22.1; EC:3.4.99; EC:3.4.22.41; EC:3.4.22.40; EC:3.4.22.34; EC:3.4.22.8; EC:3.4.22.28; EC:3.4.22.16; EC:3.4.22.27; EC:3.4.22.38; EC:3.4.22.15; EC:3.4.22.14
contig_10	gene02275	1378248	1380054	3.09252	gene02275	1806	---NA---	no GO terms	no GO terms
contig_10	gene02277	1385751	1387831	2.87226	gene02277	2080	RecName: Full=Laccase 1; AltName: Full=Conidial pigment biosynthesis oxidase Mlac1; Flags: Precursor	P:oxidation-reduction process; F:copper ion binding; F:oxidoreductase activity	P:GO:0055114; F:GO:0005507; F:GO:0016491	F:oxidoreductase activity; F:ion binding	F:GO:0016491; F:GO:0043167
contig_10	gene02278	1388919	1389290	2.87226	gene02278	371	---NA---	no IPS match	no IPS match
contig_10	gene02279	1393320	1394606	2.87226	gene02279	1286	---NA---	no GO terms	no GO terms
contig_10	gene02280	1396126	1397433	2.87226	gene02280	1307	RecName: Full=2-heptyl-3-hydroxy-4(1H)-quinolone synthase; AltName: Full=2-heptyl-3,4-dihydroxyquinoline synthase	F:FAD binding	F:GO:0071949	F:ion binding	F:GO:0043167
contig_10	gene02281	1398178	1399277	3.75912	gene02281	1099	RecName: Full=Oxidoreductase sirO; AltName: Full=Sirodesmin biosynthesis protein O	P:oxidation-reduction process; F:oxidoreductase activity	P:GO:0055114; F:GO:0016491	F:oxidoreductase activity	F:GO:0016491
contig_10	gene02282	1399455	1400217	3.75912	gene02282	762	---NA---	no GO terms	no GO terms
contig_10	gene02283	1404983	1406905	3.75912	gene02283	1922	---NA---	no IPS match	no IPS match
contig_10	gene02285	1419539	1422430	3.75912	gene02284	2173	---NA---	no IPS match	no IPS match
contig_10	gene02284	1408134	1410307	3.75912	gene02285	2891	RecName: Full=C5a peptidase; AltName: Full=SCP; Flags: Precursor	P:proteolysis; F:serine-type endopeptidase activity; F:serine-type peptidase activity; C:cell wall; C:membrane	P:GO:0006508; F:GO:0004252; F:GO:0008236; C:GO:0005618; C:GO:0016020	F:peptidase activity; C:cell wall	F:GO:0008233; C:GO:0005618	U-plasminogen activator; Interstitial collagenase; Pancreatic elastase II; Microbial collagenase; Plasma kallikrein; Granzyme A; Furin; Prolyl oligopeptidase; Coagulation factor XIa; T-plasminogen activator; Protein C (activated); Neutrophil collagenase; Complement subcomponent C1r; Oligopeptidase B; Repressor LexA; Complement factor I; Signal peptidase I; Complement subcomponent C1s; Acylaminoac…	EC:3.4.21.73; EC:3.4.24.7; EC:3.4.21.71; EC:3.4.24.3; EC:3.4.21.34; EC:3.4.21.78; EC:3.4.21.75; EC:3.4.21.26; EC:3.4.21.27; EC:3.4.21.68; EC:3.4.21.69; EC:3.4.24.34; EC:3.4.21.41; EC:3.4.21.83; EC:3.4.21.88; EC:3.4.21.45; EC:3.4.21.89; EC:3.4.21.42; EC:3.4.19.1; EC:3.4.21.43; EC:3.4.21.87; EC:3.4.21.38; EC:3.4.21.35; EC:3.4.21.79; EC:3.4.21.36; EC:3.4.21.102; EC:3.4.21.39; EC:3.4.21; EC:3.4.21.4;…
contig_10	gene02287	1426254	1426463	3.23668	gene02286	1173	---NA---	no GO terms	no GO terms
contig_10	gene02286	1424495	1425668	3.23668	gene02287	209	---NA---	no GO terms	no GO terms
contig_10	gene02289	1442500	1442986	3.86718	gene02288	682	---NA---	no GO terms	no GO terms
contig_10	gene02290	1444443	1445048	3.86718	gene02289	486	---NA---	no IPS match	no IPS match
contig_10	gene02291	1448795	1451517	3.86718	gene02290	605	---NA---	no GO terms	no GO terms
contig_10	gene02288	1441503	1442185	3.86718	gene02291	2722	RecName: Full=EGF domain-specific O-linked N-acetylglucosamine transferase; AltName: Full=Extracellular O-linked N-acetylglucosamine transferase; Flags: Precursor	F:transferase activity, transferring glycosyl groups	F:GO:0016757	F:transferase activity, transferring glycosyl groups	F:GO:0016757
contig_10	gene02293	1454831	1456840	1.86587	gene02293	2009	RecName: Full=Hyaluronan synthase 2; AltName: Full=Hyaluronate synthase 2; AltName: Full=Hyaluronic acid synthase 2; Short=HA synthase 2	no GO terms	no GO terms	P:anatomical structure development; C:cellular_component	P:GO:0048856; C:GO:0005575
contig_10	gene02295	1462416	1464866	2.0095	gene02295	2450	RecName: Full=Manganese lipoxygenase; Short=MnLOX; AltName: Full=Manganese 9S/11S-lipoxygenase; Short=9S/11S-MnLOX; Flags: Precursor	P:oxidation-reduction process; F:oxidoreductase activity, acting on single donors with incorporation of molecular oxygen, incorporation of two atoms of oxygen; F:metal ion binding	P:GO:0055114; F:GO:0016702; F:GO:0046872	F:oxidoreductase activity; F:ion binding	F:GO:0016491; F:GO:0043167	Acting on single donors with incorporation of molecular oxygen (oxygenases). The oxygen incorporated need not be derived from O(2)	EC:1.13.11
contig_10	gene02296	1465788	1467536	2.63232	gene02296	1748	RecName: Full=Cytochrome P450 monooxygenase abl2; AltName: Full=Abscisic acid biosynthesis cluster protein 2	P:oxidation-reduction process; F:iron ion binding; F:oxidoreductase activity, acting on paired donors, with incorporation or reduction of molecular oxygen; F:heme binding	P:GO:0055114; F:GO:0005506; F:GO:0016705; F:GO:0020037	F:oxidoreductase activity; F:ion binding	F:GO:0016491; F:GO:0043167
contig_10	gene02297	1468027	1468977	2.63232	gene02297	950	---NA---	no IPS match	no IPS match
contig_10	gene02298	1470181	1471551	3.11926	gene02298	1370	RecName: Full=Extracellular endo-alpha-(1-	P:carbohydrate metabolic process; F:hydrolase activity, hydrolyzing O-glycosyl compounds; F:carbohydrate binding	P:GO:0005975; F:GO:0004553; F:GO:0030246	P:carbohydrate metabolic process; F:hydrolase activity, acting on glycosyl bonds	P:GO:0005975; F:GO:0016798
contig_10	gene02299	1472407	1474554	3.11926	gene02299	2147	---NA---	no GO terms	no GO terms
contig_10	gene02300	1476780	1478445	3.11926	gene02300	1665	RecName: Full=Cytochrome P450 monooxygenase himC; AltName: Full=Himeic acid A biosynthesis cluster protein C	P:oxidation-reduction process; F:monooxygenase activity; F:iron ion binding; F:oxidoreductase activity, acting on paired donors, with incorporation or reduction of molecular oxygen; F:oxidoreductase activity, acting on paired donors, with incorporation or reduction of molecular oxygen, reduced flavin or flavoprotein as one donor, and incorporation of one atom of oxygen; F:heme binding	P:GO:0055114; F:GO:0004497; F:GO:0005506; F:GO:0016705; F:GO:0016712; F:GO:0020037	F:oxidoreductase activity; F:ion binding	F:GO:0016491; F:GO:0043167	Acting on paired donors, with incorporation or reduction of molecular oxygen. The oxygen incorporated need not be derived from O(2)	EC:1.14.14
contig_10	gene02301	1481913	1483655	3.69232	gene02301	1742	---NA---	no GO terms	no GO terms
contig_10	gene02302	1484139	1485743	3.69232	gene02302	1604	---NA---	no GO terms	no GO terms
contig_10	gene02303	1486237	1486602	3.69232	gene02303	365	---NA---	no GO terms	no GO terms
contig_10	gene02304	1489993	1492868	3.69232	gene02304	2875	---NA---	no GO terms	no GO terms
contig_10	gene02305	1493252	1494868	1.98463	gene02305	1616	---NA---	no GO terms	no GO terms
contig_10	gene02306	1495002	1496639	1.98463	gene02306	1637	RecName: Full=Oxygen-dependent choline dehydrogenase; Short=CDH; Short=CHD; AltName: Full=Betaine aldehyde dehydrogenase; Short=BADH	P:oxidation-reduction process; F:oxidoreductase activity, acting on CH-OH group of donors; F:flavin adenine dinucleotide binding	P:GO:0055114; F:GO:0016614; F:GO:0050660	F:oxidoreductase activity; F:ion binding	F:GO:0016491; F:GO:0043167
contig_10	gene02307	1498946	1501044	3.73982	gene02307	2098	RecName: Full=Beta-lactamase-like protein ARB_00930; Flags: Precursor	no GO terms	no GO terms	P:antibiotic biosynthetic process; P:antibiotic catabolic process; P:response to antibiotic; F:beta-lactamase activity; F:hydrolase activity; C:extracellular region; C:membrane; C:integral component of membrane; C:outer membrane-bounded periplasmic space; C:periplasmic space	P:GO:0017000; P:GO:0017001; P:GO:0046677; F:GO:0008800; F:GO:0016787; C:GO:0005576; C:GO:0016020; C:GO:0016021; C:GO:0030288; C:GO:0042597
contig_10	gene02308	1502200	1503655	3.73982	gene02308	1455	---NA---	no IPS match	no IPS match
contig_10	gene02309	1509570	1511121	3.73982	gene02309	1551	RecName: Full=Putative 115 kDa protein in type-1 retrotransposable element R1DM; AltName: Full=ORF 2; AltName: Full=Putative 115 kDa protein in type I retrotransposable element R1DM	no GO terms	no GO terms	F:molecular_function	F:GO:0003674
contig_10	gene02310	1511717	1513064	3.73982	gene02310	1347	---NA---	no GO terms	no GO terms
contig_10	gene02311	1519335	1519763	3.73982	gene02311	428	---NA---	no IPS match	no IPS match
contig_10	gene02312	1521184	1521690	3.73982	gene02312	506	---NA---	no IPS match	no IPS match
contig_10	gene02313	1522276	1523151	3.73982	gene02313	875	RecName: Full=Arylesterase; AltName: Full=Aryl-ester hydrolase; AltName: Full=PFE; AltName: Full=Putative bromoperoxidase	no GO terms	no GO terms	P:uracil catabolic process; P:antibiotic biosynthetic process; P:nitrogen utilization; P:oxidation-reduction process; P:cellular oxidant detoxification; F:catalytic activity; F:arylesterase activity; F:peroxidase activity; F:oxidoreductase activity; F:chloride peroxidase activity; F:hydrolase activity; F:hydrolase activity, acting on carbon-nitrogen (but not peptide) bonds, in linear amides	P:GO:0006212; P:GO:0017000; P:GO:0019740; P:GO:0055114; P:GO:0098869; F:GO:0003824; F:GO:0004064; F:GO:0004601; F:GO:0016491; F:GO:0016691; F:GO:0016787; F:GO:0016811
contig_10	gene02314	1524326	1524793	3.73982	gene02314	467	---NA---	no IPS match	no IPS match
contig_10	gene02315	1529170	1529487	3.73982	gene02315	317	---NA---	no GO terms	no GO terms
contig_10	gene02316	1529676	1530116	3.73982	gene02316	440	---NA---	no IPS match	no IPS match
contig_10	gene02317	1532894	1533989	3.73982	gene02317	1095	---NA---	no GO terms	no GO terms
contig_10	gene02318	1534443	1535673	3.73982	gene02318	1230	---NA---	no IPS match	no IPS match
contig_10	gene02322	1548342	1548731	3.18351	gene02322	389	---NA---	no IPS match	no IPS match
contig_10	gene02323	1549360	1550294	3.18351	gene02323	934	---NA---	no GO terms	no GO terms
contig_10	gene02324	1560141	1561535	3.83335	gene02324	1394	---NA---	no GO terms	no GO terms
contig_10	gene02325	1570415	1570831	3.76299	gene02325	416	---NA---	no GO terms	no GO terms
contig_10	gene02326	1572939	1574588	3.76299	gene02326	1649	RecName: Full=Acetylcholinesterase; Short=AChE; Flags: Precursor	no GO terms	no GO terms	P:cell adhesion; P:signal transduction; P:cell-cell signaling; P:catabolic process; P:vesicle-mediated transport; P:cellular component assembly; P:cell differentiation; P:cell junction organization; P:anatomical structure development; P:nervous system process; P:transmembrane transport; P:membrane organization; F:ion binding; C:extracellular region; C:nucleus; C:endoplasmic reticulum; C:plasma me…	P:GO:0007155; P:GO:0007165; P:GO:0007267; P:GO:0009056; P:GO:0016192; P:GO:0022607; P:GO:0030154; P:GO:0034330; P:GO:0048856; P:GO:0050877; P:GO:0055085; P:GO:0061024; F:GO:0043167; C:GO:0005576; C:GO:0005634; C:GO:0005783; C:GO:0005886	Carboxylesterase	EC:3.1.1.1
contig_10	gene02327	1575856	1577091	3.76299	gene02327	1235	---NA---	no GO terms	no GO terms
contig_10	gene02328	1581318	1582831	3.76299	gene02328	1513	---NA---	no GO terms	no GO terms
contig_10	gene02335	1605204	1606885	2.90624	gene02335	1681	RecName: Full=Cytochrome P450 monooxygenase adrA; AltName: Full=Andrastin A biosynthesis cluster protein A	P:oxidation-reduction process; F:monooxygenase activity; F:iron ion binding; F:oxidoreductase activity, acting on paired donors, with incorporation or reduction of molecular oxygen; F:heme binding	P:GO:0055114; F:GO:0004497; F:GO:0005506; F:GO:0016705; F:GO:0020037	F:oxidoreductase activity; F:ion binding	F:GO:0016491; F:GO:0043167
contig_10	gene02342	1631969	1632756	2.83992	gene02342	787	RecName: Full=NLP effector protein 10; AltName: Full=Necrosis-inducing protein 10; AltName: Full=Nep1-like protein 10; Flags: Precursor	no GO terms	no GO terms	P:pathogenesis; C:extracellular region	P:GO:0009405; C:GO:0005576
contig_10	gene02343	1634955	1636427	2.83992	gene02343	1472	---NA---	no IPS match	no IPS match
contig_10	gene02344	1636856	1639347	2.10878	gene02344	2491	---NA---	no GO terms	no GO terms
contig_10	gene02345	1641386	1641790	2.92279	gene02345	404	---NA---	no GO terms	no GO terms
contig_10	gene02346	1642269	1644882	2.92279	gene02346	2613	RecName: Full=Asparagine synthetase [glutamine-hydrolyzing]; AltName: Full=Glutamine-dependent asparagine synthetase	P:asparagine biosynthetic process; F:asparagine synthase (glutamine-hydrolyzing) activity	P:GO:0006529; F:GO:0004066	P:cellular amino acid metabolic process; P:biosynthetic process; F:ligase activity	P:GO:0006520; P:GO:0009058; F:GO:0016874	Asparagine synthase (glutamine-hydrolyzing)	EC:6.3.5.4
contig_10	gene02348	1647846	1650159	2.83102	gene02348	2313	---NA---	no GO terms	no GO terms
contig_10	gene02349	1650518	1650873	2.83102	gene02349	355	---NA---	no IPS match	no IPS match
contig_10	gene02350	1653886	1654665	2.83102	gene02350	779	RecName: Full=Protein fmp52-1, mitochondrial; Flags: Precursor	no GO terms	no GO terms	C:cellular_component	C:GO:0005575
contig_10	gene02352	1657800	1658117	3.28535	gene02352	317	---NA---	no IPS match	no IPS match
contig_10	gene02353	1672138	1672662	3.22835	gene02353	524	---NA---	no GO terms	no GO terms
contig_10	gene02354	1673319	1674598	3.22835	gene02354	1279	---NA---	no GO terms	no GO terms
contig_10	gene02360	1699384	1703337	3.64938	gene02360	3953	---NA---	no IPS match	no IPS match
contig_10	gene02361	1707431	1707907	3.64938	gene02361	476	---NA---	no IPS match	no IPS match
contig_10	gene02362	1708574	1710182	3.64938	gene02362	1608	---NA---	no GO terms	no GO terms
contig_10	gene02363	1711310	1712577	3.64938	gene02363	1267	RecName: Full=Uncharacterized oxidoreductase C736.13	P:oxidation-reduction process	P:GO:0055114	P:biological_process	P:GO:0008150
contig_10	gene02364	1713143	1718692	3.64938	gene02364	5549	RecName: Full=C5a peptidase; AltName: Full=SCP; Flags: Precursor	P:proteolysis; F:serine-type endopeptidase activity; F:serine-type peptidase activity	P:GO:0006508; F:GO:0004252; F:GO:0008236	F:peptidase activity	F:GO:0008233	U-plasminogen activator; Interstitial collagenase; Pancreatic elastase II; Microbial collagenase; Plasma kallikrein; Granzyme A; Furin; Prolyl oligopeptidase; Coagulation factor XIa; T-plasminogen activator; Protein C (activated); Neutrophil collagenase; Complement subcomponent C1r; Oligopeptidase B; Repressor LexA; Complement factor I; Signal peptidase I; Complement subcomponent C1s; Acylaminoac…	EC:3.4.21.73; EC:3.4.24.7; EC:3.4.21.71; EC:3.4.24.3; EC:3.4.21.34; EC:3.4.21.78; EC:3.4.21.75; EC:3.4.21.26; EC:3.4.21.27; EC:3.4.21.68; EC:3.4.21.69; EC:3.4.24.34; EC:3.4.21.41; EC:3.4.21.83; EC:3.4.21.88; EC:3.4.21.45; EC:3.4.21.89; EC:3.4.21.42; EC:3.4.19.1; EC:3.4.21.43; EC:3.4.21.87; EC:3.4.21.38; EC:3.4.21.35; EC:3.4.21.79; EC:3.4.21.36; EC:3.4.21.102; EC:3.4.21.39; EC:3.4.21; EC:3.4.21.4;…
contig_10	gene02365	1719336	1719671	1.90865	gene02365	335	---NA---	no IPS match	no IPS match
contig_10	gene02367	1723933	1725678	2.76196	gene02366	2390	RecName: Full=Tyrosinase; AltName: Full=Monophenol monooxygenase	F:oxidoreductase activity	F:GO:0016491	F:oxidoreductase activity	F:GO:0016491
contig_10	gene02368	1726194	1727116	2.76196	gene02367	1745	---NA---	no GO terms	no GO terms
contig_10	gene02366	1719672	1722062	2.76196	gene02368	922	---NA---	no IPS match	no IPS match
contig_10	gene02376	1745212	1745649	3.34614	gene02376	437	---NA---	no GO terms	no GO terms
contig_10	gene02379	1798949	1800669	3.26298	gene02379	1720	RecName: Full=Pentalenene synthase; Short=PS; AltName: Full=Pentalenolactone biosynthesis protein A; AltName: Full=Sesquiterpene cyclase; AltName: Full=Sesquiterpene synthase	no GO terms	no GO terms	P:lipid metabolic process; P:biosynthetic process; F:lyase activity; F:ion binding	P:GO:0006629; P:GO:0009058; F:GO:0016829; F:GO:0043167
contig_10	gene02392	1843767	1844078	1.78913	gene02392	311	---NA---	no IPS match	no IPS match
contig_10	gene02406	1904820	1908434	3.53184	gene02406	3614	RecName: Full=ATP-dependent DNA helicase Q1; AltName: Full=DNA-dependent ATPase Q1; AltName: Full=RecQ protein-like 1	F:nucleic acid binding; F:ATP binding	F:GO:0003676; F:GO:0005524	F:ion binding	F:GO:0043167
contig_11	gene02407	3617	4033	3.41098	gene02407	416	---NA---	no IPS match	no IPS match
contig_11	gene02408	11309	11954	3.41098	gene02408	645	---NA---	no GO terms	no GO terms
contig_11	gene02409	17613	18122	3.21369	gene02409	509	---NA---	no IPS match	no IPS match
contig_11	gene02410	20317	21054	2.18316	gene02410	737	---NA---	no GO terms	no GO terms
contig_11	gene02411	23318	25144	2.2375	gene02411	1826	---NA---	no GO terms	no GO terms
contig_11	gene02412	30525	31539	3.45314	gene02412	1014	RecName: Full=Protein suppressor of hairy wing	no GO terms	no GO terms	P:immune system process; P:cellular protein modification process; P:cell adhesion; P:signal transduction; P:cell death; P:cell population proliferation; P:biosynthetic process; P:embryo development; P:cell differentiation; P:cellular nitrogen compound metabolic process; P:anatomical structure formation involved in morphogenesis; P:cell motility; P:chromosome organization; F:DNA binding; F:DNA-bin…	P:GO:0002376; P:GO:0006464; P:GO:0007155; P:GO:0007165; P:GO:0008219; P:GO:0008283; P:GO:0009058; P:GO:0009790; P:GO:0030154; P:GO:0034641; P:GO:0048646; P:GO:0048870; P:GO:0051276; F:GO:0003677; F:GO:0003700; C:GO:0005654; C:GO:0005694; C:GO:0032991
contig_11	gene02413	33704	33991	3.83033	gene02413	287	RecName: Full=Probable tRNA-splicing endonuclease subunit tsp-1; AltName: Full=tRNA-intron endonuclease sen15; AltName: Full=tRNA-splicing protein 1	no GO terms	no GO terms	P:tRNA-type intron splice site recognition and cleavage; P:tRNA splicing, via endonucleolytic cleavage and ligation; P:tRNA processing; C:tRNA-intron endonuclease complex	P:GO:0000379; P:GO:0006388; P:GO:0008033; C:GO:0000214
contig_11	gene02414	34376	35755	3.83033	gene02414	1379	---NA---	no GO terms	no GO terms
contig_11	gene02415	37544	38103	3.14716	gene02415	559	RecName: Full=Teashirt homolog 1-B; AltName: Full=Teashirt 1B	no GO terms	no GO terms	P:regulation of transcription by RNA polymerase II; P:multicellular organism development; P:anterior/posterior pattern specification; P:regulation of gene expression; P:middle ear morphogenesis; P:soft palate development; F:DNA-binding transcription factor activity, RNA polymerase II-specific; F:DNA binding; F:chromatin binding; F:metal ion binding; C:chromatin; C:nucleus	P:GO:0006357; P:GO:0007275; P:GO:0009952; P:GO:0010468; P:GO:0042474; P:GO:0060023; F:GO:0000981; F:GO:0003677; F:GO:0003682; F:GO:0046872; C:GO:0000785; C:GO:0005634
contig_11	gene02416	41884	42157	2.24526	gene02416	273	---NA---	no IPS match	no IPS match
contig_11	gene02417	44298	45401	3.61305	gene02417	1103	---NA---	P:proteolysis; F:cysteine-type peptidase activity	P:GO:0006508; F:GO:0008234	F:peptidase activity	F:GO:0008233
contig_11	gene02418	49658	50206	3.61305	gene02418	548	---NA---	no IPS match	no IPS match
contig_11	gene02419	51288	51998	3.61305	gene02419	710	---NA---	no IPS match	no IPS match
contig_11	gene02420	53287	60575	3.61305	gene02420	7288	---NA---	no GO terms	no GO terms
contig_11	gene02421	62771	64430	3.61305	gene02421	1659	RecName: Full=Catechol O-methyltransferase	F:O-methyltransferase activity	F:GO:0008171	F:methyltransferase activity	F:GO:0008168
contig_11	gene02422	65591	67329	2.96253	gene02422	1738	RecName: Full=3-dehydroquinate synthase; Short=DHQS	no GO terms	no GO terms	F:lyase activity	F:GO:0016829
contig_11	gene02423	68295	69827	3.82416	gene02423	1532	---NA---	F:ATP binding; F:metal ion binding	F:GO:0005524; F:GO:0046872	F:ion binding	F:GO:0043167
contig_11	gene02424	70228	73525	3.82416	gene02424	3297	RecName: Full=Non-canonical non-ribosomal peptide synthetase FUB8; AltName: Full=Fusaric acid biosynthesis protein 8	no GO terms	no GO terms	P:biological_process	P:GO:0008150
contig_11	gene02425	73078	76194	3.82416	gene02425	3116	RecName: Full=MFS-type transporter 1; AltName: Full=Pyriculol/pyriculariol biosynthesis cluster protein MFS1	P:transmembrane transport; F:transmembrane transporter activity	P:GO:0055085; F:GO:0022857	F:transmembrane transporter activity	F:GO:0022857
contig_11	gene02426	77278	77990	3.82416	gene02426	712	---NA---	no IPS match	no IPS match
contig_11	gene02427	78415	81349	3.82416	gene02427	2934	RecName: Full=Ergothioneine biosynthesis protein 1; Includes: RecName: Full=L-histidine N(alpha)-methyltransferase; Includes: RecName: Full=Hercynylcysteine S-oxide synthase	no GO terms	no GO terms	P:biosynthetic process; F:oxidoreductase activity	P:GO:0009058; F:GO:0016491
contig_11	gene02428	84566	85561	3.82416	gene02428	995	---NA---	no GO terms	no GO terms
contig_11	gene02429	85823	91870	3.82416	gene02429	6047	RecName: Full=Gramicidin S synthase 2; AltName: Full=Gramicidin S synthase II; Includes: RecName: Full=ATP-dependent proline adenylase; Short=ProA; AltName: Full=Proline activase; Includes: RecName: Full=ATP-dependent valine adenylase; Short=ValA; AltName: Full=Valine activase; Includes: RecName: Full=ATP-dependent ornithine adenylase; Short=OrnA; AltName: Full=Ornithine activase; Includes: RecNa…	F:catalytic activity	F:GO:0003824	F:molecular_function	F:GO:0003674
contig_11	gene02430	91904	98231	3.82416	gene02430	6327	RecName: Full=Gramicidin S synthase 2; AltName: Full=Gramicidin S synthase II; Includes: RecName: Full=ATP-dependent proline adenylase; Short=ProA; AltName: Full=Proline activase; Includes: RecName: Full=ATP-dependent valine adenylase; Short=ValA; AltName: Full=Valine activase; Includes: RecName: Full=ATP-dependent ornithine adenylase; Short=OrnA; AltName: Full=Ornithine activase; Includes: RecNa…	F:catalytic activity	F:GO:0003824	F:molecular_function	F:GO:0003674
contig_11	gene02431	99160	100969	3.82416	gene02431	1809	RecName: Full=Cytochrome P450 monooxygenase abl2; AltName: Full=Abscisic acid biosynthesis cluster protein 2	P:oxidation-reduction process; F:iron ion binding; F:oxidoreductase activity, acting on paired donors, with incorporation or reduction of molecular oxygen; F:heme binding	P:GO:0055114; F:GO:0005506; F:GO:0016705; F:GO:0020037	F:oxidoreductase activity; F:ion binding	F:GO:0016491; F:GO:0043167
contig_11	gene02432	118654	119821	3.82416	gene02432	1167	---NA---	no IPS match	no IPS match
contig_11	gene02433	121125	121565	3.82416	gene02433	440	---NA---	no GO terms	no GO terms
contig_11	gene02434	139216	142919	3.5002	gene02434	3703	RecName: Full=FAD-dependent monooxygenase adrH; AltName: Full=Andrastin A biosynthesis cluster protein H	F:FAD binding	F:GO:0071949	F:ion binding	F:GO:0043167
contig_11	gene02435	144445	146236	3.5002	gene02435	1791	---NA---	no GO terms	no GO terms
contig_11	gene02436	150141	151277	3.5002	gene02436	1136	RecName: Full=Streptogrisin-C; AltName: Full=SGPC; AltName: Full=Serine protease C; Flags: Precursor	P:proteolysis; F:serine-type endopeptidase activity; F:serine-type peptidase activity; C:extracellular region	P:GO:0006508; F:GO:0004252; F:GO:0008236; C:GO:0005576	F:peptidase activity; C:extracellular region	F:GO:0008233; C:GO:0005576	U-plasminogen activator; Interstitial collagenase; Pancreatic elastase II; Microbial collagenase; Plasma kallikrein; Granzyme A; Furin; Prolyl oligopeptidase; Coagulation factor XIa; T-plasminogen activator; Protein C (activated); Neutrophil collagenase; Complement subcomponent C1r; Oligopeptidase B; Repressor LexA; Complement factor I; Signal peptidase I; Complement subcomponent C1s; Acylaminoac…	EC:3.4.21.73; EC:3.4.24.7; EC:3.4.21.71; EC:3.4.24.3; EC:3.4.21.34; EC:3.4.21.78; EC:3.4.21.75; EC:3.4.21.26; EC:3.4.21.27; EC:3.4.21.68; EC:3.4.21.69; EC:3.4.24.34; EC:3.4.21.41; EC:3.4.21.83; EC:3.4.21.88; EC:3.4.21.45; EC:3.4.21.89; EC:3.4.21.42; EC:3.4.19.1; EC:3.4.21.43; EC:3.4.21.87; EC:3.4.21.38; EC:3.4.21.35; EC:3.4.21.79; EC:3.4.21.36; EC:3.4.21.102; EC:3.4.21.39; EC:3.4.21; EC:3.4.21.4;…
contig_11	gene02437	151490	152899	3.5002	gene02437	1409	RecName: Full=Aspercryptin biosynthesis cluster-specific transcription regulator atnN; AltName: Full=Aspercryptin biosynthesis cluster protein N	no GO terms	no GO terms	P:regulation of transcription, DNA-templated; P:regulation of transcription by RNA polymerase II; F:DNA-binding transcription factor activity, RNA polymerase II-specific; F:DNA binding; F:zinc ion binding; F:metal ion binding; C:nucleus; C:host cell nucleus	P:GO:0006355; P:GO:0006357; F:GO:0000981; F:GO:0003677; F:GO:0008270; F:GO:0046872; C:GO:0005634; C:GO:0042025
contig_11	gene02438	154077	156018	3.14885	gene02438	1941	RecName: Full=Carboxylesterase A; Flags: Precursor	no GO terms	no GO terms	F:molecular_function; C:cellular_component	F:GO:0003674; C:GO:0005575
contig_11	gene02443	263098	265019	2.02949	gene02443	1921	---NA---	no GO terms	no GO terms
contig_11	gene02444	274965	276907	3.02255	gene02444	1942	RecName: Full=MFS-type transporter cnsO; AltName: Full=Communesin biosynthesis cluster protein O	P:transmembrane transport; F:transmembrane transporter activity	P:GO:0055085; F:GO:0022857	F:transmembrane transporter activity	F:GO:0022857
contig_11	gene02446	280546	281492	2.39126	gene02445	2693	RecName: Full=Xylanolytic transcriptional activator xlnR; AltName: Full=Xylanase regulator	P:transcription, DNA-templated; F:DNA binding; F:zinc ion binding	P:GO:0006351; F:GO:0003677; F:GO:0008270	P:biosynthetic process; P:cellular nitrogen compound metabolic process; F:DNA binding; F:ion binding	P:GO:0009058; P:GO:0034641; F:GO:0003677; F:GO:0043167
contig_11	gene02445	277722	280415	2.39126	gene02446	946	RecName: Full=Chanoclavine-I dehydrogenase easD; Short=ChaDH; AltName: Full=Ergot alkaloid synthesis protein D; Flags: Precursor	P:oxidation-reduction process	P:GO:0055114	P:biological_process	P:GO:0008150
contig_11	gene02448	298618	299161	3.58877	gene02448	543	---NA---	no IPS match	no IPS match
contig_11	gene02449	300217	301209	3.58877	gene02449	992	---NA---	no IPS match	no IPS match
contig_11	gene02450	311064	311396	3.53714	gene02450	332	---NA---	no GO terms	no GO terms
contig_11	gene02451	330064	330985	3.94015	gene02451	921	---NA---	no IPS match	no IPS match
contig_11	gene02452	334147	336163	3.94015	gene02452	2016	RecName: Full=PGL/p-HBAD biosynthesis rhamnosyltransferase	F:UDP-glycosyltransferase activity	F:GO:0008194	F:transferase activity, transferring glycosyl groups	F:GO:0016757
contig_11	gene02453	351900	352920	3.94015	gene02453	1020	---NA---	no GO terms	no GO terms
contig_11	gene02455	364363	365010	3.94015	gene02454	1787	RecName: Full=Vanadium chloroperoxidase; AltName: Full=Vanadium chloride peroxidase; Short=VCPO	P:oxidation-reduction process; F:peroxidase activity	P:GO:0055114; F:GO:0004601	F:oxidoreductase activity	F:GO:0016491	Acting on a peroxide as acceptor	EC:1.11.1
contig_11	gene02456	365338	365721	3.94015	gene02455	647	---NA---	no GO terms	no GO terms
contig_11	gene02457	368777	369139	3.94015	gene02456	383	---NA---	no IPS match	no IPS match
contig_11	gene02458	371801	373100	3.94015	gene02457	362	---NA---	no IPS match	no IPS match
contig_11	gene02459	373328	374173	3.94015	gene02458	1299	RecName: Full=L-threonine 3-dehydrogenase; Short=TDH	P:oxidation-reduction process; F:zinc ion binding; F:oxidoreductase activity	P:GO:0055114; F:GO:0008270; F:GO:0016491	F:oxidoreductase activity; F:ion binding	F:GO:0016491; F:GO:0043167
contig_11	gene02454	358926	360713	3.94015	gene02459	845	---NA---	no GO terms	no GO terms
contig_11	gene02460	376780	378452	3.94015	gene02460	1672	RecName: Full=Probable transporter SEO1	P:transmembrane transport; F:transmembrane transporter activity	P:GO:0055085; F:GO:0022857	F:transmembrane transporter activity	F:GO:0022857
contig_11	gene02461	379143	380603	3.77874	gene02461	1460	RecName: Full=6-hydroxynicotinate 3-monooxygenase; Short=6-HNA monooxygenase; Flags: Precursor	no GO terms	no GO terms	F:oxidoreductase activity	F:GO:0016491	Acting on paired donors, with incorporation or reduction of molecular oxygen. The oxygen incorporated need not be derived from O(2)	EC:1.14.13
contig_11	gene02462	381199	381756	3.77874	gene02462	557	---NA---	no GO terms	no GO terms
contig_11	gene02463	382996	384285	3.77874	gene02463	1289	RecName: Full=Aspergillopepsin-1; AltName: Full=Aspartic protease pepA; AltName: Full=Aspergillopepsin I; AltName: Full=Aspergillopeptidase A; Flags: Precursor	P:proteolysis; F:aspartic-type endopeptidase activity	P:GO:0006508; F:GO:0004190	F:peptidase activity	F:GO:0008233	Acting on peptide bonds (peptidases); Pepsin A; Acting on peptide bonds (peptidases); Scytalidopepsin B; Prepilin peptidase; Penicillopepsin; Saccharopepsin; Signal peptidase II; Chymosin; Barrierpepsin; Cathepsin D; Cathepsin E; Renin	EC:3.4.99; EC:3.4.23.1; EC:3.4.23; EC:3.4.23.32; EC:3.4.23.43; EC:3.4.23.20; EC:3.4.23.25; EC:3.4.23.36; EC:3.4.23.4; EC:3.4.23.35; EC:3.4.23.5; EC:3.4.23.34; EC:3.4.23.15
contig_11	gene02464	385406	385720	3.77874	gene02464	314	---NA---	no GO terms	no GO terms
contig_11	gene02465	386253	386609	3.77874	gene02465	356	---NA---	no IPS match	no IPS match
contig_11	gene02466	398810	401991	3.88123	gene02466	3181	RecName: Full=Alpha-L-rhamnosidase; AltName: Full=Rha78A	P:carbohydrate metabolic process	P:GO:0005975	P:carbohydrate metabolic process	P:GO:0005975
contig_11	gene02467	403756	404124	3.88123	gene02467	368	---NA---	no IPS match	no IPS match
contig_11	gene02468	404323	405333	3.88123	gene02468	1010	---NA---	no IPS match	no IPS match
contig_11	gene02469	413010	417620	3.88123	gene02469	4610	RecName: Full=Glutamyl-tRNA(Gln) amidotransferase subunit A; Short=Glu-ADT subunit A	no GO terms	no GO terms	F:molecular_function	F:GO:0003674
contig_11	gene02477	440299	440861	3.47555	gene02477	562	---NA---	no IPS match	no IPS match
contig_11	gene02478	444157	444677	1.45539	gene02478	520	---NA---	no IPS match	no IPS match
contig_11	gene02479	463946	464508	3.66236	gene02479	562	RecName: Full=Efflux pump patC; AltName: Full=Patulin synthesis protein C	P:transmembrane transport; F:transmembrane transporter activity	P:GO:0055085; F:GO:0022857	F:transmembrane transporter activity	F:GO:0022857
contig_11	gene02480	466229	466466	3.66236	gene02480	237	---NA---	no GO terms	no GO terms
contig_11	gene02481	531894	533438	3.39715	gene02481	1544	---NA---	no GO terms	no GO terms
contig_11	gene02482	533932	535218	3.39715	gene02482	1286	---NA---	no GO terms	no GO terms
contig_11	gene02483	535373	536367	3.39715	gene02483	994	---NA---	no GO terms	no GO terms
contig_11	gene02485	541827	542141	3.39715	gene02484	2789	RecName: Full=MFS-type efflux pump MFS1	P:transmembrane transport; F:transmembrane transporter activity	P:GO:0055085; F:GO:0022857	F:transmembrane transporter activity	F:GO:0022857
contig_11	gene02486	544595	545173	3.39715	gene02485	314	---NA---	no GO terms	no GO terms
contig_11	gene02484	538991	541780	3.39715	gene02486	578	---NA---	no IPS match	no IPS match
contig_11	gene02493	566035	566865	3.37768	gene02493	830	---NA---	no GO terms	no GO terms
contig_11	gene02494	568642	568968	3.37768	gene02494	326	---NA---	no IPS match	no IPS match
contig_11	gene02495	579246	581792	2.90233	gene02495	2546	---NA---	no GO terms	no GO terms
contig_11	gene02496	581877	584094	2.90233	gene02496	2217	RecName: Full=Tyrosinase; AltName: Full=Monophenol monooxygenase	F:oxidoreductase activity	F:GO:0016491	F:oxidoreductase activity	F:GO:0016491
contig_11	gene02497	586350	587706	2.90233	gene02497	1356	---NA---	no IPS match	no IPS match
contig_11	gene02498	588941	589246	3.71514	gene02498	305	---NA---	no IPS match	no IPS match
contig_11	gene02500	591911	593329	3.71514	gene02499	1091	RecName: Full=Probable endo-beta-1,4-glucanase D; Short=Endoglucanase D; AltName: Full=Carboxymethylcellulase D; AltName: Full=Cellulase D; Flags: Precursor	no GO terms	no GO terms	P:carbohydrate metabolic process; P:catabolic process; F:molecular_function	P:GO:0005975; P:GO:0009056; F:GO:0003674
contig_11	gene02501	605352	606053	3.71514	gene02500	1418	---NA---	no GO terms	no GO terms
contig_11	gene02502	607298	611560	3.71514	gene02501	701	---NA---	no GO terms	no GO terms
contig_11	gene02503	613147	614513	3.71514	gene02502	4262	---NA---	F:chitin binding	F:GO:0008061	F:molecular_function	F:GO:0003674
contig_11	gene02504	616732	617218	3.71514	gene02503	1366	---NA---	no GO terms	no GO terms
contig_11	gene02505	621811	622185	3.71514	gene02504	486	---NA---	no GO terms	no GO terms
contig_11	gene02499	589200	590291	3.71514	gene02505	374	---NA---	no IPS match	no IPS match
contig_11	gene02549	765904	766827	1.57386	gene02549	923	RecName: Full=Bifunctional pinoresinol-lariciresinol reductase 1; Short=PLR-Tp1; AltName: Full=(+)-pinoresinol reductase; AltName: Full=(-)-lariciresinol reductase; AltName: Full=(-)-pinoresinol reductase	no GO terms	no GO terms	P:lignan biosynthetic process; P:oxidation-reduction process; P:(-)-pinoresinol catabolic process; P:(+)-pinoresinol catabolic process; P:(-)-lariciresinol catabolic process; P:(-)-lariciresinol biosynthetic process; P:(+)-lariciresinol biosynthetic process; P:(+)-secoisolariciresinol biosynthetic process; F:pinoresinol reductase activity; F:lariciresinol reductase activity; F:oxidoreductase acti…	P:GO:0009807; P:GO:0055114; P:GO:1902123; P:GO:1902125; P:GO:1902128; P:GO:1902129; P:GO:1902132; P:GO:1902135; F:GO:0010283; F:GO:0010284; F:GO:0016491
contig_11	gene02550	770476	771632	3.53549	gene02550	1156	RecName: Full=Cytochrome P450 monooxygenase FUM15; AltName: Full=Fumonisin biosynthesis cluster protein 15	P:oxidation-reduction process; F:monooxygenase activity; F:iron ion binding; F:oxidoreductase activity, acting on paired donors, with incorporation or reduction of molecular oxygen; F:heme binding	P:GO:0055114; F:GO:0004497; F:GO:0005506; F:GO:0016705; F:GO:0020037	F:oxidoreductase activity; F:ion binding	F:GO:0016491; F:GO:0043167
contig_11	gene02568	821944	822714	1.43275	gene02568	770	---NA---	no GO terms	no GO terms
contig_11	gene02571	832058	832522	1.88051	gene02571	464	---NA---	no IPS match	no IPS match
contig_11	gene02572	832541	833023	1.88051	gene02572	482	---NA---	no GO terms	no GO terms
contig_11	gene02575	844463	845023	3.15363	gene02575	560	---NA---	no IPS match	no IPS match
contig_11	gene02576	844663	848059	3.15363	gene02576	3396	---NA---	no GO terms	no GO terms
contig_11	gene02577	856635	857376	3.15363	gene02577	741	RecName: Full=Kinesin light chain; Short=KLC	F:protein binding; C:kinesin complex	F:GO:0005515; C:GO:0005871	F:molecular_function; C:cytoskeleton; C:protein-containing complex	F:GO:0003674; C:GO:0005856; C:GO:0032991
contig_11	gene02579	870805	872074	2.8723	gene02578	6721	RecName: Full=Kinesin light chain; Short=KLC	F:protein binding; F:ADP binding; C:kinesin complex	F:GO:0005515; F:GO:0043531; C:GO:0005871	F:ion binding; C:cytoskeleton; C:protein-containing complex	F:GO:0043167; C:GO:0005856; C:GO:0032991
contig_11	gene02580	873988	874494	2.8723	gene02579	1269	---NA---	no GO terms	no GO terms
contig_11	gene02578	862178	868899	2.8723	gene02580	506	---NA---	no GO terms	no GO terms
contig_11	gene02582	878166	880289	3.57625	gene02582	2123	RecName: Full=Calcium/calmodulin-dependent protein kinase type II subunit delta; Short=CaM kinase II subunit delta; Short=CaMK-II subunit delta	P:protein phosphorylation; F:protein kinase activity; F:ATP binding	P:GO:0006468; F:GO:0004672; F:GO:0005524	P:cellular protein modification process; F:kinase activity; F:ion binding	P:GO:0006464; F:GO:0016301; F:GO:0043167
contig_11	gene02583	880917	881907	3.57625	gene02583	990	RecName: Full=Kynurenine/alpha-aminoadipate aminotransferase, mitochondrial; Short=KAT/AadAT; AltName: Full=2-aminoadipate aminotransferase; AltName: Full=2-aminoadipate transaminase; AltName: Full=Alpha-aminoadipate aminotransferase; Short=AadAT; AltName: Full=Kynurenine aminotransferase II; AltName: Full=Kynurenine--oxoglutarate aminotransferase II; AltName: Full=Kynurenine--oxoglutarate transa…	F:catalytic activity	F:GO:0003824	F:molecular_function	F:GO:0003674
contig_11	gene02585	889090	894487	3.57625	gene02584	4892	---NA---	no GO terms	no GO terms
contig_11	gene02586	893923	895786	3.57625	gene02585	5397	RecName: Full=ATP-dependent zinc metalloprotease FtsH	F:ATP binding; F:ATPase activity	F:GO:0005524; F:GO:0016887	F:ATPase activity; F:ion binding	F:GO:0016887; F:GO:0043167	Adenosinetriphosphatase; Nucleoside-triphosphate phosphatase	EC:3.6.1.3; EC:3.6.1.15
contig_11	gene02584	883780	888672	3.57625	gene02586	1863	RecName: Full=Mitochondrial chaperone BCS1; AltName: Full=BCS1-like protein	F:ATP binding; F:ATPase activity	F:GO:0005524; F:GO:0016887	F:ATPase activity; F:ion binding	F:GO:0016887; F:GO:0043167	Adenosinetriphosphatase; Nucleoside-triphosphate phosphatase	EC:3.6.1.3; EC:3.6.1.15
contig_11	gene02588	903675	904948	2.45486	gene02588	1273	---NA---	no GO terms	no GO terms
contig_11	gene02589	905446	907361	2.12292	gene02589	1915	---NA---	F:protein binding	F:GO:0005515	F:molecular_function	F:GO:0003674
contig_11	gene02590	906413	906691	2.12292	gene02590	278	---NA---	no IPS match	no IPS match
contig_11	gene02591	908682	908921	2.12292	gene02591	239	---NA---	no IPS match	no IPS match
contig_11	gene02592	913414	914647	1.85309	gene02592	1233	---NA---	no GO terms	no GO terms
contig_11	gene02593	927822	929318	1.64747	gene02593	1496	RecName: Full=Phosphorylase b kinase gamma catalytic chain, liver/testis isoform; Short=PHK-gamma-LT; Short=PHK-gamma-T; AltName: Full=Phosphorylase kinase subunit gamma-2	P:protein phosphorylation; F:protein kinase activity; F:ATP binding	P:GO:0006468; F:GO:0004672; F:GO:0005524	P:cellular protein modification process; F:kinase activity; F:ion binding	P:GO:0006464; F:GO:0016301; F:GO:0043167
contig_11	gene02594	930441	931202	1.53383	gene02594	761	---NA---	no GO terms	no GO terms
contig_11	gene02595	935782	939622	1.77734	gene02595	3840	RecName: Full=Interferon-induced GTP-binding protein Mx; AltName: Full=Interferon-inducible Mx protein	F:GTPase activity; F:GTP binding	F:GO:0003924; F:GO:0005525	F:GTPase activity; F:ion binding	F:GO:0003924; F:GO:0043167	Nucleoside-triphosphate phosphatase	EC:3.6.1.15
contig_11	gene02596	939160	939395	1.77734	gene02596	235	RecName: Full=Bifunctional solanapyrone synthase; AltName: Full=FAD-dependent monooxygenase sol5; AltName: Full=Prosolanapyrone-II oxidase; AltName: Full=Prosolanapyrone-III cycloisomerase; AltName: Full=Solanapyrone biosynthesis protein 5; Flags: Precursor	no GO terms	no GO terms	P:pathogenesis; P:terpenoid biosynthetic process; P:oxidation-reduction process; F:oxidoreductase activity; F:isomerase activity; F:flavin adenine dinucleotide binding; F:FAD binding	P:GO:0009405; P:GO:0016114; P:GO:0055114; F:GO:0016491; F:GO:0016853; F:GO:0050660; F:GO:0071949
contig_11	gene02598	944836	945825	1.76488	gene02598	989	---NA---	no GO terms	no GO terms
contig_11	gene02599	953717	954046	1.63269	gene02599	329	---NA---	no GO terms	no GO terms
contig_11	gene02601	969365	970940	1.47371	gene02601	1575	---NA---	no GO terms	no GO terms
contig_11	gene02602	978613	981605	1.61033	gene02602	2992	RecName: Full=Ankyrin-3; Short=ANK-3; AltName: Full=Ankyrin-G	F:protein binding	F:GO:0005515	F:molecular_function	F:GO:0003674
contig_11	gene02603	981963	983254	1.28714	gene02603	1291	---NA---	no IPS match	no IPS match
contig_11	gene02606	987189	988068	1.52158	gene02606	879	RecName: Full=Alpha N-terminal protein methyltransferase 1; AltName: Full=X-Pro-Lys N-terminal protein methyltransferase 1; Short=NTM1	P:N-terminal protein amino acid methylation; F:methyltransferase activity	P:GO:0006480; F:GO:0008168	P:cellular protein modification process; F:methyltransferase activity	P:GO:0006464; F:GO:0008168
contig_11	gene02607	996710	997783	2.39289	gene02607	1073	RecName: Full=Basic leucine zipper (bZIP) transcription factor atfB	P:regulation of transcription, DNA-templated; F:DNA-binding transcription factor activity	P:GO:0006355; F:GO:0003700	P:biosynthetic process; P:cellular nitrogen compound metabolic process; F:DNA-binding transcription factor activity	P:GO:0009058; P:GO:0034641; F:GO:0003700
contig_11	gene02608	1000781	1001362	1.32976	gene02608	581	---NA---	no GO terms	no GO terms
contig_11	gene02609	1003863	1005980	1.4735	gene02609	2117	---NA---	no GO terms	no GO terms
contig_11	gene02649	1129858	1130136	3.75242	gene02649	278	---NA---	no GO terms	no GO terms
contig_11	gene02650	1131470	1131793	3.75242	gene02650	323	---NA---	no IPS match	no IPS match
contig_11	gene02651	1132918	1134837	3.75242	gene02651	1919	RecName: Full=Baeyer-Villiger monooxygenase; Short=BVMO	P:oxidation-reduction process; F:N,N-dimethylaniline monooxygenase activity; F:flavin adenine dinucleotide binding; F:NADP binding	P:GO:0055114; F:GO:0004499; F:GO:0050660; F:GO:0050661	F:oxidoreductase activity; F:ion binding	F:GO:0016491; F:GO:0043167	Flavin-containing monooxygenase; Acting on paired donors, with incorporation or reduction of molecular oxygen. The oxygen incorporated need not be derived from O(2)	EC:1.14.13.8; EC:1.14.13
contig_11	gene02652	1135346	1138518	3.75242	gene02652	3172	RecName: Full=Acyl-CoA ligase AFT1-1; AltName: Full=AF-toxin biosynthesis protein 1-1	no GO terms	no GO terms	P:lipid metabolic process; P:response to stress; P:biosynthetic process; P:secondary metabolic process; P:cellular nitrogen compound metabolic process; P:small molecule metabolic process; F:ligase activity	P:GO:0006629; P:GO:0006950; P:GO:0009058; P:GO:0019748; P:GO:0034641; P:GO:0044281; F:GO:0016874
contig_11	gene02653	1139622	1140095	3.75242	gene02653	473	---NA---	no IPS match	no IPS match
contig_11	gene02654	1140320	1140922	3.75242	gene02654	602	---NA---	no GO terms	no GO terms
contig_11	gene02656	1153668	1155056	4.07872	gene02656	1388	RecName: Full=UDP-glucosyltransferase A1	F:UDP-glycosyltransferase activity	F:GO:0008194	F:transferase activity, transferring glycosyl groups	F:GO:0016757
contig_11	gene02657	1155383	1156864	4.07872	gene02657	1481	RecName: Full=Baeyer-Villiger monooxygenase; Short=BVMO	no GO terms	no GO terms	P:biosynthetic process; P:secondary metabolic process; F:oxidoreductase activity	P:GO:0009058; P:GO:0019748; F:GO:0016491	Acting on paired donors, with incorporation or reduction of molecular oxygen. The oxygen incorporated need not be derived from O(2)	EC:1.14.13
contig_11	gene02658	1159181	1161284	4.07872	gene02658	2103	RecName: Full=4-coumarate--CoA ligase-like 4	no GO terms	no GO terms	P:lipid metabolic process; P:biosynthetic process; P:secondary metabolic process; P:cellular nitrogen compound metabolic process; P:small molecule metabolic process; F:ligase activity	P:GO:0006629; P:GO:0009058; P:GO:0019748; P:GO:0034641; P:GO:0044281; F:GO:0016874
contig_11	gene02660	1164553	1167980	4.07872	gene02659	2047	RecName: Full=Ent-kaurene oxidase; AltName: Full=Cytochrome P450 503A1; AltName: Full=Cytochrome P450-4	P:oxidation-reduction process; F:monooxygenase activity; F:iron ion binding; F:oxidoreductase activity, acting on paired donors, with incorporation or reduction of molecular oxygen; F:heme binding	P:GO:0055114; F:GO:0004497; F:GO:0005506; F:GO:0016705; F:GO:0020037	F:oxidoreductase activity; F:ion binding	F:GO:0016491; F:GO:0043167
contig_11	gene02661	1170643	1172307	4.07872	gene02660	3427	RecName: Full=Ent-kaur-16-ene synthase; AltName: Full=CPS/KS; AltName: Full=Ent-copalyl diphosphate synthase; AltName: Full=Ent-kaurene synthase; AltName: Full=GfCPS/KS	no GO terms	no GO terms	P:lipid metabolic process; P:biosynthetic process; F:lyase activity; F:isomerase activity	P:GO:0006629; P:GO:0009058; F:GO:0016829; F:GO:0016853
contig_11	gene02662	1174082	1175440	4.07872	gene02661	1664	RecName: Full=Cytochrome P450 monooxygenase ABA2; AltName: Full=Abscisic acid biosynthesis protein 2	P:oxidation-reduction process; F:monooxygenase activity; F:iron ion binding; F:oxidoreductase activity, acting on paired donors, with incorporation or reduction of molecular oxygen; F:heme binding	P:GO:0055114; F:GO:0004497; F:GO:0005506; F:GO:0016705; F:GO:0020037	F:oxidoreductase activity; F:ion binding	F:GO:0016491; F:GO:0043167
contig_11	gene02663	1175802	1177391	4.07872	gene02662	1358	---NA---	no GO terms	no GO terms
contig_11	gene02665	1188885	1190127	4.07872	gene02663	1589	RecName: Full=Isocyanide synthase-NRPS hybrid crmA; Short=ICS-NRPS crmA; AltName: Full=Copper-responsive metabolite biosynthesis cluster protein A	F:transferase activity, transferring acyl groups other than amino-acyl groups	F:GO:0016747	F:transferase activity, transferring acyl groups	F:GO:0016746
contig_11	gene02666	1190140	1191891	4.07872	gene02664	1880	RecName: Full=Thromboxane-A synthase; Short=TXA synthase; Short=TXS; AltName: Full=Cytochrome P450 5A1	P:oxidation-reduction process; F:iron ion binding; F:oxidoreductase activity, acting on paired donors, with incorporation or reduction of molecular oxygen; F:heme binding	P:GO:0055114; F:GO:0005506; F:GO:0016705; F:GO:0020037	F:oxidoreductase activity; F:ion binding	F:GO:0016491; F:GO:0043167
contig_11	gene02667	1192033	1192569	4.07872	gene02665	1242	RecName: Full=Neuroendocrine convertase 2; Short=NEC 2; AltName: Full=KEX2-like endoprotease 2; AltName: Full=Prohormone convertase 2; AltName: Full=Proprotein convertase 2; Short=PC2; Flags: Precursor	P:proteolysis; F:serine-type endopeptidase activity; F:serine-type peptidase activity	P:GO:0006508; F:GO:0004252; F:GO:0008236	F:peptidase activity	F:GO:0008233	U-plasminogen activator; Interstitial collagenase; Pancreatic elastase II; Microbial collagenase; Plasma kallikrein; Granzyme A; Furin; Prolyl oligopeptidase; Coagulation factor XIa; T-plasminogen activator; Protein C (activated); Neutrophil collagenase; Complement subcomponent C1r; Oligopeptidase B; Repressor LexA; Complement factor I; Signal peptidase I; Complement subcomponent C1s; Acylaminoac…	EC:3.4.21.73; EC:3.4.24.7; EC:3.4.21.71; EC:3.4.24.3; EC:3.4.21.34; EC:3.4.21.78; EC:3.4.21.75; EC:3.4.21.26; EC:3.4.21.27; EC:3.4.21.68; EC:3.4.21.69; EC:3.4.24.34; EC:3.4.21.41; EC:3.4.21.83; EC:3.4.21.88; EC:3.4.21.45; EC:3.4.21.89; EC:3.4.21.42; EC:3.4.19.1; EC:3.4.21.43; EC:3.4.21.87; EC:3.4.21.38; EC:3.4.21.35; EC:3.4.21.79; EC:3.4.21.36; EC:3.4.21.102; EC:3.4.21.39; EC:3.4.21; EC:3.4.21.4;…
contig_11	gene02668	1193083	1193767	4.07872	gene02666	1751	RecName: Full=PII-type proteinase; AltName: Full=Cell wall-associated serine proteinase; AltName: Full=LP151; AltName: Full=Lactocepin; Flags: Precursor	P:proteolysis; F:serine-type endopeptidase activity; F:serine-type peptidase activity; C:cell wall; C:membrane	P:GO:0006508; F:GO:0004252; F:GO:0008236; C:GO:0005618; C:GO:0016020	F:peptidase activity; C:cell wall	F:GO:0008233; C:GO:0005618	U-plasminogen activator; Interstitial collagenase; Pancreatic elastase II; Microbial collagenase; Plasma kallikrein; Granzyme A; Furin; Prolyl oligopeptidase; Coagulation factor XIa; T-plasminogen activator; Protein C (activated); Neutrophil collagenase; Complement subcomponent C1r; Oligopeptidase B; Repressor LexA; Complement factor I; Signal peptidase I; Complement subcomponent C1s; Acylaminoac…	EC:3.4.21.73; EC:3.4.24.7; EC:3.4.21.71; EC:3.4.24.3; EC:3.4.21.34; EC:3.4.21.78; EC:3.4.21.75; EC:3.4.21.26; EC:3.4.21.27; EC:3.4.21.68; EC:3.4.21.69; EC:3.4.24.34; EC:3.4.21.41; EC:3.4.21.83; EC:3.4.21.88; EC:3.4.21.45; EC:3.4.21.89; EC:3.4.21.42; EC:3.4.19.1; EC:3.4.21.43; EC:3.4.21.87; EC:3.4.21.38; EC:3.4.21.35; EC:3.4.21.79; EC:3.4.21.36; EC:3.4.21.102; EC:3.4.21.39; EC:3.4.21; EC:3.4.21.4;…
contig_11	gene02669	1196628	1198124	4.07872	gene02667	536	---NA---	no IPS match	no IPS match
contig_11	gene02659	1161725	1163772	4.07872	gene02668	684	---NA---	no GO terms	no GO terms
contig_11	gene02664	1177795	1179675	4.07872	gene02669	1496	---NA---	no GO terms	no GO terms
contig_12	gene02670	44159	44494	3.49907	gene02670	335	---NA---	no IPS match	no IPS match
contig_12	gene02671	44711	46481	3.49907	gene02671	1770	---NA---	no GO terms	no GO terms
contig_12	gene02672	46760	47499	3.49907	gene02672	739	---NA---	no GO terms	no GO terms
contig_12	gene02680	70142	71983	3.77138	gene02680	1841	---NA---	no GO terms	no GO terms
contig_12	gene02681	72053	72646	3.77138	gene02681	593	---NA---	no GO terms	no GO terms
contig_12	gene02682	74373	74993	3.77138	gene02682	620	---NA---	no GO terms	no GO terms
contig_12	gene02688	96534	96860	3.72349	gene02688	326	---NA---	no IPS match	no IPS match
contig_12	gene02700	133741	135533	3.46794	gene02699	1988	RecName: Full=Bifunctional solanapyrone synthase; AltName: Full=FAD-dependent monooxygenase sol5; AltName: Full=Prosolanapyrone-II oxidase; AltName: Full=Prosolanapyrone-III cycloisomerase; AltName: Full=Solanapyrone biosynthesis protein 5; Flags: Precursor	P:oxidation-reduction process; F:oxidoreductase activity; F:flavin adenine dinucleotide binding; F:FAD binding	P:GO:0055114; F:GO:0016491; F:GO:0050660; F:GO:0071949	F:oxidoreductase activity; F:ion binding	F:GO:0016491; F:GO:0043167
contig_12	gene02701	149472	151052	3.46794	gene02700	1792	---NA---	no GO terms	no GO terms
contig_12	gene02702	152318	153343	3.46794	gene02701	1580	---NA---	no GO terms	no GO terms
contig_12	gene02699	129358	131346	3.46794	gene02702	1025	---NA---	P:protein phosphorylation; F:protein kinase activity; F:ATP binding	P:GO:0006468; F:GO:0004672; F:GO:0005524	P:cellular protein modification process; F:kinase activity; F:ion binding	P:GO:0006464; F:GO:0016301; F:GO:0043167
contig_12	gene02703	154437	155580	3.64524	gene02703	1143	RecName: Full=Probable glucan endo-1,3-beta-glucosidase eglC; AltName: Full=Endo-1,3-beta-glucanase eglC; AltName: Full=Laminarinase eglC; Flags: Precursor	no GO terms	no GO terms	P:carbohydrate metabolic process; P:biological process involved in symbiotic interaction; P:cell wall organization or biogenesis; F:transferase activity, transferring glycosyl groups; F:hydrolase activity, acting on glycosyl bonds; C:extracellular region; C:cell wall	P:GO:0005975; P:GO:0044403; P:GO:0071554; F:GO:0016757; F:GO:0016798; C:GO:0005576; C:GO:0005618	Beta-glucosidase; Glucan endo-1,3-beta-D-glucosidase	EC:3.2.1.21; EC:3.2.1.39
contig_12	gene02704	163266	164407	3.64524	gene02704	1141	RecName: Full=Trans-enoyl reductase himH; AltName: Full=Himeic acid A biosynthesis cluster protein H	P:oxidation-reduction process	P:GO:0055114	P:biological_process	P:GO:0008150
contig_12	gene02707	171764	172375	3.73826	gene02707	611	---NA---	no GO terms	no GO terms
contig_12	gene02708	173089	173358	3.73826	gene02708	269	---NA---	no GO terms	no GO terms
contig_12	gene02709	173873	175675	3.73826	gene02709	1802	RecName: Full=Putative tartrate transporter	P:transmembrane transport; F:transmembrane transporter activity	P:GO:0055085; F:GO:0022857	F:transmembrane transporter activity	F:GO:0022857
contig_12	gene02710	177432	178160	3.73826	gene02710	728	RecName: Full=Putative serine/threonine-protein kinase R03D7.5	P:protein phosphorylation; F:protein kinase activity; F:ATP binding	P:GO:0006468; F:GO:0004672; F:GO:0005524	P:cellular protein modification process; F:kinase activity; F:ion binding	P:GO:0006464; F:GO:0016301; F:GO:0043167
contig_12	gene02711	184441	184587	3.20041	gene02711	146	---NA---	no IPS match	no IPS match
contig_12	gene02712	225098	226085	3.61465	gene02712	987	RecName: Full=Cytochrome c peroxidase, mitochondrial; Short=CCP; Flags: Precursor	P:response to oxidative stress; P:oxidation-reduction process; F:peroxidase activity; F:heme binding	P:GO:0006979; P:GO:0055114; F:GO:0004601; F:GO:0020037	P:response to stress; F:oxidoreductase activity	P:GO:0006950; F:GO:0016491	Acting on a peroxide as acceptor	EC:1.11.1
contig_12	gene02713	226456	227721	3.61465	gene02713	1265	RecName: Full=Demethylmenaquinone methyltransferase	F:methyltransferase activity	F:GO:0008168	F:methyltransferase activity	F:GO:0008168
contig_12	gene02714	236157	238721	3.48601	gene02714	2564	RecName: Full=Efflux pump FUB11; AltName: Full=Fusaric acid biosynthesis protein 11	P:transmembrane transport; F:transmembrane transporter activity	P:GO:0055085; F:GO:0022857	F:transmembrane transporter activity	F:GO:0022857
contig_12	gene02715	239914	241035	3.48601	gene02715	1121	RecName: Full=Vitopine synthase	P:glycerol-3-phosphate catabolic process; P:oxidation-reduction process; F:oxidoreductase activity; F:oxidoreductase activity, acting on the CH-OH group of donors, NAD or NADP as acceptor; F:NAD binding	P:GO:0046168; P:GO:0055114; F:GO:0016491; F:GO:0016616; F:GO:0051287	P:catabolic process; F:oxidoreductase activity	P:GO:0009056; F:GO:0016491
contig_12	gene02716	242657	243448	3.48601	gene02716	791	---NA---	no GO terms	no GO terms
contig_12	gene02717	244079	244801	3.48601	gene02717	722	---NA---	F:hydrolase activity	F:GO:0016787	F:molecular_function	F:GO:0003674
contig_12	gene02721	254214	255793	1.4295	gene02721	1579	RecName: Full=Chitooligosaccharide deacetylase; AltName: Full=Nodulation protein B	P:carbohydrate metabolic process; F:catalytic activity; F:hydrolase activity, acting on carbon-nitrogen (but not peptide) bonds	P:GO:0005975; F:GO:0003824; F:GO:0016810	P:carbohydrate metabolic process; F:hydrolase activity, acting on carbon-nitrogen (but not peptide) bonds	P:GO:0005975; F:GO:0016810
contig_12	gene02723	264894	266704	3.75671	gene02722	4703	RecName: Full=Multidrug resistance-associated protein 9; AltName: Full=ATP-binding cassette sub-family C member 12	P:transmembrane transport; F:ATP binding; F:ATPase activity; F:ATPase-coupled transmembrane transporter activity; C:integral component of membrane	P:GO:0055085; F:GO:0005524; F:GO:0016887; F:GO:0042626; C:GO:0016021	F:ATPase activity; F:transmembrane transporter activity; F:ion binding; C:cellular_component	F:GO:0016887; F:GO:0022857; F:GO:0043167; C:GO:0005575	Adenosinetriphosphatase; Nucleoside-triphosphate phosphatase	EC:3.6.1.3; EC:3.6.1.15
contig_12	gene02724	268952	270588	3.75671	gene02723	1810	RecName: Full=Leucinostatins biosynthesis cluster protein S	no GO terms	no GO terms
contig_12	gene02725	277577	292462	3.75671	gene02724	1636	RecName: Full=Pyrroline-5-carboxylate reductase; Short=P5C reductase; Short=P5CR; AltName: Full=PCA reductase	P:proline biosynthetic process; P:oxidation-reduction process; F:pyrroline-5-carboxylate reductase activity	P:GO:0006561; P:GO:0055114; F:GO:0004735	P:cellular amino acid metabolic process; P:biosynthetic process; F:oxidoreductase activity	P:GO:0006520; P:GO:0009058; F:GO:0016491	Pyrroline-5-carboxylate reductase	EC:1.5.1.2
contig_12	gene02722	259685	264388	3.75671	gene02725	14885	RecName: Full=Bacitracin synthase 3; Short=BA3; Includes: RecName: Full=ATP-dependent isoleucine adenylase; Short=IleA; AltName: Full=Isoleucine activase; Includes: RecName: Full=ATP-dependent D-phenylalanine adenylase; Short=D-PheA; AltName: Full=D-phenylalanine activase; Includes: RecName: Full=ATP-dependent histidine adenylase; Short=HisA; AltName: Full=Histidine activase; Includes: RecName: F…	F:catalytic activity	F:GO:0003824	F:molecular_function	F:GO:0003674
contig_12	gene02727	296718	297185	2.6959	gene02727	467	---NA---	no IPS match	no IPS match
contig_12	gene02729	304175	304492	3.67042	gene02729	317	---NA---	no GO terms	no GO terms
contig_12	gene02730	312669	313334	2.85449	gene02730	665	---NA---	no IPS match	no IPS match
contig_12	gene02751	359369	359896	3.41997	gene02751	527	---NA---	no IPS match	no IPS match
contig_12	gene02755	424283	425108	3.17088	gene02755	825	RecName: Full=WSC domain-containing protein 1	no GO terms	no GO terms	P:response to oxidative stress; P:biological_process; P:heparan sulfate proteoglycan biosynthetic process; P:proteoglycan biosynthetic process; P:heparan sulfate proteoglycan metabolic process; P:chondroitin sulfate metabolic process; P:chondroitin sulfate biosynthetic process; P:killing of cells of other organism; P:D-xylose metabolic process; P:chondroitin sulfate proteoglycan biosynthetic proc…	P:GO:0006979; P:GO:0008150; P:GO:0015012; P:GO:0030166; P:GO:0030201; P:GO:0030204; P:GO:0030206; P:GO:0031640; P:GO:0042732; P:GO:0050650; P:GO:0050832; P:GO:0055114; P:GO:0098869; F:GO:0003674; F:GO:0004601; F:GO:0008146; F:GO:0016491; F:GO:0016740; F:GO:0016757; F:GO:0020037; F:GO:0030158; F:GO:0045480; F:GO:0046872; C:GO:0000139; C:GO:0005575; C:GO:0005576; C:GO:0005783; C:GO:0005789; C:GO:00…
contig_12	gene02757	434420	434836	3.01712	gene02757	416	---NA---	no IPS match	no IPS match
contig_12	gene02758	437271	438796	3.01712	gene02758	1525	RecName: Full=Monocarboxylate transporter 13; Short=MCT 13; AltName: Full=Solute carrier family 16 member 13	P:transmembrane transport; F:transmembrane transporter activity	P:GO:0055085; F:GO:0022857	F:transmembrane transporter activity	F:GO:0022857
contig_12	gene02759	439963	441079	3.01712	gene02759	1116	RecName: Full=6-hydroxymellein synthase terB; AltName: Full=Terrein biosynthesis cluster protein terB	no GO terms	no GO terms	P:metabolic process; P:methylation; P:oxidation-reduction process; F:catalytic activity; F:methyltransferase activity; F:oxidoreductase activity; F:transferase activity	P:GO:0008152; P:GO:0032259; P:GO:0055114; F:GO:0003824; F:GO:0008168; F:GO:0016491; F:GO:0016740
contig_12	gene02760	441654	442103	3.01712	gene02760	449	RecName: Full=Nonribosomal peptide synthetase 8	no GO terms	no GO terms	P:fatty acid metabolic process; P:fatty acid biosynthetic process; P:pathogenesis; P:spore germination; P:nonribosomal peptide biosynthetic process; P:secondary metabolic process; P:fumiquinazoline C biosynthetic process; F:acyl carrier activity; F:catalytic activity; F:isomerase activity; F:ligase activity; F:phosphopantetheine binding; F:medium-chain fatty acid-CoA ligase activity; C:cellular_c…	P:GO:0006631; P:GO:0006633; P:GO:0009405; P:GO:0009847; P:GO:0019184; P:GO:0019748; P:GO:1900781; F:GO:0000036; F:GO:0003824; F:GO:0016853; F:GO:0016874; F:GO:0031177; F:GO:0031956; C:GO:0005575; C:GO:0005737; C:GO:0031410
contig_12	gene02761	485975	486511	3.43046	gene02761	536	---NA---	no GO terms	no GO terms
contig_12	gene02762	487138	488040	3.14123	gene02762	902	---NA---	no GO terms	no GO terms
contig_12	gene02763	488330	488785	3.14123	gene02763	455	---NA---	no GO terms	no GO terms
contig_12	gene02764	491801	493336	3.14123	gene02764	1535	---NA---	no GO terms	no GO terms
contig_12	gene02765	498890	499790	3.14123	gene02765	900	RecName: Full=Nicotianamine synthase 3; AltName: Full=S-adenosyl-L-methionine:S-adenosyl-L-methionine:S-adenosyl-methionine 3-amino-3-carboxypropyltransferase 3; Short=OsNAS3	P:nicotianamine biosynthetic process; F:nicotianamine synthase activity	P:GO:0030418; F:GO:0030410	P:biosynthetic process; P:cellular nitrogen compound metabolic process; P:small molecule metabolic process; F:transferase activity, transferring alkyl or aryl (other than methyl) groups	P:GO:0009058; P:GO:0034641; P:GO:0044281; F:GO:0016765	Nicotianamine synthase	EC:2.5.1.43
contig_12	gene02769	506730	507340	3.93182	gene02769	610	RecName: Full=M-phase inducer phosphatase 3; AltName: Full=Dual specificity phosphatase Cdc25C	no GO terms	no GO terms	P:cellular protein modification process; F:phosphatase activity; C:cytoplasm; C:organelle	P:GO:0006464; F:GO:0016791; C:GO:0005737; C:GO:0043226
contig_12	gene02770	508234	509100	3.93182	gene02770	866	---NA---	no IPS match	no IPS match
contig_12	gene02792	591795	592732	3.33532	gene02792	937	RecName: Full=Probable cutinase 1; AltName: Full=Cutin hydrolase 1; Flags: Precursor	F:hydrolase activity; F:cutinase activity; C:extracellular region	F:GO:0016787; F:GO:0050525; C:GO:0005576	F:molecular_function; C:extracellular region	F:GO:0003674; C:GO:0005576	Cutinase; Carboxylesterase	EC:3.1.1.74; EC:3.1.1.1
contig_12	gene02793	592606	593136	3.33532	gene02793	530	RecName: Full=Cutinase; AltName: Full=Cutin hydrolase; Flags: Precursor	no IPS match	no IPS match	P:biological_process; F:molecular_function; C:extracellular region	P:GO:0008150; F:GO:0003674; C:GO:0005576	Cutinase; Carboxylesterase	EC:3.1.1.74; EC:3.1.1.1
contig_12	gene02794	593757	594449	2.24856	gene02794	692	---NA---	no IPS match	no IPS match
contig_12	gene02795	595938	596312	2.24856	gene02795	374	---NA---	no GO terms	no GO terms
contig_12	gene02796	598645	601222	3.86426	gene02796	2577	---NA---	no IPS match	no IPS match
contig_12	gene02797	607222	607565	3.86426	gene02797	343	---NA---	no GO terms	no GO terms
contig_12	gene02798	608082	608552	3.86426	gene02798	470	---NA---	no IPS match	no IPS match
contig_12	gene02799	609938	611271	3.86426	gene02799	1333	---NA---	no GO terms	no GO terms
contig_12	gene02800	634410	636719	3.19961	gene02800	2309	RecName: Full=N-lysine methyltransferase SMYD2; AltName: Full=Histone methyltransferase SMYD2; AltName: Full=SET and MYND domain-containing protein 2	F:protein binding	F:GO:0005515	F:molecular_function	F:GO:0003674
contig_12	gene02801	658741	660135	3.21786	gene02801	1394	---NA---	no IPS match	no IPS match
contig_12	gene02802	690977	691417	3.30326	gene02802	440	---NA---	no IPS match	no IPS match
contig_12	gene02803	692582	694178	3.30326	gene02803	1596	RecName: Full=Choline transport protein	P:transmembrane transport; F:transmembrane transporter activity; C:membrane	P:GO:0055085; F:GO:0022857; C:GO:0016020	F:transmembrane transporter activity; C:cellular_component	F:GO:0022857; C:GO:0005575
contig_12	gene02804	694519	695491	3.30326	gene02804	972	RecName: Full=Terpene cyclase ascF; AltName: Full=Ascofuranone/ascochlorin biosynthesis clusters protein F	no GO terms	no GO terms	P:biological_process; P:terpenoid biosynthetic process; F:molecular_function; F:lyase activity; F:isomerase activity; C:cellular_component; C:membrane; C:integral component of membrane	P:GO:0008150; P:GO:0016114; F:GO:0003674; F:GO:0016829; F:GO:0016853; C:GO:0005575; C:GO:0016020; C:GO:0016021
contig_12	gene02805	696952	697533	3.30326	gene02805	581	---NA---	no GO terms	no GO terms
contig_12	gene02806	697685	698038	3.30326	gene02806	353	---NA---	no GO terms	no GO terms
contig_12	gene02807	713059	713394	3.71335	gene02807	335	---NA---	no GO terms	no GO terms
contig_12	gene02808	718690	719070	3.71335	gene02808	380	---NA---	no GO terms	no GO terms
contig_12	gene02809	719981	720424	3.71335	gene02809	443	---NA---	no IPS match	no IPS match
contig_12	gene02810	724189	724755	3.71335	gene02810	566	RecName: Full=Biphenyl-2,3-diol 1,2-dioxygenase 3; AltName: Full=2,3-dihydroxybiphenyl dioxygenase III; Short=DHBD III; AltName: Full=23OHBP oxygenase III; AltName: Full=Biphenyl-2,3-diol 1,2-dioxygenase III	no GO terms	no GO terms	P:cellular aromatic compound metabolic process; P:aromatic compound catabolic process; P:oxidation-reduction process; F:catalytic activity; F:ferrous iron binding; F:oxidoreductase activity; F:biphenyl-2,3-diol 1,2-dioxygenase activity; F:metal ion binding; F:dioxygenase activity	P:GO:0006725; P:GO:0019439; P:GO:0055114; F:GO:0003824; F:GO:0008198; F:GO:0016491; F:GO:0018583; F:GO:0046872; F:GO:0051213
contig_12	gene02811	724287	727266	3.71335	gene02811	2979	RecName: Full=Biphenyl-2,3-diol 1,2-dioxygenase 2; AltName: Full=2,3-dihydroxybiphenyl dioxygenase II; Short=DHBD II; AltName: Full=23OHBP oxygenase II; AltName: Full=Biphenyl-2,3-diol 1,2-dioxygenase II	no GO terms	no GO terms	P:cellular aromatic compound metabolic process; P:aromatic compound catabolic process; P:oxidation-reduction process; F:catalytic activity; F:ferrous iron binding; F:oxidoreductase activity; F:biphenyl-2,3-diol 1,2-dioxygenase activity; F:metal ion binding; F:dioxygenase activity	P:GO:0006725; P:GO:0019439; P:GO:0055114; F:GO:0003824; F:GO:0008198; F:GO:0016491; F:GO:0018583; F:GO:0046872; F:GO:0051213
contig_12	gene02841	823523	824546	3.53779	gene02841	1023	---NA---	no GO terms	no GO terms
contig_12	gene02842	836885	837673	3.4533	gene02842	788	---NA---	no IPS match	no IPS match
contig_12	gene02843	838225	838530	3.4533	gene02843	305	---NA---	no GO terms	no GO terms
contig_12	gene02844	838888	839403	3.4533	gene02844	515	---NA---	no GO terms	no GO terms
contig_12	gene02849	849813	850715	2.7263	gene02849	902	---NA---	no GO terms	no GO terms
contig_12	gene02850	854563	855288	2.7263	gene02850	725	RecName: Full=Pseudo-hevein; AltName: Full=Minor hevein	F:chitin binding	F:GO:0008061	F:molecular_function	F:GO:0003674
contig_12	gene02855	870513	872103	3.03405	gene02854	1132	---NA---	no GO terms	no GO terms
contig_12	gene02854	868138	869270	3.03405	gene02855	1590	---NA---	no IPS match	no IPS match
contig_12	gene02860	888125	888664	3.16931	gene02859	3884	RecName: Full=DNA mismatch repair protein MutS	P:mismatch repair; F:ATP binding; F:mismatched DNA binding	P:GO:0006298; F:GO:0005524; F:GO:0030983	P:DNA metabolic process; P:response to stress; F:DNA binding; F:ion binding	P:GO:0006259; P:GO:0006950; F:GO:0003677; F:GO:0043167
contig_12	gene02859	883906	887790	3.16931	gene02860	539	---NA---	no IPS match	no IPS match
contig_12	gene02866	917486	918251	2.94378	gene02866	765	---NA---	no GO terms	no GO terms
contig_12	gene02873	937669	938517	3.29601	gene02873	848	---NA---	no GO terms	no GO terms
contig_12	gene02906	1059484	1063937	3.42243	gene02906	4453	RecName: Full=Cocaine esterase	F:dipeptidyl-peptidase activity; F:hydrolase activity	F:GO:0008239; F:GO:0016787	F:peptidase activity	F:GO:0008233	Acting on peptide bonds (peptidases); Aspartyl aminopeptidase; Dipeptidyl-peptidase III; Aminopeptidase B; Prolyl aminopeptidase; Xaa-Pro aminopeptidase; Xaa-Pro dipeptidyl-peptidase	EC:3.4.11; EC:3.4.11.21; EC:3.4.14.4; EC:3.4.11.6; EC:3.4.11.5; EC:3.4.11.9; EC:3.4.14.11
contig_12	gene02907	1073432	1074007	3.47572	gene02907	575	---NA---	no GO terms	no GO terms
contig_12	gene02908	1076402	1077043	3.47572	gene02908	641	---NA---	no IPS match	no IPS match
contig_12	gene02909	1080726	1082276	2.61917	gene02909	1550	---NA---	no GO terms	no GO terms
contig_12	gene02910	1082921	1083304	3.76101	gene02910	383	---NA---	no IPS match	no IPS match
contig_12	gene02911	1087753	1088745	3.76101	gene02911	992	---NA---	F:protein binding	F:GO:0005515	F:molecular_function	F:GO:0003674
contig_12	gene02913	1089652	1090083	3.76101	gene02913	431	RecName: Full=Ankyrin repeat domain-containing protein 17; AltName: Full=Gene trap ankyrin repeat protein; AltName: Full=Serologically defined breast cancer antigen NY-BR-16	F:protein binding	F:GO:0005515	F:molecular_function	F:GO:0003674
contig_12	gene02914	1090807	1091138	3.76101	gene02914	331	---NA---	no IPS match	no IPS match
contig_12	gene02915	1101298	1101725	3.82985	gene02915	427	---NA---	no GO terms	no GO terms
contig_12	gene02916	1105252	1105804	3.82985	gene02916	552	---NA---	no GO terms	no GO terms
contig_12	gene02917	1106934	1107599	3.82985	gene02917	665	---NA---	no IPS match	no IPS match
contig_12	gene02918	1108469	1108891	3.82985	gene02918	422	---NA---	no IPS match	no IPS match
contig_12	gene02936	1149518	1149901	3.49412	gene02936	383	---NA---	no GO terms	no GO terms
contig_12	gene02937	1150481	1150807	3.49412	gene02937	326	---NA---	no IPS match	no IPS match
contig_12	gene02938	1152244	1152757	3.49412	gene02938	513	---NA---	no IPS match	no IPS match
contig_12	gene02939	1153282	1153650	3.49412	gene02939	368	---NA---	no IPS match	no IPS match
contig_12	gene02940	1156219	1157768	3.49412	gene02940	1549	---NA---	no GO terms	no GO terms
contig_13	gene02941	15045	15311	2.99251	gene02941	266	---NA---	no IPS match	no IPS match
contig_13	gene02942	34089	37582	3.33851	gene02942	3493	---NA---	no GO terms	no GO terms
contig_13	gene02943	46633	47607	3.33851	gene02943	974	---NA---	no IPS match	no IPS match
contig_13	gene02944	52699	54045	3.33851	gene02944	1346	RecName: Full=Glutamine-rich protein 2	no GO terms	no GO terms	C:organelle	C:GO:0043226
contig_13	gene02945	65802	69971	3.39178	gene02945	4169	---NA---	no GO terms	no GO terms
contig_13	gene02946	70498	70824	3.39178	gene02946	326	---NA---	no GO terms	no GO terms
contig_13	gene02947	71023	73021	3.39178	gene02947	1998	---NA---	no GO terms	no GO terms
contig_13	gene02949	80086	80745	3.55453	gene02949	659	---NA---	P:pathogenesis; F:toxin activity; C:extracellular space	P:GO:0009405; F:GO:0090729; C:GO:0005615	P:biological_process; F:molecular_function; C:extracellular space	P:GO:0008150; F:GO:0003674; C:GO:0005615
contig_13	gene02950	91018	91566	3.52917	gene02950	548	---NA---	no IPS match	no IPS match
contig_13	gene02951	117522	118746	4.0272	gene02951	1224	---NA---	no GO terms	no GO terms
contig_13	gene02952	118972	120327	4.0272	gene02952	1355	RecName: Full=Probable alpha-L-arabinofuranosidase axhA; AltName: Full=Arabinoxylan arabinofuranohydrolase axhA; Flags: Precursor	P:L-arabinose metabolic process; F:alpha-L-arabinofuranosidase activity	P:GO:0046373; F:GO:0046556	P:carbohydrate metabolic process; P:small molecule metabolic process; F:hydrolase activity, acting on glycosyl bonds	P:GO:0005975; P:GO:0044281; F:GO:0016798	Non-reducing end alpha-L-arabinofuranosidase	EC:3.2.1.55
contig_13	gene02953	121967	123148	4.0272	gene02953	1181	RecName: Full=Glycosyltransferase 25 family member; Flags: Precursor	no GO terms	no GO terms	P:cell adhesion; P:leukocyte cell-cell adhesion; P:biological_process; P:positive regulation of collagen fibril organization; F:molecular_function; F:protein binding; F:transferase activity; F:transferase activity, transferring glycosyl groups; F:identical protein binding; F:procollagen galactosyltransferase activity; C:cellular_component; C:endoplasmic reticulum; C:endoplasmic reticulum lumen; C…	P:GO:0007155; P:GO:0007159; P:GO:0008150; P:GO:1904028; F:GO:0003674; F:GO:0005515; F:GO:0016740; F:GO:0016757; F:GO:0042802; F:GO:0050211; C:GO:0005575; C:GO:0005783; C:GO:0005788; C:GO:0005886; C:GO:0016020
contig_13	gene02954	131531	133850	4.0272	gene02954	2319	RecName: Full=Phomenoic acid biosynthesis cluster cytochrome P450 monooxygenase; Flags: Precursor	P:oxidation-reduction process; F:iron ion binding; F:oxidoreductase activity, acting on paired donors, with incorporation or reduction of molecular oxygen; F:heme binding	P:GO:0055114; F:GO:0005506; F:GO:0016705; F:GO:0020037	F:oxidoreductase activity; F:ion binding	F:GO:0016491; F:GO:0043167
contig_13	gene02955	134290	135988	4.0272	gene02955	1698	RecName: Full=Cytochrome P450 52A1; AltName: Full=Alkane-inducible P450-ALK1; AltName: Full=CYPLIIA1	P:oxidation-reduction process; F:iron ion binding; F:oxidoreductase activity, acting on paired donors, with incorporation or reduction of molecular oxygen; F:heme binding	P:GO:0055114; F:GO:0005506; F:GO:0016705; F:GO:0020037	F:oxidoreductase activity; F:ion binding	F:GO:0016491; F:GO:0043167
contig_13	gene02956	136381	138379	4.0272	gene02956	1998	RecName: Full=Formyl-CoA:oxalate CoA-transferase; Short=FCOCT; AltName: Full=Formyl-coenzyme A transferase; Short=Formyl-CoA transferase	F:CoA-transferase activity	F:GO:0008410	F:molecular_function	F:GO:0003674
contig_13	gene02957	139035	139805	4.0272	gene02957	770	RecName: Full=O-methyltransferase adaD; AltName: Full=2-acetyl-2-decarboxamidoanthrotainin biosynthesis cluster protein D	no GO terms	no GO terms	P:biological_process; P:terpenoid biosynthetic process; P:methylation; F:methyltransferase activity; F:transferase activity; C:cellular_component	P:GO:0008150; P:GO:0016114; P:GO:0032259; F:GO:0008168; F:GO:0016740; C:GO:0005575
contig_13	gene02958	140824	149334	4.0272	gene02958	8510	RecName: Full=Squalestatin tetraketide synthase; Short=SQTKS; AltName: Full=Highly reducing polyketide synthase 1; Short=HR-PKS 1; AltName: Full=Squalestatin S1 biosynthesis cluster protein pks1	P:fatty acid biosynthetic process; P:oxidation-reduction process; F:3-oxoacyl-[acyl-carrier-protein] synthase activity; F:zinc ion binding; F:oxidoreductase activity; F:transferase activity; F:transferase activity, transferring acyl groups	P:GO:0006633; P:GO:0055114; F:GO:0004315; F:GO:0008270; F:GO:0016491; F:GO:0016740; F:GO:0016746	P:lipid metabolic process; P:biosynthetic process; P:small molecule metabolic process; F:oxidoreductase activity; F:transferase activity, transferring acyl groups; F:ion binding	P:GO:0006629; P:GO:0009058; P:GO:0044281; F:GO:0016491; F:GO:0016746; F:GO:0043167	Beta-ketoacyl-[acyl-carrier-protein] synthase I; Fatty-acid synthase system	EC:2.3.1.41; EC:2.3.1.85
contig_13	gene02959	156807	158003	3.54994	gene02959	1196	---NA---	no GO terms	no GO terms
contig_13	gene02960	159042	159377	3.54994	gene02960	335	---NA---	no IPS match	no IPS match
contig_13	gene02961	160333	161752	3.54994	gene02961	1419	RecName: Full=Branchpoint-bridging protein	F:nucleic acid binding; F:zinc ion binding	F:GO:0003676; F:GO:0008270	F:ion binding	F:GO:0043167
contig_13	gene02962	165369	167008	3.54994	gene02962	1639	RecName: Full=Probable exo-1,4-beta-xylosidase xlnD; AltName: Full=1,4-beta-D-xylan xylohydrolase xlnD; AltName: Full=Beta-xylosidase A; AltName: Full=Beta-xylosidase xlnD; AltName: Full=Xylobiase xlnD; Flags: Precursor	P:carbohydrate metabolic process; F:hydrolase activity, hydrolyzing O-glycosyl compounds	P:GO:0005975; F:GO:0004553	P:carbohydrate metabolic process; F:hydrolase activity, acting on glycosyl bonds	P:GO:0005975; F:GO:0016798
contig_13	gene02963	175378	178034	3.73181	gene02963	2656	---NA---	F:nucleic acid binding	F:GO:0003676	F:molecular_function	F:GO:0003674
contig_13	gene02964	186272	186730	3.73181	gene02964	458	---NA---	no IPS match	no IPS match
contig_13	gene02999	347156	349137	3.19743	gene02999	1981	RecName: Full=Probable transporter SEO1	no GO terms	no GO terms	F:transmembrane transporter activity; C:cellular_component	F:GO:0022857; C:GO:0005575
contig_13	gene03000	349674	350006	3.19743	gene03000	332	---NA---	no GO terms	no GO terms
contig_13	gene03001	351215	353804	3.19743	gene03001	2589	---NA---	P:regulation of transcription, DNA-templated; F:DNA-binding transcription factor activity, RNA polymerase II-specific; F:zinc ion binding	P:GO:0006355; F:GO:0000981; F:GO:0008270	P:biosynthetic process; P:cellular nitrogen compound metabolic process; F:DNA-binding transcription factor activity; F:ion binding	P:GO:0009058; P:GO:0034641; F:GO:0003700; F:GO:0043167
contig_13	gene03002	354725	356511	3.19743	gene03002	1786	RecName: Full=Probable feruloyl esterase B-1; AltName: Full=Ferulic acid esterase B-1; Short=FAEB-1; Flags: Precursor	no GO terms	no GO terms	P:carbohydrate metabolic process; P:catabolic process; F:molecular_function	P:GO:0005975; P:GO:0009056; F:GO:0003674	Carboxylesterase	EC:3.1.1.1
contig_13	gene03003	364339	370382	3.24449	gene03003	6043	---NA---	no GO terms	no GO terms
contig_13	gene03004	364981	365188	3.24449	gene03004	207	---NA---	no IPS match	no IPS match
contig_13	gene03005	378571	379398	3.24449	gene03005	827	---NA---	no GO terms	no GO terms
contig_13	gene03006	390827	391624	3.24449	gene03006	797	---NA---	no IPS match	no IPS match
contig_13	gene03007	392015	392377	3.24449	gene03007	362	---NA---	no IPS match	no IPS match
contig_13	gene03008	392577	392784	3.24449	gene03008	207	---NA---	no IPS match	no IPS match
contig_13	gene03009	394660	394916	3.24449	gene03009	256	---NA---	no IPS match	no IPS match
contig_13	gene03010	400702	401112	3.24449	gene03010	410	---NA---	no IPS match	no IPS match
contig_13	gene03011	402251	405742	3.24449	gene03011	3491	RecName: Full=6-hydroxytryprostatin B O-methyltransferase; AltName: Full=Fumitremorgin biosynthesis protein D	F:methyltransferase activity; F:O-methyltransferase activity	F:GO:0008168; F:GO:0008171	F:methyltransferase activity	F:GO:0008168
contig_13	gene03012	408596	409549	3.24449	gene03012	953	RecName: Full=Decarboxylase orsB; AltName: Full=Orsellinic acid/F9775 biosynthesis cluster protein B	F:hydrolase activity; F:carboxy-lyase activity	F:GO:0016787; F:GO:0016831	F:lyase activity	F:GO:0016829
contig_13	gene03013	410068	411150	3.24449	gene03013	1082	---NA---	no GO terms	no GO terms
contig_13	gene03014	411762	412001	3.24449	gene03014	239	---NA---	no IPS match	no IPS match
contig_13	gene03015	412911	413288	3.24449	gene03015	377	---NA---	no GO terms	no GO terms
contig_13	gene03016	413384	418993	3.24449	gene03016	5609	---NA---	no GO terms	no GO terms
contig_13	gene03017	413702	414298	3.24449	gene03017	596	---NA---	no GO terms	no GO terms
contig_13	gene03018	420771	421079	3.24449	gene03018	308	---NA---	no IPS match	no IPS match
contig_13	gene03020	424051	424552	3.24449	gene03019	2794	RecName: Full=Arylamine N-acetyltransferase 1; AltName: Full=Arylamide acetylase 1; AltName: Full=N-acetyltransferase type 1; Short=NAT-1	F:acetyltransferase activity	F:GO:0016407	F:transferase activity, transferring acyl groups	F:GO:0016746
contig_13	gene03021	426126	427716	3.24449	gene03020	501	---NA---	no GO terms	no GO terms
contig_13	gene03019	423333	426127	3.24449	gene03021	1590	RecName: Full=Tyrosinase-like protein orsC; AltName: Full=Orsellinic acid/F9775 biosynthesis cluster protein C; Flags: Precursor	F:oxidoreductase activity	F:GO:0016491	F:oxidoreductase activity	F:GO:0016491
contig_13	gene03022	434912	436763	3.44261	gene03022	1851	---NA---	no GO terms	no GO terms
contig_13	gene03034	460024	460479	2.38415	gene03034	455	---NA---	no IPS match	no IPS match
contig_13	gene03035	462829	463083	3.58592	gene03035	254	---NA---	no IPS match	no IPS match
contig_13	gene03036	463856	465476	3.58592	gene03036	1620	---NA---	no GO terms	no GO terms
contig_13	gene03092	715986	716210	2.78903	gene03092	224	---NA---	no GO terms	no GO terms
contig_13	gene03093	716302	716622	2.78903	gene03093	320	---NA---	no IPS match	no IPS match
contig_13	gene03109	762536	763526	3.25425	gene03109	990	---NA---	no GO terms	no GO terms
contig_13	gene03110	766838	768949	3.25425	gene03110	2111	RecName: Full=MFS-type efflux pump MFS1	P:transmembrane transport; F:transmembrane transporter activity	P:GO:0055085; F:GO:0022857	F:transmembrane transporter activity	F:GO:0022857
contig_13	gene03111	772896	773210	3.25425	gene03111	314	---NA---	no GO terms	no GO terms
contig_13	gene03112	774219	780312	3.25425	gene03112	6093	RecName: Full=Probable alpha-L-arabinofuranosidase axhA; AltName: Full=Arabinoxylan arabinofuranohydrolase axhA; Flags: Precursor	P:carbohydrate metabolic process; P:L-arabinose metabolic process; F:cellulose binding; F:alpha-L-arabinofuranosidase activity; C:extracellular region	P:GO:0005975; P:GO:0046373; F:GO:0030248; F:GO:0046556; C:GO:0005576	P:carbohydrate metabolic process; P:small molecule metabolic process; F:hydrolase activity, acting on glycosyl bonds; C:extracellular region	P:GO:0005975; P:GO:0044281; F:GO:0016798; C:GO:0005576	Non-reducing end alpha-L-arabinofuranosidase	EC:3.2.1.55
contig_13	gene03113	777747	778928	3.25425	gene03113	1181	RecName: Full=Glycosyltransferase 25 family member; Flags: Precursor	no GO terms	no GO terms	C:cellular_component	C:GO:0005575
contig_13	gene03114	805585	807233	2.92696	gene03114	1648	---NA---	no GO terms	no GO terms
contig_13	gene03116	810879	812080	3.28903	gene03116	1201	---NA---	no IPS match	no IPS match
contig_13	gene03117	820185	820406	3.28903	gene03117	221	---NA---	no GO terms	no GO terms
contig_13	gene03118	821191	823494	3.74006	gene03118	2303	---NA---	no GO terms	no GO terms
contig_13	gene03119	824300	824707	3.74006	gene03119	407	RecName: Full=Chromosomal replication initiator protein DnaA	no IPS match	no IPS match	P:DNA replication; P:DNA replication initiation; P:regulation of DNA replication; F:nucleotide binding; F:DNA binding; F:DNA replication origin binding; F:ATP binding; F:sequence-specific DNA binding; C:cytoplasm	P:GO:0006260; P:GO:0006270; P:GO:0006275; F:GO:0000166; F:GO:0003677; F:GO:0003688; F:GO:0005524; F:GO:0043565; C:GO:0005737
contig_13	gene03120	825239	825625	3.74006	gene03120	386	---NA---	no GO terms	no GO terms
contig_13	gene03121	830824	831220	3.74006	gene03121	396	---NA---	no GO terms	no GO terms
contig_13	gene03122	838931	840277	3.74006	gene03122	1346	---NA---	no GO terms	no GO terms
contig_13	gene03123	841425	844489	3.74006	gene03123	3064	RecName: Full=Ankyrin repeat domain-containing protein 31	F:protein binding	F:GO:0005515	F:molecular_function	F:GO:0003674
contig_13	gene03124	844645	845037	3.74006	gene03124	392	---NA---	no GO terms	no GO terms
contig_13	gene03125	845980	846573	3.74006	gene03125	593	RecName: Full=Uncharacterized amino-acid permease C15C4.04c	P:transmembrane transport; F:transmembrane transporter activity; C:membrane	P:GO:0055085; F:GO:0022857; C:GO:0016020	F:transmembrane transporter activity; C:cellular_component	F:GO:0022857; C:GO:0005575
contig_13	gene03126	852734	853689	3.74006	gene03126	955	RecName: Full=Choline transport protein	P:amino acid transport; P:transmembrane transport; F:transmembrane transporter activity; C:membrane; C:integral component of membrane	P:GO:0006865; P:GO:0055085; F:GO:0022857; C:GO:0016020; C:GO:0016021	F:transmembrane transporter activity; C:cellular_component	F:GO:0022857; C:GO:0005575
contig_13	gene03127	854170	855493	3.74006	gene03127	1323	---NA---	no IPS match	no IPS match
contig_13	gene03128	856329	856739	3.74006	gene03128	410	---NA---	no IPS match	no IPS match
contig_13	gene03129	858730	859485	2.95385	gene03129	755	---NA---	no GO terms	no GO terms
contig_13	gene03130	859981	861362	2.95385	gene03130	1381	RecName: Full=Medium-chain specific acyl-CoA dehydrogenase, mitochondrial; Short=MCAD; Flags: Precursor	P:oxidation-reduction process; F:acyl-CoA dehydrogenase activity; F:oxidoreductase activity, acting on the CH-CH group of donors; F:flavin adenine dinucleotide binding	P:GO:0055114; F:GO:0003995; F:GO:0016627; F:GO:0050660	F:oxidoreductase activity; F:ion binding	F:GO:0016491; F:GO:0043167	Acting on the CH-CH group of donors	EC:1.3.99.3
contig_13	gene03131	861481	862086	2.95385	gene03131	605	RecName: Full=Acyl-coenzyme A thioesterase THEM4; Short=Acyl-CoA thioesterase THEM4; AltName: Full=Thioesterase superfamily member 4; Flags: Precursor	no GO terms	no GO terms	P:biological_process; C:cytoplasm	P:GO:0008150; C:GO:0005737
contig_13	gene03133	869558	873128	3.79021	gene03132	2297	---NA---	no GO terms	no GO terms
contig_13	gene03134	875603	876115	3.79021	gene03133	3570	RecName: Full=Probable cytochrome P450 110	P:oxidation-reduction process; F:iron ion binding; F:oxidoreductase activity, acting on paired donors, with incorporation or reduction of molecular oxygen; F:heme binding	P:GO:0055114; F:GO:0005506; F:GO:0016705; F:GO:0020037	F:oxidoreductase activity; F:ion binding	F:GO:0016491; F:GO:0043167
contig_13	gene03135	880214	883793	3.79021	gene03134	512	---NA---	no IPS match	no IPS match
contig_13	gene03132	867247	869544	3.79021	gene03135	3579	---NA---	no GO terms	no GO terms
contig_13	gene03136	885416	885721	3.39418	gene03136	305	---NA---	no GO terms	no GO terms
contig_13	gene03137	886913	887710	3.39418	gene03137	797	---NA---	no IPS match	no IPS match
contig_13	gene03138	888008	888580	3.39418	gene03138	572	---NA---	no IPS match	no IPS match
contig_13	gene03139	889962	892377	2.85101	gene03139	2415	RecName: Full=Probable urea active transporter 1	P:transmembrane transport; P:urea transmembrane transport; F:urea transmembrane transporter activity; F:transmembrane transporter activity; C:membrane; C:integral component of membrane	P:GO:0055085; P:GO:0071918; F:GO:0015204; F:GO:0022857; C:GO:0016020; C:GO:0016021	F:transmembrane transporter activity; C:cellular_component	F:GO:0022857; C:GO:0005575
contig_13	gene03140	920413	923326	2.14226	gene03140	2913	---NA---	F:metallopeptidase activity	F:GO:0008237	F:peptidase activity	F:GO:0008233
contig_13	gene03141	923340	926131	3.17069	gene03141	2791	RecName: Full=Probable quinate permease; AltName: Full=Quinate transporter	no GO terms	no GO terms	P:transmembrane transport; C:cellular_component	P:GO:0055085; C:GO:0005575
contig_13	gene03143	933496	933755	3.56514	gene03143	259	---NA---	no GO terms	no GO terms
contig_13	gene03144	936401	936712	3.56514	gene03144	311	---NA---	no IPS match	no IPS match
contig_13	gene03162	1002031	1002411	3.488	gene03162	380	---NA---	F:oxidoreductase activity	F:GO:0016491	F:oxidoreductase activity	F:GO:0016491
contig_13	gene03163	1003166	1003609	3.488	gene03163	443	---NA---	no GO terms	no GO terms
contig_13	gene03164	1006460	1009225	3.488	gene03164	2765	---NA---	no GO terms	no GO terms
contig_13	gene03165	1009951	1011039	3.488	gene03165	1088	---NA---	F:GTP binding	F:GO:0005525	F:ion binding	F:GO:0043167
contig_13	gene03166	1012118	1013741	3.488	gene03166	1623	---NA---	no GO terms	no GO terms
contig_13	gene03167	1023567	1025025	4.04437	gene03167	1458	---NA---	no IPS match	no IPS match
contig_13	gene03168	1024358	1025725	4.04437	gene03168	1367	---NA---	no IPS match	no IPS match
contig_13	gene03169	1026291	1026809	4.04437	gene03169	518	---NA---	no GO terms	no GO terms
contig_13	gene03170	1032208	1032857	4.04437	gene03170	649	---NA---	no IPS match	no IPS match
contig_13	gene03171	1033158	1035154	4.04437	gene03171	1996	---NA---	no GO terms	no GO terms
contig_13	gene03172	1035723	1036067	4.04437	gene03172	344	---NA---	no GO terms	no GO terms
contig_13	gene03173	1037219	1038346	3.37169	gene03173	1127	---NA---	no GO terms	no GO terms
contig_13	gene03174	1039950	1041143	3.37169	gene03174	1193	RecName: Full=Molybdenum cofactor sulfurase; Short=MCS; Short=MOS; Short=MoCo sulfurase; AltName: Full=Molybdenum cofactor sulfurtransferase	F:catalytic activity; F:molybdenum ion binding; F:pyridoxal phosphate binding	F:GO:0003824; F:GO:0030151; F:GO:0030170	F:ion binding	F:GO:0043167
contig_13	gene03175	1041631	1042282	3.37169	gene03175	651	---NA---	no GO terms	no GO terms
contig_13	gene03176	1046863	1047864	3.37169	gene03176	1001	RecName: Full=Initiation-specific alpha-1,6-mannosyltransferase; AltName: Full=Outer chain elongation protein 1	F:alpha-1,6-mannosyltransferase activity	F:GO:0000009	F:transferase activity, transferring glycosyl groups	F:GO:0016757	Initiation-specific alpha-1,6-mannosyltransferase	EC:2.4.1.232
contig_13	gene03177	1050537	1051445	3.37169	gene03177	908	---NA---	no GO terms	no GO terms
contig_13	gene03178	1051988	1054531	3.37169	gene03178	2543	---NA---	no GO terms	no GO terms
contig_13	gene03194	1096597	1097196	3.86488	gene03194	599	---NA---	no GO terms	no GO terms
contig_13	gene03195	1107766	1108176	3.58434	gene03195	410	---NA---	no GO terms	no GO terms
contig_13	gene03199	1120140	1123692	3.67808	gene03199	3552	RecName: Full=Iron-sulfur clusters transporter ATM1, mitochondrial; Flags: Precursor	no GO terms	no GO terms	P:vacuolar transport; P:anatomical structure development; F:transmembrane transporter activity; F:ion binding; C:nucleoplasm; C:nucleolus; C:mitochondrion; C:vacuole; C:plastid; C:protein-containing complex	P:GO:0007034; P:GO:0048856; F:GO:0022857; F:GO:0043167; C:GO:0005654; C:GO:0005730; C:GO:0005739; C:GO:0005773; C:GO:0009536; C:GO:0032991
contig_13	gene03200	1124257	1124952	3.67808	gene03200	695	---NA---	no IPS match	no IPS match
contig_14	gene03201	28221	29245	3.28659	gene03201	1024	RecName: Full=Cytochrome P450 monooxygenase abl2; AltName: Full=Abscisic acid biosynthesis cluster protein 2	P:oxidation-reduction process; F:iron ion binding; F:oxidoreductase activity, acting on paired donors, with incorporation or reduction of molecular oxygen; F:heme binding	P:GO:0055114; F:GO:0005506; F:GO:0016705; F:GO:0020037	F:oxidoreductase activity; F:ion binding	F:GO:0016491; F:GO:0043167
contig_14	gene03204	36503	38017	3.30187	gene03204	1514	RecName: Full=Glycerophosphoinositol permease 1; AltName: Full=Glycerophosphodiester transporter GIT1	P:transmembrane transport; F:transmembrane transporter activity; C:integral component of membrane	P:GO:0055085; F:GO:0022857; C:GO:0016021	F:transmembrane transporter activity; C:cellular_component	F:GO:0022857; C:GO:0005575
contig_14	gene03205	39121	40977	3.30187	gene03205	1856	RecName: Full=EGF domain-specific O-linked N-acetylglucosamine transferase; AltName: Full=Extracellular O-linked N-acetylglucosamine transferase; Flags: Precursor	F:transferase activity, transferring glycosyl groups	F:GO:0016757	F:transferase activity, transferring glycosyl groups	F:GO:0016757
contig_14	gene03215	68056	69391	3.67514	gene03215	1335	---NA---	no GO terms	no GO terms
contig_14	gene03216	71313	73109	2.13811	gene03216	1796	RecName: Full=Sodium-dependent phosphate transporter 2; AltName: Full=Solute carrier family 20 member 2	P:phosphate ion transport; F:inorganic phosphate transmembrane transporter activity; C:membrane	P:GO:0006817; F:GO:0005315; C:GO:0016020	F:transmembrane transporter activity; C:cellular_component	F:GO:0022857; C:GO:0005575
contig_14	gene03221	86414	86962	3.92447	gene03221	548	---NA---	F:carbon-sulfur lyase activity	F:GO:0016846	F:lyase activity	F:GO:0016829
contig_14	gene03222	88691	90677	3.92447	gene03222	1986	---NA---	no GO terms	no GO terms
contig_14	gene03223	91610	92812	3.92447	gene03223	1202	---NA---	F:protein binding	F:GO:0005515	F:molecular_function	F:GO:0003674
contig_14	gene03224	93186	94028	3.92447	gene03224	842	---NA---	no IPS match	no IPS match
contig_14	gene03225	96124	97343	3.56679	gene03225	1219	RecName: Full=2-oxoglutarate-Fe(II) type oxidoreductase hxnY; AltName: Full=Nicotinate catabolism cluster protein hxnY	no GO terms	no GO terms	P:biosynthetic process; F:oxidoreductase activity	P:GO:0009058; F:GO:0016491
contig_14	gene03226	97940	100362	3.9657	gene03226	2422	RecName: Full=Uracil permease	P:transmembrane transport; F:transmembrane transporter activity; C:membrane	P:GO:0055085; F:GO:0022857; C:GO:0016020	F:transmembrane transporter activity; C:cellular_component	F:GO:0022857; C:GO:0005575
contig_14	gene03227	104841	105626	3.68192	gene03227	785	RecName: Full=Probable endo-1,4-beta-xylanase B; Short=Xylanase B; AltName: Full=1,4-beta-D-xylan xylanohydrolase B; AltName: Full=Endo-1,4-beta-xylanase G1; Short=Xylanase G1; Flags: Precursor	F:hydrolase activity, hydrolyzing O-glycosyl compounds	F:GO:0004553	F:hydrolase activity, acting on glycosyl bonds	F:GO:0016798
contig_14	gene03228	106924	109308	3.47413	gene03228	2384	RecName: Full=Putative 8-amino-7-oxononanoate synthase; Short=AONS; AltName: Full=7-keto-8-amino-pelargonic acid synthase; Short=7-KAP synthase; AltName: Full=8-amino-7-ketopelargonate synthase	P:biosynthetic process; F:catalytic activity; F:transferase activity; F:pyridoxal phosphate binding	P:GO:0009058; F:GO:0003824; F:GO:0016740; F:GO:0030170	P:biosynthetic process; F:ion binding	P:GO:0009058; F:GO:0043167
contig_14	gene03229	110274	111290	3.47413	gene03229	1016	RecName: Full=Haloalkane dehalogenase	F:catalytic activity	F:GO:0003824	F:molecular_function	F:GO:0003674
contig_14	gene03231	115250	115831	3.47413	gene03230	7582	RecName: Full=Bifunctional epoxide hydrolase 2; Includes: RecName: Full=Cytosolic epoxide hydrolase 2; Short=CEH; AltName: Full=Epoxide hydratase; AltName: Full=Soluble epoxide hydrolase; Short=SEH; Includes: RecName: Full=Lipid-phosphate phosphatase	P:oxidation-reduction process; F:NADPH-hemoprotein reductase activity; F:iron ion binding; F:FMN binding; F:oxidoreductase activity; F:oxidoreductase activity, acting on paired donors, with incorporation or reduction of molecular oxygen; F:heme binding; F:aromatase activity	P:GO:0055114; F:GO:0003958; F:GO:0005506; F:GO:0010181; F:GO:0016491; F:GO:0016705; F:GO:0020037; F:GO:0070330	F:oxidoreductase activity; F:ion binding	F:GO:0016491; F:GO:0043167	NADPH--hemoprotein reductase; Unspecific monooxygenase; Acting on paired donors, with incorporation or reduction of molecular oxygen. The oxygen incorporated need not be derived from O(2)	EC:1.6.2.4; EC:1.14.14.1; EC:1.14.14
contig_14	gene03232	116673	116972	3.47413	gene03231	581	---NA---	no GO terms	no GO terms
contig_14	gene03233	123196	124074	3.47413	gene03232	299	---NA---	no GO terms	no GO terms
contig_14	gene03230	110294	117876	3.47413	gene03233	878	RecName: Full=Cellobiose dehydrogenase; Short=CDH; AltName: Full=Cellobiose-quinone oxidoreductase; Flags: Precursor	no GO terms	no GO terms	P:polysaccharide catabolic process; P:carbohydrate metabolic process; P:cellulose catabolic process; P:oxidation-reduction process; F:oxidoreductase activity; F:oxidoreductase activity, acting on CH-OH group of donors; F:metal ion binding; F:cellobiose dehydrogenase (acceptor) activity; F:flavin adenine dinucleotide binding; C:extracellular region	P:GO:0000272; P:GO:0005975; P:GO:0030245; P:GO:0055114; F:GO:0016491; F:GO:0016614; F:GO:0046872; F:GO:0047735; F:GO:0050660; C:GO:0005576
contig_14	gene03234	166665	168298	3.16657	gene03234	1633	---NA---	no GO terms	no GO terms
contig_14	gene03236	184436	187864	3.44014	gene03235	2095	RecName: Full=Oxygen-dependent choline dehydrogenase; Short=CDH; Short=CHD; AltName: Full=Betaine aldehyde dehydrogenase; Short=BADH	P:oxidation-reduction process; F:oxidoreductase activity, acting on CH-OH group of donors; F:flavin adenine dinucleotide binding	P:GO:0055114; F:GO:0016614; F:GO:0050660	F:oxidoreductase activity; F:ion binding	F:GO:0016491; F:GO:0043167
contig_14	gene03235	179691	181786	3.44014	gene03236	3428	RecName: Full=Non-canonical non-ribosomal peptide synthetase FUB8; AltName: Full=Fusaric acid biosynthesis protein 8	no GO terms	no GO terms	P:biological_process; F:molecular_function	P:GO:0008150; F:GO:0003674
contig_14	gene03257	232589	234369	1.6765	gene03257	1780	---NA---	no GO terms	no GO terms
contig_14	gene03258	235378	238214	3.0702	gene03258	2836	---NA---	no IPS match	no IPS match
contig_14	gene03259	238332	241102	2.75598	gene03259	2770	RecName: Full=N-acetylglucosamine-6-sulfatase; AltName: Full=Glucosamine-6-sulfatase; Short=G6S; Flags: Precursor	F:catalytic activity; F:sulfuric ester hydrolase activity	F:GO:0003824; F:GO:0008484	F:molecular_function	F:GO:0003674
contig_14	gene03260	244180	245151	2.75598	gene03260	971	---NA---	no GO terms	no GO terms
contig_14	gene03272	278614	280402	3.78713	gene03272	1788	RecName: Full=Enzymatic polyprotein; Includes: RecName: Full=Aspartic protease; Includes: RecName: Full=Endonuclease; Includes: RecName: Full=Reverse transcriptase	no GO terms	no GO terms	P:RNA-dependent DNA biosynthetic process; P:proteolysis; P:nucleic acid phosphodiester bond hydrolysis; F:RNA-directed DNA polymerase activity; F:aspartic-type endopeptidase activity; F:nuclease activity; F:endonuclease activity; F:peptidase activity; F:transferase activity; F:nucleotidyltransferase activity; F:hydrolase activity	P:GO:0006278; P:GO:0006508; P:GO:0090305; F:GO:0003964; F:GO:0004190; F:GO:0004518; F:GO:0004519; F:GO:0008233; F:GO:0016740; F:GO:0016779; F:GO:0016787
contig_14	gene03273	280750	281169	3.78713	gene03273	419	---NA---	no IPS match	no IPS match
contig_14	gene03274	283691	284002	3.78713	gene03274	311	---NA---	no IPS match	no IPS match
contig_14	gene03275	284888	291597	3.78713	gene03275	6709	---NA---	no GO terms	no GO terms
contig_14	gene03276	291771	292157	3.78713	gene03276	386	---NA---	no IPS match	no IPS match
contig_14	gene03277	292683	293682	3.78713	gene03277	999	---NA---	no GO terms	no GO terms
contig_14	gene03279	297394	298116	3.78713	gene03278	3052	---NA---	no IPS match	no IPS match
contig_14	gene03280	299166	299591	3.78713	gene03279	722	---NA---	no GO terms	no GO terms
contig_14	gene03281	304066	305560	3.78713	gene03280	425	---NA---	no IPS match	no IPS match
contig_14	gene03282	305607	309926	3.78713	gene03281	1494	---NA---	F:catalytic activity	F:GO:0003824	F:molecular_function	F:GO:0003674
contig_14	gene03284	311842	312434	3.78713	gene03282	4319	---NA---	no GO terms	no GO terms
contig_14	gene03285	321604	323268	3.78713	gene03283	1370	---NA---	no IPS match	no IPS match
contig_14	gene03286	324794	327313	3.78713	gene03284	592	---NA---	no GO terms	no GO terms
contig_14	gene03287	331182	333030	3.78713	gene03285	1664	RecName: Full=Succinyl-CoA--L-malate CoA-transferase alpha subunit	F:CoA-transferase activity	F:GO:0008410	F:molecular_function	F:GO:0003674
contig_14	gene03278	294168	297220	3.78713	gene03286	2519	RecName: Full=Aldehyde dehydrogenase family 3 member B1; Flags: Precursor	P:oxidation-reduction process; F:oxidoreductase activity; F:oxidoreductase activity, acting on the aldehyde or oxo group of donors, NAD or NADP as acceptor	P:GO:0055114; F:GO:0016491; F:GO:0016620	F:oxidoreductase activity	F:GO:0016491
contig_14	gene03283	310160	311530	3.78713	gene03287	1848	---NA---	no GO terms	no GO terms
contig_14	gene03288	333625	335534	3.44078	gene03288	1909	RecName: Full=Baeyer-Villiger monooxygenase; Short=BVMO	P:oxidation-reduction process; F:N,N-dimethylaniline monooxygenase activity; F:flavin adenine dinucleotide binding; F:NADP binding	P:GO:0055114; F:GO:0004499; F:GO:0050660; F:GO:0050661	F:oxidoreductase activity; F:ion binding	F:GO:0016491; F:GO:0043167	Flavin-containing monooxygenase; Acting on paired donors, with incorporation or reduction of molecular oxygen. The oxygen incorporated need not be derived from O(2)	EC:1.14.13.8; EC:1.14.13
contig_14	gene03289	338584	339038	3.78278	gene03289	454	---NA---	no IPS match	no IPS match
contig_14	gene03290	339366	340906	3.78278	gene03290	1540	RecName: Full=Putative tartrate transporter	P:transmembrane transport; F:transmembrane transporter activity	P:GO:0055085; F:GO:0022857	F:transmembrane transporter activity	F:GO:0022857
contig_14	gene03292	342776	343662	1.99817	gene03292	886	RecName: Full=Oxidoreductase UcpA	P:oxidation-reduction process	P:GO:0055114	P:biological_process	P:GO:0008150
contig_14	gene03293	344599	345529	3.60335	gene03293	930	RecName: Full=Fructose-bisphosphate aldolase; Short=FBP aldolase; Short=FBPA; AltName: Full=Fructose-1,6-bisphosphate aldolase	P:carbohydrate metabolic process; F:catalytic activity; F:zinc ion binding; F:aldehyde-lyase activity	P:GO:0005975; F:GO:0003824; F:GO:0008270; F:GO:0016832	P:carbohydrate metabolic process; F:lyase activity; F:ion binding	P:GO:0005975; F:GO:0016829; F:GO:0043167
contig_14	gene03294	345658	347052	3.60335	gene03294	1394	---NA---	no GO terms	no GO terms
contig_14	gene03295	348738	350239	3.60335	gene03295	1501	RecName: Full=Monocarboxylate transporter 9; Short=MCT 9; AltName: Full=Solute carrier family 16 member 9	P:transmembrane transport; F:transmembrane transporter activity	P:GO:0055085; F:GO:0022857	F:transmembrane transporter activity	F:GO:0022857
contig_14	gene03296	350708	352434	3.60335	gene03296	1726	---NA---	no GO terms	no GO terms
contig_14	gene03297	354024	354787	3.60335	gene03297	763	---NA---	no GO terms	no GO terms
contig_14	gene03301	363937	366357	3.08841	gene03301	2420	RecName: Full=Probable dipeptidyl-peptidase 5; AltName: Full=Dipeptidyl-peptidase V; Short=DPP V; Short=DppV; Flags: Precursor	P:proteolysis; F:serine-type peptidase activity	P:GO:0006508; F:GO:0008236	F:peptidase activity	F:GO:0008233
contig_14	gene03302	367088	368562	3.08841	gene03302	1474	---NA---	no GO terms	no GO terms
contig_14	gene03303	368617	369605	3.08841	gene03303	988	---NA---	no IPS match	no IPS match
contig_14	gene03305	375056	376520	3.94018	gene03305	1464	---NA---	no GO terms	no GO terms
contig_14	gene03306	378506	379041	3.77326	gene03306	535	---NA---	no GO terms	no GO terms
contig_14	gene03307	379182	380131	3.77326	gene03307	949	RecName: Full=Dothistromin biosynthesis peroxidase dotB; AltName: Full=Dothistromin biosynthesis protein B; Flags: Precursor	F:peroxidase activity	F:GO:0004601	F:oxidoreductase activity	F:GO:0016491	Acting on a peroxide as acceptor	EC:1.11.1
contig_14	gene03308	381468	383009	3.77326	gene03308	1541	---NA---	no GO terms	no GO terms
contig_14	gene03309	384000	384389	3.77326	gene03309	389	---NA---	no IPS match	no IPS match
contig_14	gene03310	384852	386112	3.77326	gene03310	1260	RecName: Full=Probable endo-1,4-beta-xylanase C; Short=Xylanase C; AltName: Full=1,4-beta-D-xylan xylanohydrolase C; Flags: Precursor	P:carbohydrate metabolic process; F:hydrolase activity, hydrolyzing O-glycosyl compounds	P:GO:0005975; F:GO:0004553	P:carbohydrate metabolic process; F:hydrolase activity, acting on glycosyl bonds	P:GO:0005975; F:GO:0016798
contig_14	gene03311	387134	389017	3.77326	gene03311	1883	---NA---	no IPS match	no IPS match
contig_14	gene03312	389526	390610	3.77326	gene03312	1084	---NA---	no IPS match	no IPS match
contig_14	gene03313	391159	392613	3.77326	gene03313	1454	---NA---	no GO terms	no GO terms
contig_14	gene03315	407761	408681	3.77326	gene03314	460	---NA---	no GO terms	no GO terms
contig_14	gene03316	414385	416872	3.77326	gene03315	920	---NA---	no GO terms	no GO terms
contig_14	gene03317	420861	421583	3.77326	gene03316	2487	RecName: Full=Carboxypeptidase S1 homolog A; AltName: Full=Serine carboxypeptidase A; Short=SPCA; Flags: Precursor	P:proteolysis; F:serine-type carboxypeptidase activity	P:GO:0006508; F:GO:0004185	F:peptidase activity	F:GO:0008233	Glutamate carboxypeptidase; Acting on peptide bonds (peptidases); Acting on peptide bonds (peptidases); Lysosomal Pro-Xaa carboxypeptidase; Carboxypeptidase D; Carboxypeptidase C	EC:3.4.17.11; EC:3.4.21; EC:3.4.16; EC:3.4.16.2; EC:3.4.16.6; EC:3.4.16.5
contig_14	gene03320	443392	444964	3.77326	gene03317	722	---NA---	no GO terms	no GO terms
contig_14	gene03321	445486	448208	3.77326	gene03318	19695	RecName: Full=D-lysergyl-peptide-synthetase subunit 1; Short=LPS1; AltName: Full=Ergot alkaloid synthesis protein ps1; AltName: Full=Nonribosomal peptide synthetase 1	F:catalytic activity	F:GO:0003824	F:molecular_function	F:GO:0003674
contig_14	gene03322	448286	449553	3.77326	gene03319	2338	RecName: Full=Efflux pump aflT; AltName: Full=Aflatoxin biosynthesis protein T	P:transmembrane transport; F:transmembrane transporter activity	P:GO:0055085; F:GO:0022857	F:transmembrane transporter activity	F:GO:0022857
contig_14	gene03323	449669	450618	3.77326	gene03320	1572	---NA---	no GO terms	no GO terms
contig_14	gene03324	451602	452288	3.77326	gene03321	2722	RecName: Full=Cytochrome P450 monooxygenase vrtE; AltName: Full=Viridicatumtoxin synthesis protein E	P:oxidation-reduction process; F:iron ion binding; F:oxidoreductase activity, acting on paired donors, with incorporation or reduction of molecular oxygen; F:heme binding	P:GO:0055114; F:GO:0005506; F:GO:0016705; F:GO:0020037	F:oxidoreductase activity; F:ion binding	F:GO:0016491; F:GO:0043167
contig_14	gene03325	452689	453384	3.77326	gene03322	1267	---NA---	no GO terms	no GO terms
contig_14	gene03326	453612	454455	3.77326	gene03323	949	RecName: Full=Fumipyrrole biosynthesis protein C	no GO terms	no GO terms	F:nucleotide binding; F:ATP binding; F:metal ion binding	F:GO:0000166; F:GO:0005524; F:GO:0046872
contig_14	gene03327	454942	455460	3.77326	gene03324	686	---NA---	no GO terms	no GO terms
contig_14	gene03328	457049	457363	3.77326	gene03325	695	---NA---	P:oxidation-reduction process; F:oxidoreductase activity	P:GO:0055114; F:GO:0016491	F:oxidoreductase activity	F:GO:0016491
contig_14	gene03329	457614	458027	3.77326	gene03326	843	RecName: Full=Ferric/cupric reductase transmembrane component 1; AltName: Full=Ferric-chelate reductase 1; Flags: Precursor	no GO terms	no GO terms	P:nuclear-transcribed mRNA catabolic process, nonsense-mediated decay; P:ion transport; P:copper ion transport; P:iron ion transport; P:cellular iron ion homeostasis; P:intracellular sequestering of iron ion; P:biological_process; P:pathogenesis; P:cellular response to iron ion starvation; P:copper ion import; P:siderophore transport; P:iron ion homeostasis; P:oxidation-reduction process; F:ferri…	P:GO:0000184; P:GO:0006811; P:GO:0006825; P:GO:0006826; P:GO:0006879; P:GO:0006880; P:GO:0008150; P:GO:0009405; P:GO:0010106; P:GO:0015677; P:GO:0015891; P:GO:0055072; P:GO:0055114; F:GO:0000293; F:GO:0016491; F:GO:0046872; F:GO:0052851; C:GO:0000324; C:GO:0000329; C:GO:0005739; C:GO:0005773; C:GO:0005774; C:GO:0005886; C:GO:0016020; C:GO:0016021
contig_14	gene03330	459533	461127	3.77326	gene03327	518	RecName: Full=Copper transport protein ctr4; Short=Copper transporter 4	P:copper ion transmembrane transport; F:copper ion transmembrane transporter activity; C:integral component of membrane	P:GO:0035434; F:GO:0005375; C:GO:0016021	F:transmembrane transporter activity; C:cellular_component	F:GO:0022857; C:GO:0005575
contig_14	gene03318	423591	443286	3.77326	gene03328	314	RecName: Full=ABC transporter C family member 1; AltName: Full=ABC transporter ABCC.1	no IPS match	no IPS match	P:pathogenesis; P:response to organic substance; P:response to organonitrogen compound; P:response to organic cyclic compound; P:canalicular bile acid transport; P:culmination involved in sorocarp development; P:sorocarp morphogenesis; P:response to estradiol; P:response to lipopolysaccharide; P:xenobiotic transport; P:transmembrane transport; P:anion transmembrane transport; P:(+)-abscisic acid …	P:GO:0009405; P:GO:0010033; P:GO:0010243; P:GO:0014070; P:GO:0015722; P:GO:0031154; P:GO:0031288; P:GO:0032355; P:GO:0032496; P:GO:0042908; P:GO:0055085; P:GO:0098656; P:GO:1902418; F:GO:0000166; F:GO:0005516; F:GO:0005524; F:GO:0008559; F:GO:0016887; F:GO:0022857; F:GO:0042626; F:GO:0042910; F:GO:1902417; C:GO:0000325; C:GO:0005773; C:GO:0005774; C:GO:0005783; C:GO:0005886; C:GO:0005887; C:GO:00…
contig_14	gene03319	424799	427137	3.77326	gene03329	413	RecName: Full=ABC transporter C family member 1; Short=ABC transporter ABCC.1; Short=AtABCC1; AltName: Full=ATP-energized glutathione S-conjugate pump 1; AltName: Full=Glutathione S-conjugate-transporting ATPase 1; AltName: Full=Multidrug resistance-associated protein 1	P:transmembrane transport; F:ATP binding; F:ATPase-coupled transmembrane transporter activity; C:integral component of membrane	P:GO:0055085; F:GO:0005524; F:GO:0042626; C:GO:0016021	F:transmembrane transporter activity; F:ion binding; C:cellular_component	F:GO:0022857; F:GO:0043167; C:GO:0005575
contig_14	gene03314	393031	393491	3.77326	gene03330	1594	RecName: Full=Multidrug resistance-associated protein 1; AltName: Full=ATP-binding cassette sub-family C member 1; AltName: Full=Glutathione-S-conjugate-translocating ATPase ABCC1; AltName: Full=Leukotriene C(4) transporter; Short=LTC4 transporter	P:transmembrane transport; F:ATP binding; F:ATPase-coupled transmembrane transporter activity; C:integral component of membrane	P:GO:0055085; F:GO:0005524; F:GO:0042626; C:GO:0016021	F:transmembrane transporter activity; F:ion binding; C:cellular_component	F:GO:0022857; F:GO:0043167; C:GO:0005575
contig_14	gene03331	461196	462691	2.17048	gene03331	1495	RecName: Full=Satratoxin biosynthesis SC1 cluster protein 4	no GO terms	no GO terms	C:membrane; C:integral component of membrane	C:GO:0016020; C:GO:0016021
contig_14	gene03334	466361	470809	3.16971	gene03334	4448	RecName: Full=ABC multidrug transporter C	P:transmembrane transport; F:ATP binding; F:ATPase activity; F:ATPase-coupled transmembrane transporter activity; C:membrane; C:integral component of membrane	P:GO:0055085; F:GO:0005524; F:GO:0016887; F:GO:0042626; C:GO:0016020; C:GO:0016021	F:ATPase activity; F:transmembrane transporter activity; F:ion binding; C:cellular_component	F:GO:0016887; F:GO:0022857; F:GO:0043167; C:GO:0005575	Adenosinetriphosphatase; Nucleoside-triphosphate phosphatase	EC:3.6.1.3; EC:3.6.1.15
contig_14	gene03335	472378	473046	3.16971	gene03335	668	---NA---	no GO terms	no GO terms
contig_14	gene03336	473116	474522	3.16971	gene03336	1406	RecName: Full=Probable glucan 1,3-beta-glucosidase A; AltName: Full=Exo-1,3-beta-glucanase 1; AltName: Full=Exo-1,3-beta-glucanase A; Flags: Precursor	P:organic substance metabolic process; F:hydrolase activity, hydrolyzing O-glycosyl compounds	P:GO:0071704; F:GO:0004553	P:biological_process; F:hydrolase activity, acting on glycosyl bonds	P:GO:0008150; F:GO:0016798
contig_14	gene03338	476906	478493	3.16971	gene03337	1694	RecName: Full=Oleate-activated transcription factor 1	P:regulation of transcription, DNA-templated; F:DNA-binding transcription factor activity, RNA polymerase II-specific; F:zinc ion binding	P:GO:0006355; F:GO:0000981; F:GO:0008270	P:biosynthetic process; P:cellular nitrogen compound metabolic process; F:DNA-binding transcription factor activity; F:ion binding	P:GO:0009058; P:GO:0034641; F:GO:0003700; F:GO:0043167
contig_14	gene03337	474895	476589	3.16971	gene03338	1587	RecName: Full=Low-affinity glucose transporter HXT4; AltName: Full=Low-affinity glucose transporter LGT1	P:transmembrane transport; F:transmembrane transporter activity; C:membrane; C:integral component of membrane	P:GO:0055085; F:GO:0022857; C:GO:0016020; C:GO:0016021	F:transmembrane transporter activity; C:cellular_component	F:GO:0022857; C:GO:0005575
contig_14	gene03341	486019	486470	3.89518	gene03341	451	---NA---	no IPS match	no IPS match
contig_14	gene03342	486498	487390	3.89518	gene03342	892	RecName: Full=Ankyrin repeat protein M1	F:protein binding	F:GO:0005515	F:molecular_function	F:GO:0003674
contig_14	gene03343	497148	498651	3.89518	gene03343	1503	RecName: Full=Extracellular exo-inulinase inuE; Flags: Precursor	no GO terms	no GO terms	P:carbohydrate metabolic process; P:catabolic process; F:hydrolase activity, acting on glycosyl bonds; C:vacuole	P:GO:0005975; P:GO:0009056; F:GO:0016798; C:GO:0005773	Beta-fructofuranosidase	EC:3.2.1.26
contig_14	gene03344	500290	500745	3.89518	gene03344	455	---NA---	no IPS match	no IPS match
contig_14	gene03345	505769	506102	3.89518	gene03345	333	---NA---	no GO terms	no GO terms
contig_14	gene03353	521911	522951	2.67908	gene03353	1040	RecName: Full=Bifunctional epoxide hydrolase 2; Includes: RecName: Full=Cytosolic epoxide hydrolase 2; Short=CEH; AltName: Full=Epoxide hydratase; AltName: Full=Soluble epoxide hydrolase; Short=SEH; Includes: RecName: Full=Lipid-phosphate phosphatase	F:catalytic activity	F:GO:0003824	F:molecular_function	F:GO:0003674
contig_14	gene03354	525727	526125	3.83182	gene03354	398	---NA---	no GO terms	no GO terms
contig_14	gene03355	527267	528561	3.83182	gene03355	1294	---NA---	no GO terms	no GO terms
contig_14	gene03356	528920	530264	3.83182	gene03356	1344	---NA---	no GO terms	no GO terms
contig_14	gene03357	530785	531419	3.83182	gene03357	634	---NA---	no GO terms	no GO terms
contig_14	gene03358	531605	532708	3.83182	gene03358	1103	---NA---	no GO terms	no GO terms
contig_14	gene03359	538460	538945	3.48947	gene03359	485	---NA---	no GO terms	no GO terms
contig_14	gene03361	544299	545353	3.48947	gene03360	2499	---NA---	no IPS match	no IPS match
contig_14	gene03362	549182	549688	3.48947	gene03361	1054	---NA---	no IPS match	no IPS match
contig_14	gene03363	554429	554995	3.48947	gene03362	506	---NA---	no GO terms	no GO terms
contig_14	gene03364	557508	560131	3.48947	gene03363	566	---NA---	no GO terms	no GO terms
contig_14	gene03365	564186	564491	3.48947	gene03364	2623	RecName: Full=Efflux pump DEP3; AltName: Full=Depudecin biosynthesis cluster protein 3	P:transmembrane transport; F:transmembrane transporter activity	P:GO:0055085; F:GO:0022857	F:transmembrane transporter activity	F:GO:0022857
contig_14	gene03366	565036	565462	3.48947	gene03365	305	---NA---	no GO terms	no GO terms
contig_14	gene03367	567097	567534	3.48947	gene03366	426	RecName: Full=Cytochrome P450 monooxygenase alt2; AltName: Full=Alternapyrone biosynthesis cluster protein 2	P:oxidation-reduction process; F:iron ion binding; F:oxidoreductase activity, acting on paired donors, with incorporation or reduction of molecular oxygen; F:heme binding	P:GO:0055114; F:GO:0005506; F:GO:0016705; F:GO:0020037	F:oxidoreductase activity; F:ion binding	F:GO:0016491; F:GO:0043167
contig_14	gene03368	573642	575575	3.48947	gene03367	437	---NA---	no GO terms	no GO terms
contig_14	gene03369	584432	584740	3.48947	gene03368	1933	RecName: Full=6-hydroxytryprostatin B O-methyltransferase; AltName: Full=Fumitremorgin biosynthesis protein D	F:methyltransferase activity; F:O-methyltransferase activity	F:GO:0008168; F:GO:0008171	F:methyltransferase activity	F:GO:0008168
contig_14	gene03360	540225	542724	3.48947	gene03369	308	RecName: Full=Molybdenum cofactor sulfurase; Short=MCS; Short=MOS; Short=MoCo sulfurase; AltName: Full=Molybdenum cofactor sulfurtransferase	no IPS match	no IPS match	P:Mo-molybdopterin cofactor biosynthetic process; P:molybdopterin cofactor metabolic process; F:catalytic activity; F:Mo-molybdopterin cofactor sulfurase activity; F:transferase activity; F:lyase activity; F:molybdenum ion binding; F:pyridoxal phosphate binding; F:molybdenum cofactor sulfurtransferase activity; C:cellular_component	P:GO:0006777; P:GO:0043545; F:GO:0003824; F:GO:0008265; F:GO:0016740; F:GO:0016829; F:GO:0030151; F:GO:0030170; F:GO:0102867; C:GO:0005575
contig_14	gene03371	603602	605481	4.08687	gene03371	1879	RecName: Full=Spherulin-1A; Flags: Precursor	no GO terms	no GO terms	C:cellular_component	C:GO:0005575
contig_14	gene03372	613545	615176	4.08687	gene03372	1631	---NA---	no IPS match	no IPS match
contig_14	gene03373	616856	617254	4.08687	gene03373	398	---NA---	no GO terms	no GO terms
contig_14	gene03374	618396	619690	4.08687	gene03374	1294	---NA---	no GO terms	no GO terms
contig_14	gene03375	620049	621393	4.08687	gene03375	1344	---NA---	no GO terms	no GO terms
contig_14	gene03377	626199	626684	4.08687	gene03376	1727	---NA---	no GO terms	no GO terms
contig_14	gene03376	622108	623835	4.08687	gene03377	485	---NA---	no GO terms	no GO terms
contig_14	gene03378	627946	628644	3.48191	gene03378	698	---NA---	no GO terms	no GO terms
contig_14	gene03379	632039	632968	3.48191	gene03379	929	---NA---	no IPS match	no IPS match
contig_14	gene03380	636924	637327	3.48191	gene03380	403	---NA---	no GO terms	no GO terms
contig_14	gene03381	642668	643233	3.48191	gene03381	565	---NA---	no IPS match	no IPS match
contig_14	gene03382	645564	647440	3.48191	gene03382	1876	RecName: Full=Probable 1,4-beta-D-glucan cellobiohydrolase A; AltName: Full=Beta-glucancellobiohydrolase A; AltName: Full=Cellobiohydrolase D; AltName: Full=Exocellobiohydrolase A; AltName: Full=Exoglucanase A; Flags: Precursor	P:carbohydrate metabolic process; F:hydrolase activity, hydrolyzing O-glycosyl compounds	P:GO:0005975; F:GO:0004553	P:carbohydrate metabolic process; F:hydrolase activity, acting on glycosyl bonds	P:GO:0005975; F:GO:0016798
contig_14	gene03383	649391	651195	3.48191	gene03383	1804	RecName: Full=Synaptic vesicle glycoprotein 2A	P:transmembrane transport; F:transmembrane transporter activity	P:GO:0055085; F:GO:0022857	F:transmembrane transporter activity	F:GO:0022857
contig_14	gene03384	652533	653180	3.88123	gene03384	647	RecName: Full=Golgi-associated plant pathogenesis-related protein 1; Short=GAPR-1; Short=Golgi-associated PR-1 protein; AltName: Full=Glioma pathogenesis-related protein 2; Short=GliPR 2	C:extracellular region	C:GO:0005576	C:extracellular region	C:GO:0005576
contig_14	gene03386	667417	667869	3.88123	gene03385	1717	---NA---	no GO terms	no GO terms
contig_14	gene03387	671246	671548	3.88123	gene03386	452	---NA---	no IPS match	no IPS match
contig_14	gene03388	672874	677819	3.88123	gene03387	302	---NA---	no IPS match	no IPS match
contig_14	gene03385	654810	656527	3.88123	gene03388	4945	RecName: Full=Gramicidin S synthase 2; AltName: Full=Gramicidin S synthase II; Includes: RecName: Full=ATP-dependent proline adenylase; Short=ProA; AltName: Full=Proline activase; Includes: RecName: Full=ATP-dependent valine adenylase; Short=ValA; AltName: Full=Valine activase; Includes: RecName: Full=ATP-dependent ornithine adenylase; Short=OrnA; AltName: Full=Ornithine activase; Includes: RecNa…	P:fatty acid biosynthetic process; F:3-oxoacyl-[acyl-carrier-protein] synthase activity; F:transferase activity, transferring acyl groups	P:GO:0006633; F:GO:0004315; F:GO:0016746	P:lipid metabolic process; P:biosynthetic process; P:small molecule metabolic process; F:transferase activity, transferring acyl groups	P:GO:0006629; P:GO:0009058; P:GO:0044281; F:GO:0016746	Beta-ketoacyl-[acyl-carrier-protein] synthase I; Fatty-acid synthase system	EC:2.3.1.41; EC:2.3.1.85
contig_14	gene03389	679916	682772	3.58927	gene03389	2856	RecName: Full=Monocarboxylate transporter 13; Short=MCT 13; AltName: Full=Solute carrier family 16 member 13	P:transmembrane transport; F:transmembrane transporter activity	P:GO:0055085; F:GO:0022857	F:transmembrane transporter activity	F:GO:0022857
contig_14	gene03390	683028	685897	3.58927	gene03390	2869	RecName: Full=Probable transcription factor lepB; AltName: Full=Leporins biosynthesis protein B	P:transcription, DNA-templated; P:regulation of transcription, DNA-templated; F:DNA-binding transcription factor activity, RNA polymerase II-specific; F:DNA binding; F:zinc ion binding	P:GO:0006351; P:GO:0006355; F:GO:0000981; F:GO:0003677; F:GO:0008270	P:biosynthetic process; P:cellular nitrogen compound metabolic process; F:DNA binding; F:DNA-binding transcription factor activity; F:ion binding	P:GO:0009058; P:GO:0034641; F:GO:0003677; F:GO:0003700; F:GO:0043167
contig_14	gene03391	695926	696315	2.39872	gene03391	389	---NA---	no IPS match	no IPS match
contig_14	gene03421	767282	767615	1.51801	gene03421	333	---NA---	no IPS match	no IPS match
contig_14	gene03422	768471	769541	3.1143	gene03422	1070	RecName: Full=Hps1-dma1 cluster oxidoreductase toxD	P:oxidation-reduction process	P:GO:0055114	P:biological_process	P:GO:0008150
contig_15	gene03423	6139	6366	3.46297	gene03423	227	---NA---	no GO terms	no GO terms
contig_15	gene03424	9929	10252	3.46297	gene03424	323	---NA---	no IPS match	no IPS match
contig_15	gene03426	13557	14706	3.69232	gene03426	1149	---NA---	no GO terms	no GO terms
contig_15	gene03427	18163	18630	3.69232	gene03427	467	---NA---	no IPS match	no IPS match
contig_15	gene03428	22857	23972	3.69232	gene03428	1115	---NA---	no GO terms	no GO terms
contig_15	gene03429	24294	27119	3.69232	gene03429	2825	RecName: Full=Beta-mannosidase B; AltName: Full=Mannanase B; Short=Mannase B	P:carbohydrate metabolic process; F:hydrolase activity, hydrolyzing O-glycosyl compounds	P:GO:0005975; F:GO:0004553	P:carbohydrate metabolic process; F:hydrolase activity, acting on glycosyl bonds	P:GO:0005975; F:GO:0016798
contig_15	gene03430	34808	36315	3.88981	gene03430	1507	---NA---	no GO terms	no GO terms
contig_15	gene03431	37480	38795	3.88981	gene03431	1315	RecName: Full=Alcohol dehydrogenase class-3; AltName: Full=Alcohol dehydrogenase class-III; AltName: Full=Glutathione-dependent formaldehyde dehydrogenase; Short=FALDH; Short=FDH; Short=GSH-FDH; AltName: Full=S-(hydroxymethyl)glutathione dehydrogenase	P:oxidation-reduction process	P:GO:0055114	P:biological_process	P:GO:0008150
contig_15	gene03432	40697	41680	3.88981	gene03432	983	---NA---	F:metal ion binding	F:GO:0046872	F:ion binding	F:GO:0043167
contig_15	gene03433	43759	44088	3.88981	gene03433	329	---NA---	no GO terms	no GO terms
contig_15	gene03434	71552	72067	3.52622	gene03434	515	---NA---	no GO terms	no GO terms
contig_15	gene03436	76171	76891	3.48871	gene03436	720	---NA---	no IPS match	no IPS match
contig_15	gene03437	77066	78670	3.48871	gene03437	1604	RecName: Full=2-succinylbenzoate--CoA ligase; AltName: Full=o-succinylbenzoyl-CoA synthetase; Short=OSB-CoA synthetase	no GO terms	no GO terms	P:lipid metabolic process; P:small molecule metabolic process; F:ligase activity; C:cellular_component	P:GO:0006629; P:GO:0044281; F:GO:0016874; C:GO:0005575
contig_15	gene03439	93760	97408	3.48871	gene03438	6653	RecName: Full=Highly reducing polyketide synthase FUM1; Short=HR-PKS FUM1; AltName: Full=Fumonisin biosynthesis cluster protein 1	F:transferase activity	F:GO:0016740	F:molecular_function	F:GO:0003674
contig_15	gene03438	80055	86708	3.48871	gene03439	3648	RecName: Full=Alpha-amylase; AltName: Full=1,4-alpha-D-glucan glucanohydrolase; Flags: Precursor	P:carbohydrate metabolic process; F:catalytic activity	P:GO:0005975; F:GO:0003824	P:carbohydrate metabolic process; F:molecular_function	P:GO:0005975; F:GO:0003674
contig_15	gene03444	116514	120217	3.38888	gene03443	2113	RecName: Full=Cytochrome P450 monooxygenase abl2; AltName: Full=Abscisic acid biosynthesis cluster protein 2	P:oxidation-reduction process; F:iron ion binding; F:oxidoreductase activity, acting on paired donors, with incorporation or reduction of molecular oxygen; F:heme binding	P:GO:0055114; F:GO:0005506; F:GO:0016705; F:GO:0020037	F:oxidoreductase activity; F:ion binding	F:GO:0016491; F:GO:0043167
contig_15	gene03445	120286	121232	3.38888	gene03444	3703	RecName: Full=Squalestatin tetraketide synthase; Short=SQTKS; AltName: Full=Highly reducing polyketide synthase 1; Short=HR-PKS 1; AltName: Full=Squalestatin S1 biosynthesis cluster protein pks1	P:oxidation-reduction process	P:GO:0055114	P:biological_process	P:GO:0008150
contig_15	gene03446	121641	122306	3.38888	gene03445	946	RecName: Full=Reducing polyketide synthase DEP5; AltName: Full=Depudecin biosynthesis cluster protein 1	F:transferase activity	F:GO:0016740	F:molecular_function	F:GO:0003674
contig_15	gene03447	122414	122731	3.38888	gene03446	665	RecName: Full=Highly reducing polyketide synthase ATR6; AltName: Full=Core atranone cluster (CAC) protein 6	F:transferase activity; F:transferase activity, transferring acyl groups	F:GO:0016740; F:GO:0016746	F:transferase activity, transferring acyl groups	F:GO:0016746
contig_15	gene03448	123058	124292	3.38888	gene03447	317	RecName: Full=Polyketide transferase af380; AltName: Full=Fumagillin biosynthesis acyltransferase; Short=Fma-AT	no GO terms	no GO terms	P:pathogenesis; P:terpenoid biosynthetic process; P:fumagillin biosynthetic process; F:molecular_function; F:transferase activity; F:hydrolase activity; C:cellular_component	P:GO:0009405; P:GO:0016114; P:GO:1902086; F:GO:0003674; F:GO:0016740; F:GO:0016787; C:GO:0005575
contig_15	gene03443	114020	116133	3.38888	gene03448	1234	RecName: Full=Cytochrome P450 monooxygenase abl2; AltName: Full=Abscisic acid biosynthesis cluster protein 2	P:oxidation-reduction process; F:iron ion binding; F:oxidoreductase activity, acting on paired donors, with incorporation or reduction of molecular oxygen; F:heme binding	P:GO:0055114; F:GO:0005506; F:GO:0016705; F:GO:0020037	F:oxidoreductase activity; F:ion binding	F:GO:0016491; F:GO:0043167
contig_15	gene03452	131855	132898	3.39958	gene03451	797	---NA---	no GO terms	no GO terms
contig_15	gene03453	135842	138116	3.39958	gene03452	1043	RecName: Full=Dehydrogenase azaJ; AltName: Full=Azaphilone biosynthesis cluster protein azaJ	no GO terms	no GO terms	P:secondary metabolic process; F:oxidoreductase activity; C:cytoplasm	P:GO:0019748; F:GO:0016491; C:GO:0005737
contig_15	gene03454	138117	142347	3.39958	gene03453	2274	---NA---	no GO terms	no GO terms
contig_15	gene03455	141378	141947	3.39958	gene03454	4230	---NA---	no GO terms	no GO terms
contig_15	gene03456	142485	142919	3.39958	gene03455	569	---NA---	no GO terms	no GO terms
contig_15	gene03457	146046	146555	3.39958	gene03456	434	---NA---	no IPS match	no IPS match
contig_15	gene03458	147613	148023	3.39958	gene03457	509	---NA---	no IPS match	no IPS match
contig_15	gene03451	130512	131309	3.39958	gene03458	410	---NA---	no IPS match	no IPS match
contig_15	gene03585	699705	701982	3.63772	gene03585	2277	RecName: Full=Low-affinity glucose transporter HXT4; AltName: Full=Low-affinity glucose transporter LGT1	P:transmembrane transport; F:transmembrane transporter activity; C:integral component of membrane	P:GO:0055085; F:GO:0022857; C:GO:0016021	F:transmembrane transporter activity; C:cellular_component	F:GO:0022857; C:GO:0005575
contig_15	gene03586	702843	704457	3.63772	gene03586	1614	---NA---	no GO terms	no GO terms
contig_15	gene03589	749037	750137	3.26159	gene03589	1100	---NA---	F:hydrolase activity	F:GO:0016787	F:molecular_function	F:GO:0003674
contig_15	gene03590	752713	754284	3.26159	gene03590	1571	---NA---	no GO terms	no GO terms
contig_15	gene03602	791135	793016	1.53703	gene03602	1881	RecName: Full=Cytochrome P450 monooxygenase adrA; AltName: Full=Andrastin A biosynthesis cluster protein A	P:oxidation-reduction process; F:iron ion binding; F:oxidoreductase activity, acting on paired donors, with incorporation or reduction of molecular oxygen; F:heme binding	P:GO:0055114; F:GO:0005506; F:GO:0016705; F:GO:0020037	F:oxidoreductase activity; F:ion binding	F:GO:0016491; F:GO:0043167
contig_16	gene03622	57975	61028	3.50341	gene03622	3053	---NA---	no GO terms	no GO terms
contig_16	gene03623	62743	64570	3.50341	gene03623	1827	---NA---	no GO terms	no GO terms
contig_16	gene03663	200527	200844	3.37278	gene03663	317	---NA---	no GO terms	no GO terms
contig_16	gene03664	210150	212494	3.64914	gene03664	2344	RecName: Full=Cytochrome P450 monooxygenase abl2; AltName: Full=Abscisic acid biosynthesis cluster protein 2	P:oxidation-reduction process; F:iron ion binding; F:oxidoreductase activity, acting on paired donors, with incorporation or reduction of molecular oxygen; F:heme binding	P:GO:0055114; F:GO:0005506; F:GO:0016705; F:GO:0020037	F:oxidoreductase activity; F:ion binding	F:GO:0016491; F:GO:0043167
contig_16	gene03665	212752	213270	3.64914	gene03665	518	---NA---	no GO terms	no GO terms
contig_16	gene03666	217005	217241	3.93185	gene03666	236	---NA---	no IPS match	no IPS match
contig_16	gene03667	221580	222350	3.93185	gene03667	770	---NA---	no GO terms	no GO terms
contig_16	gene03668	226141	226542	3.93185	gene03668	401	---NA---	no IPS match	no IPS match
contig_16	gene03670	230528	231027	2.92571	gene03669	5012	RecName: Full=SRSF protein kinase 3; AltName: Full=Muscle-specific serine kinase 1; Short=MSSK-1; AltName: Full=Serine/arginine-rich protein-specific kinase 3; Short=SR-protein-specific kinase 3; AltName: Full=Serine/threonine-protein kinase 23	no IPS match	no IPS match	P:MAPK cascade; P:spliceosomal complex assembly; P:angiogenesis; P:mRNA processing; P:protein phosphorylation; P:multicellular organism development; P:muscle organ development; P:skeletal muscle tissue development; P:positive regulation of cell population proliferation; P:RNA splicing; P:regulation of gene expression; P:positive regulation of gene expression; P:phosphorylation; P:peptidyl-serine …	P:GO:0000165; P:GO:0000245; P:GO:0001525; P:GO:0006397; P:GO:0006468; P:GO:0007275; P:GO:0007517; P:GO:0007519; P:GO:0008284; P:GO:0008380; P:GO:0010468; P:GO:0010628; P:GO:0016310; P:GO:0018105; P:GO:0030154; P:GO:0035063; P:GO:0035556; P:GO:0043525; P:GO:0045070; P:GO:0045071; P:GO:0045087; P:GO:0045787; P:GO:0048024; P:GO:0050684; P:GO:0060537; P:GO:0062176; F:GO:0000166; F:GO:0000287; F:GO:00…
contig_16	gene03671	235107	236473	2.92571	gene03670	499	---NA---	no IPS match	no IPS match
contig_16	gene03669	229066	234078	2.92571	gene03671	1366	---NA---	no GO terms	no GO terms
contig_16	gene03672	237128	240941	3.19026	gene03672	3813	RecName: Full=Cytochrome P450 4V2; AltName: Full=Docosahexaenoic acid omega-hydroxylase CYP4V2; AltName: Full=Long-chain fatty acid omega-monooxygenase	P:oxidation-reduction process; F:iron ion binding; F:FMN binding; F:oxidoreductase activity, acting on paired donors, with incorporation or reduction of molecular oxygen; F:heme binding	P:GO:0055114; F:GO:0005506; F:GO:0010181; F:GO:0016705; F:GO:0020037	F:oxidoreductase activity; F:ion binding	F:GO:0016491; F:GO:0043167
contig_16	gene03673	248281	248637	3.19026	gene03673	356	---NA---	no IPS match	no IPS match
contig_16	gene03675	250105	252597	2.99885	gene03675	2492	---NA---	no GO terms	no GO terms
contig_16	gene03676	253307	253702	2.99885	gene03676	395	---NA---	no IPS match	no IPS match
contig_16	gene03677	255437	256590	3.26912	gene03677	1153	---NA---	no GO terms	no GO terms
contig_16	gene03678	258175	259849	3.26912	gene03678	1674	---NA---	no IPS match	no IPS match
contig_16	gene03679	263722	264483	3.91048	gene03679	761	---NA---	no GO terms	no GO terms
contig_16	gene03680	263941	264952	3.91048	gene03680	1011	---NA---	no GO terms	no GO terms
contig_16	gene03681	265212	265637	3.91048	gene03681	425	---NA---	no IPS match	no IPS match
contig_16	gene03682	266795	267145	3.91048	gene03682	350	---NA---	no GO terms	no GO terms
contig_16	gene03683	270491	271459	3.91048	gene03683	968	---NA---	no GO terms	no GO terms
contig_16	gene03684	272894	273408	3.91048	gene03684	514	---NA---	no IPS match	no IPS match
contig_16	gene03685	274987	279369	3.91048	gene03685	4382	---NA---	no IPS match	no IPS match
contig_16	gene03686	281213	281811	3.70578	gene03686	598	---NA---	no IPS match	no IPS match
contig_16	gene03687	286415	287680	3.61899	gene03687	1265	RecName: Full=Putative tartrate transporter	no GO terms	no GO terms	P:vesicle-mediated transport; F:transmembrane transporter activity; C:plasma membrane	P:GO:0016192; F:GO:0022857; C:GO:0005886
contig_16	gene03688	289152	289997	3.61899	gene03688	845	---NA---	no IPS match	no IPS match
contig_16	gene03689	292368	292965	3.61899	gene03689	597	---NA---	no GO terms	no GO terms
contig_16	gene03690	296333	297973	3.61899	gene03690	1640	---NA---	no GO terms	no GO terms
contig_16	gene03691	298045	300191	3.61899	gene03691	2146	---NA---	no GO terms	no GO terms
contig_16	gene03692	300520	303511	3.61899	gene03692	2991	---NA---	no GO terms	no GO terms
contig_16	gene03694	319291	323125	3.66415	gene03694	3834	---NA---	no IPS match	no IPS match
contig_16	gene03695	321900	322550	3.66415	gene03695	650	---NA---	no GO terms	no GO terms
contig_16	gene03713	375887	376682	2.38921	gene03713	795	---NA---	no IPS match	no IPS match
contig_16	gene03714	377704	378246	2.38921	gene03714	542	---NA---	no GO terms	no GO terms
contig_16	gene03739	459675	461465	3.59019	gene03738	2105	---NA---	no GO terms	no GO terms
contig_16	gene03740	460083	460394	3.59019	gene03739	1790	---NA---	no IPS match	no IPS match
contig_16	gene03741	461501	462085	3.59019	gene03740	311	---NA---	no IPS match	no IPS match
contig_16	gene03742	462642	465442	3.59019	gene03741	584	RecName: Full=Uncharacterized secreted protein ARB_07466; Flags: Precursor	no IPS match	no IPS match	C:extracellular region	C:GO:0005576
contig_16	gene03738	457353	459458	3.59019	gene03742	2800	---NA---	no GO terms	no GO terms
contig_16	gene03759	521628	521882	3.55112	gene03759	254	---NA---	no IPS match	no IPS match
contig_16	gene03760	523468	525840	3.55112	gene03760	2372	RecName: Full=Probable endo-1,3(4)-beta-glucanase ARB_01444; Short=Endo-1,3-beta-glucanase; Short=Endo-1,4-beta-glucanase; AltName: Full=Laminarinase; Flags: Precursor	F:glucan endo-1,3-beta-glucanase activity, C-3 substituted reducing group	F:GO:0052861	F:hydrolase activity, acting on glycosyl bonds	F:GO:0016798	Endo-1,3(4)-beta-glucanase	EC:3.2.1.6
contig_16	gene03762	546400	546759	3.6693	gene03761	3621	RecName: Full=Non-canonical non-ribosomal peptide synthetase FUB8; AltName: Full=Fusaric acid biosynthesis protein 8	no GO terms	no GO terms	P:biological_process; F:molecular_function	P:GO:0008150; F:GO:0003674
contig_16	gene03763	548162	549666	3.6693	gene03762	359	---NA---	no IPS match	no IPS match
contig_16	gene03764	552459	554322	3.6693	gene03763	1504	---NA---	no GO terms	no GO terms
contig_16	gene03766	558449	558993	3.6693	gene03764	1863	---NA---	no GO terms	no GO terms
contig_16	gene03767	560553	563256	3.6693	gene03765	2737	RecName: Full=Sucrose transport protein SUT4; AltName: Full=Sucrose permease 4; AltName: Full=Sucrose transporter 4; Short=OsSUT4; AltName: Full=Sucrose-proton symporter 4	no GO terms	no GO terms	F:transmembrane transporter activity; C:cellular_component	F:GO:0022857; C:GO:0005575
contig_16	gene03768	576129	576545	3.6693	gene03766	544	---NA---	no IPS match	no IPS match
contig_16	gene03769	577161	577982	3.6693	gene03767	2703	RecName: Full=Probable endo-1,3(4)-beta-glucanase ARB_01444; Short=Endo-1,3-beta-glucanase; Short=Endo-1,4-beta-glucanase; AltName: Full=Laminarinase; Flags: Precursor	F:glucan endo-1,3-beta-glucanase activity, C-3 substituted reducing group	F:GO:0052861	F:hydrolase activity, acting on glycosyl bonds	F:GO:0016798	Endo-1,3(4)-beta-glucanase	EC:3.2.1.6
contig_16	gene03770	579261	580138	3.6693	gene03768	416	---NA---	no GO terms	no GO terms
contig_16	gene03771	583169	585118	3.6693	gene03769	821	RecName: Full=Microtubule-associated serine/threonine-protein kinase 3	P:protein phosphorylation; F:protein kinase activity; F:ATP binding	P:GO:0006468; F:GO:0004672; F:GO:0005524	P:cellular protein modification process; F:kinase activity; F:ion binding	P:GO:0006464; F:GO:0016301; F:GO:0043167
contig_16	gene03772	586053	588264	3.6693	gene03770	877	---NA---	no GO terms	no GO terms
contig_16	gene03773	588529	588810	3.6693	gene03771	1949	---NA---	no GO terms	no GO terms
contig_16	gene03761	540059	543680	3.6693	gene03772	2211	---NA---	no GO terms	no GO terms
contig_16	gene03765	555627	558364	3.6693	gene03773	281	---NA---	no IPS match	no IPS match
contig_16	gene03774	591764	593010	2.75506	gene03774	1246	RecName: Full=High-affinity nickel-transport protein NixA	P:nickel cation transmembrane transport; F:nickel cation transmembrane transporter activity; C:integral component of plasma membrane	P:GO:0035444; F:GO:0015099; C:GO:0005887	F:transmembrane transporter activity; C:plasma membrane	F:GO:0022857; C:GO:0005886
contig_16	gene03775	593647	594042	2.75506	gene03775	395	---NA---	no IPS match	no IPS match
contig_16	gene03776	594653	596753	2.75506	gene03776	2100	RecName: Full=Autophagy-related protein 22	no GO terms	no GO terms	C:vacuole	C:GO:0005773
contig_16	gene03778	599406	600932	2.61038	gene03778	1526	---NA---	no GO terms	no GO terms
contig_16	gene03780	617275	618116	3.36154	gene03780	841	---NA---	no GO terms	no GO terms
contig_16	gene03781	619111	620560	3.36154	gene03781	1449	RecName: Full=Satratoxin biosynthesis SC1 cluster protein 4	no GO terms	no GO terms	C:membrane; C:integral component of membrane	C:GO:0016020; C:GO:0016021
contig_16	gene03782	631200	631550	2.92895	gene03782	350	---NA---	no GO terms	no GO terms
contig_16	gene03783	632008	634004	3.66768	gene03783	1996	RecName: Full=L-threonine 3-dehydrogenase; Short=TDH	P:oxidation-reduction process	P:GO:0055114	P:biological_process	P:GO:0008150
contig_16	gene03784	635202	637317	3.66768	gene03784	2115	RecName: Full=Probable 1,4-beta-D-glucan cellobiohydrolase C; AltName: Full=Beta-glucancellobiohydrolase C; AltName: Full=Exocellobiohydrolase C; AltName: Full=Exoglucanase C; Flags: Precursor	no GO terms	no GO terms	P:carbohydrate metabolic process; P:catabolic process; F:hydrolase activity, acting on glycosyl bonds; C:extracellular region	P:GO:0005975; P:GO:0009056; F:GO:0016798; C:GO:0005576	Cellulose 1,4-beta-cellobiosidase (non-reducing end)	EC:3.2.1.91
contig_16	gene03799	664191	664967	1.63149	gene03799	776	---NA---	P:glutathione metabolic process; F:protein binding	P:GO:0006749; F:GO:0005515	P:sulfur compound metabolic process; P:cellular nitrogen compound metabolic process; F:molecular_function	P:GO:0006790; P:GO:0034641; F:GO:0003674
contig_16	gene03800	665396	666757	3.66735	gene03800	1361	---NA---	no GO terms	no GO terms
contig_16	gene03801	667271	668658	3.66735	gene03801	1387	RecName: Full=Endochitinase 1; AltName: Full=Chitinase 1; Flags: Precursor	P:carbohydrate metabolic process; F:hydrolase activity, hydrolyzing O-glycosyl compounds	P:GO:0005975; F:GO:0004553	P:carbohydrate metabolic process; F:hydrolase activity, acting on glycosyl bonds	P:GO:0005975; F:GO:0016798
contig_16	gene03802	669312	669611	1.24881	gene03802	299	---NA---	no GO terms	no GO terms
contig_16	gene03808	684317	684805	3.8891	gene03808	488	---NA---	no IPS match	no IPS match
contig_16	gene03809	685318	685658	3.8891	gene03809	340	---NA---	no IPS match	no IPS match
contig_16	gene03810	686003	687652	3.8891	gene03810	1649	RecName: Full=Carboxypeptidase 2; AltName: Full=Carboxypeptidase M14B; AltName: Full=Carboxypeptidase MCPB; Flags: Precursor	P:proteolysis; F:metallocarboxypeptidase activity; F:zinc ion binding	P:GO:0006508; F:GO:0004181; F:GO:0008270	F:peptidase activity; F:ion binding	F:GO:0008233; F:GO:0043167	Glutamate carboxypeptidase; Metallocarboxypeptidase D; Carboxypeptidase E; Glutamate carboxypeptidase II; Acting on peptide bonds (peptidases); Carboxypeptidase B; Carboxypeptidase A; Tubulinyl-Tyr carboxypeptidase; Alanine carboxypeptidase; Gly-Xaa carboxypeptidase; Lysine carboxypeptidase	EC:3.4.17.11; EC:3.4.17.22; EC:3.4.17.10; EC:3.4.17.21; EC:3.4.17; EC:3.4.17.2; EC:3.4.17.1; EC:3.4.17.17; EC:3.4.17.6; EC:3.4.17.4; EC:3.4.17.3
contig_16	gene03811	688275	690972	3.8891	gene03811	2697	RecName: Full=N-acetylglucosamine-6-sulfatase; AltName: Full=Glucosamine-6-sulfatase; Short=G6S; Flags: Precursor	F:catalytic activity; F:sulfuric ester hydrolase activity	F:GO:0003824; F:GO:0008484	F:molecular_function	F:GO:0003674
contig_16	gene03812	705676	706023	3.8891	gene03812	347	---NA---	no IPS match	no IPS match
contig_16	gene03813	706745	707629	3.8891	gene03813	884	RecName: Full=Probable cutinase 1; AltName: Full=Cutin hydrolase 1; Flags: Precursor	F:hydrolase activity; F:cutinase activity; C:extracellular region	F:GO:0016787; F:GO:0050525; C:GO:0005576	F:molecular_function; C:extracellular region	F:GO:0003674; C:GO:0005576	Cutinase; Carboxylesterase	EC:3.1.1.74; EC:3.1.1.1
contig_16	gene03814	711967	712891	3.8891	gene03814	924	---NA---	no GO terms	no GO terms
contig_16	gene03815	749224	749562	3.25699	gene03815	338	---NA---	no IPS match	no IPS match
contig_16	gene03816	759373	767990	3.16708	gene03816	8617	RecName: Full=ATP-dependent DNA helicase Q1; AltName: Full=DNA-dependent ATPase Q1; AltName: Full=RecQ protein-like 1	F:nucleic acid binding; F:ATP binding	F:GO:0003676; F:GO:0005524	F:ion binding	F:GO:0043167
contig_17	gene03817	5287	6869	3.13874	gene03817	1582	RecName: Full=Cytochrome P450 monooxygenase adrA; AltName: Full=Andrastin A biosynthesis cluster protein A	P:oxidation-reduction process; F:iron ion binding; F:oxidoreductase activity, acting on paired donors, with incorporation or reduction of molecular oxygen; F:heme binding	P:GO:0055114; F:GO:0005506; F:GO:0016705; F:GO:0020037	F:oxidoreductase activity; F:ion binding	F:GO:0016491; F:GO:0043167
contig_17	gene03818	12406	12762	3.29819	gene03818	356	---NA---	no GO terms	no GO terms
contig_17	gene03819	14652	16683	3.29819	gene03819	2031	RecName: Full=Chitooligosaccharide deacetylase; AltName: Full=Nodulation protein B	P:carbohydrate metabolic process; F:catalytic activity; F:chitin binding; F:hydrolase activity, acting on carbon-nitrogen (but not peptide) bonds	P:GO:0005975; F:GO:0003824; F:GO:0008061; F:GO:0016810	P:carbohydrate metabolic process; F:hydrolase activity, acting on carbon-nitrogen (but not peptide) bonds	P:GO:0005975; F:GO:0016810
contig_17	gene03830	44875	45606	3.64938	gene03830	731	---NA---	no GO terms	no GO terms
contig_17	gene03831	48587	48808	3.64938	gene03831	221	---NA---	no GO terms	no GO terms
contig_17	gene03832	78383	78592	3.31955	gene03832	209	---NA---	no IPS match	no IPS match
contig_17	gene03833	79710	80088	3.31955	gene03833	378	---NA---	no IPS match	no IPS match
contig_17	gene03834	83346	84344	3.31955	gene03834	998	RecName: Full=Isoleucine--tRNA ligase; AltName: Full=Isoleucyl-tRNA synthetase; Short=IleRS	no IPS match	no IPS match	P:tRNA metabolic process; P:translation; P:cellular amino acid metabolic process; F:ligase activity; F:enzyme binding; F:ion binding; C:cytosol; C:protein-containing complex	P:GO:0006399; P:GO:0006412; P:GO:0006520; F:GO:0016874; F:GO:0019899; F:GO:0043167; C:GO:0005829; C:GO:0032991	Isoleucine--tRNA ligase	EC:6.1.1.5
contig_17	gene03835	85182	85980	3.31955	gene03835	798	---NA---	no GO terms	no GO terms
contig_17	gene03836	86841	87179	3.31955	gene03836	338	---NA---	no GO terms	no GO terms
contig_17	gene03837	88838	90446	3.31955	gene03837	1608	---NA---	no IPS match	no IPS match
contig_17	gene03838	91663	91971	3.31955	gene03838	308	---NA---	no IPS match	no IPS match
contig_17	gene03840	96720	97037	3.34046	gene03839	2065	RecName: Full=Cyclomaltodextrin glucanotransferase; AltName: Full=Cyclodextrin-glycosyltransferase; Short=CGTase; Flags: Precursor	no GO terms	no GO terms	P:carbohydrate metabolic process; F:hydrolase activity, acting on glycosyl bonds; C:vacuole; C:endoplasmic reticulum	P:GO:0005975; F:GO:0016798; C:GO:0005773; C:GO:0005783	Glucan 1,4-alpha-glucosidase	EC:3.2.1.3
contig_17	gene03841	98553	101809	3.34046	gene03840	317	RecName: Full=Cyclomaltodextrin glucanotransferase; AltName: Full=Cyclodextrin-glycosyltransferase; Short=CGTase; Flags: Precursor	F:carbohydrate binding; F:starch binding	F:GO:0030246; F:GO:2001070	F:molecular_function	F:GO:0003674
contig_17	gene03842	101135	101377	3.34046	gene03841	3256	RecName: Full=Alpha-amylase 1; AltName: Full=1,4-alpha-D-glucan glucanohydrolase 1; Flags: Precursor	P:carbohydrate metabolic process; F:catalytic activity; F:carbohydrate binding; F:starch binding	P:GO:0005975; F:GO:0003824; F:GO:0030246; F:GO:2001070	P:carbohydrate metabolic process; F:molecular_function	P:GO:0005975; F:GO:0003674
contig_17	gene03839	96438	98503	3.34046	gene03842	242	---NA---	no IPS match	no IPS match
contig_17	gene03843	121865	124964	3.50091	gene03843	3099	---NA---	no GO terms	no GO terms
contig_17	gene03844	125421	126525	3.50091	gene03844	1104	RecName: Full=Gentisate 1,2-dioxygenase; Short=GDO; AltName: Full=Naphthalene degradation protein I	no GO terms	no GO terms	P:catabolic process; F:oxidoreductase activity	P:GO:0009056; F:GO:0016491	Acting on single donors with incorporation of molecular oxygen (oxygenases). The oxygen incorporated need not be derived from O(2); Gentisate 1,2-dioxygenase	EC:1.13.11; EC:1.13.11.4
contig_17	gene03845	126855	127915	3.50091	gene03845	1060	RecName: Full=Ureidoglycolate lyase; Short=UGL; AltName: Full=Ureidoglycolase; AltName: Full=Ureidoglycolatase; AltName: Full=Ureidoglycolate hydrolase	F:catalytic activity	F:GO:0003824	F:molecular_function	F:GO:0003674
contig_17	gene03847	132635	133001	3.2735	gene03846	2010	RecName: Full=Lignostilbene-alpha,beta-dioxygenase isozyme III; Short=LSD-III	P:oxidation-reduction process; F:oxidoreductase activity, acting on single donors with incorporation of molecular oxygen, incorporation of two atoms of oxygen	P:GO:0055114; F:GO:0016702	F:oxidoreductase activity	F:GO:0016491	Acting on single donors with incorporation of molecular oxygen (oxygenases). The oxygen incorporated need not be derived from O(2)	EC:1.13.11
contig_17	gene03848	133997	135830	3.2735	gene03847	366	---NA---	no GO terms	no GO terms
contig_17	gene03850	150762	151917	3.2735	gene03848	1833	RecName: Full=6-hydroxynicotinate 3-monooxygenase; Short=6-HNA monooxygenase; Flags: Precursor	no GO terms	no GO terms	P:pathogenesis; P:aromatic compound catabolic process; P:oxidation-reduction process; F:monooxygenase activity; F:oxidoreductase activity; F:3-hydroxybenzoate 6-monooxygenase activity; F:6-hydroxynicotinate 3-monooxygenase activity; F:FAD binding; F:2-heptyl-3-hydroxy-4(1H)-quinolone synthase activity	P:GO:0009405; P:GO:0019439; P:GO:0055114; F:GO:0004497; F:GO:0016491; F:GO:0018669; F:GO:0043731; F:GO:0071949; F:GO:0102164
contig_17	gene03849	145341	147613	3.2735	gene03849	2272	RecName: Full=Flavin-dependent halogenase malA; AltName: Full=Malbrancheamide biosynthesis cluster protein A	no GO terms	no GO terms	F:oxidoreductase activity	F:GO:0016491
contig_17	gene03846	129840	131850	3.2735	gene03850	1155	RecName: Full=2-oxoglutarate-dependent dioxygenase lolO1; AltName: Full=Loline biosynthesis cluster 1 protein O	P:oxidation-reduction process; F:oxidoreductase activity	P:GO:0055114; F:GO:0016491	F:oxidoreductase activity	F:GO:0016491
contig_17	gene03851	153331	154026	3.82653	gene03851	695	---NA---	no GO terms	no GO terms
contig_17	gene03852	154558	155940	3.82653	gene03852	1382	RecName: Full=Adhesive plaque matrix protein; AltName: Full=Foot protein 1; AltName: Full=MEFP1; AltName: Full=Polyphenolic adhesive protein	no GO terms	no GO terms	C:extracellular region	C:GO:0005576
contig_17	gene03853	155653	162834	3.82653	gene03853	7181	---NA---	no GO terms	no GO terms
contig_17	gene03854	161398	161730	3.5025	gene03854	332	---NA---	no IPS match	no IPS match
contig_17	gene03855	161808	162299	3.5025	gene03855	491	---NA---	no IPS match	no IPS match
contig_17	gene03856	170625	171754	3.03946	gene03856	1129	---NA---	no IPS match	no IPS match
contig_17	gene03857	176832	178299	3.03946	gene03857	1467	---NA---	no GO terms	no GO terms
contig_17	gene03858	179673	180212	3.03946	gene03858	539	---NA---	no IPS match	no IPS match
contig_17	gene03859	180750	181723	3.03946	gene03859	973	RecName: Full=Uncharacterized oxidoreductase DltE	P:oxidation-reduction process; F:oxidoreductase activity	P:GO:0055114; F:GO:0016491	F:oxidoreductase activity	F:GO:0016491
contig_17	gene03861	195897	196166	3.73976	gene03861	269	---NA---	no IPS match	no IPS match
contig_17	gene03862	197129	197467	3.73976	gene03862	338	---NA---	no IPS match	no IPS match
contig_17	gene03863	197998	198381	3.73976	gene03863	383	---NA---	no GO terms	no GO terms
contig_17	gene03864	199602	200672	3.73976	gene03864	1070	RecName: Full=Cyclochlorotine biosynthesis protein O	P:mycotoxin biosynthetic process	P:GO:0043386	P:biosynthetic process; P:secondary metabolic process	P:GO:0009058; P:GO:0019748
contig_17	gene03865	201672	202843	3.73976	gene03865	1171	RecName: Full=Cyclochlorotine biosynthesis protein O	P:mycotoxin biosynthetic process	P:GO:0043386	P:biosynthetic process; P:secondary metabolic process	P:GO:0009058; P:GO:0019748
contig_17	gene03866	203087	204213	3.73976	gene03866	1126	---NA---	no IPS match	no IPS match
contig_17	gene03867	207077	208301	3.98427	gene03867	1224	RecName: Full=Probable 1-alkyl-2-acetylglycerophosphocholine esterase; Flags: Precursor	P:lipid catabolic process; F:1-alkyl-2-acetylglycerophosphocholine esterase activity	P:GO:0016042; F:GO:0003847	P:lipid metabolic process; P:catabolic process; F:molecular_function	P:GO:0006629; P:GO:0009056; F:GO:0003674	1-alkyl-2-acetylglycerophosphocholine esterase; Carboxylesterase	EC:3.1.1.47; EC:3.1.1.1
contig_17	gene03868	214378	215617	3.98427	gene03868	1239	RecName: Full=Hydroxylase/desaturase asaB; AltName: Full=Aspergillic acid biosynthesis cluster protein B	F:oxidoreductase activity	F:GO:0016491	F:oxidoreductase activity	F:GO:0016491
contig_17	gene03869	215808	216113	3.98427	gene03869	305	---NA---	no GO terms	no GO terms
contig_17	gene03870	217598	217847	3.98427	gene03870	249	---NA---	no GO terms	no GO terms
contig_17	gene03871	219400	221952	3.11074	gene03871	2552	RecName: Full=Heterokaryon incompatibility protein 6, OR allele; Short=Het-6(OR)	no GO terms	no GO terms
contig_17	gene03872	222306	224549	3.11074	gene03872	2243	RecName: Full=Pendrin; AltName: Full=Sodium-independent chloride/iodide transporter; AltName: Full=Solute carrier family 26 member 4	P:sulfate transport; P:transmembrane transport; F:secondary active sulfate transmembrane transporter activity; F:sulfate transmembrane transporter activity; C:membrane; C:integral component of membrane	P:GO:0008272; P:GO:0055085; F:GO:0008271; F:GO:0015116; C:GO:0016020; C:GO:0016021	F:transmembrane transporter activity; C:cellular_component	F:GO:0022857; C:GO:0005575
contig_17	gene03875	236933	238254	3.77079	gene03875	1321	RecName: Full=Taurine hydroxylase-like protein SAT17; AltName: Full=Satratoxin biosynthesis SC3 cluster protein 17	P:oxidation-reduction process; F:oxidoreductase activity	P:GO:0055114; F:GO:0016491	F:oxidoreductase activity	F:GO:0016491
contig_17	gene03876	242731	245545	3.77079	gene03876	2814	RecName: Full=Putative tartrate transporter	P:transmembrane transport; F:transmembrane transporter activity	P:GO:0055085; F:GO:0022857	F:transmembrane transporter activity	F:GO:0022857
contig_17	gene03877	249260	250781	3.77079	gene03877	1521	---NA---	no GO terms	no GO terms
contig_17	gene03878	301864	305130	1.93099	gene03878	3266	---NA---	no IPS match	no IPS match
contig_17	gene03879	305766	306838	2.96303	gene03879	1072	---NA---	no IPS match	no IPS match
contig_17	gene03880	307547	309060	2.96303	gene03880	1513	---NA---	no GO terms	no GO terms
contig_17	gene03882	316972	317568	3.74807	gene03881	4758	RecName: Full=ABC multidrug transporter atrF	P:transmembrane transport; F:ATP binding; F:ATPase activity; F:ATPase-coupled transmembrane transporter activity; C:membrane; C:integral component of membrane	P:GO:0055085; F:GO:0005524; F:GO:0016887; F:GO:0042626; C:GO:0016020; C:GO:0016021	F:ATPase activity; F:transmembrane transporter activity; F:ion binding; C:cellular_component	F:GO:0016887; F:GO:0022857; F:GO:0043167; C:GO:0005575	Adenosinetriphosphatase; Nucleoside-triphosphate phosphatase	EC:3.6.1.3; EC:3.6.1.15
contig_17	gene03883	317882	319973	3.74807	gene03882	596	---NA---	no GO terms	no GO terms
contig_17	gene03884	324170	325062	3.74807	gene03883	2091	RecName: Full=Acid sphingomyelinase-like phosphodiesterase 3a; Short=ASM-like phosphodiesterase 3a; Flags: Precursor	F:hydrolase activity	F:GO:0016787	F:molecular_function	F:GO:0003674
contig_17	gene03881	310676	315434	3.74807	gene03884	892	RecName: Full=Norsolorinic acid ketoreductase nor1; AltName: Full=Dothistromin biosynthesis ketoreductase nor1; AltName: Full=Short chain dehydrogenase nor1	P:oxidation-reduction process	P:GO:0055114	P:biological_process	P:GO:0008150
contig_17	gene03886	329278	330174	3.01911	gene03885	1632	---NA---	no GO terms	no GO terms
contig_17	gene03887	331340	335700	3.01911	gene03886	896	RecName: Full=Uncharacterized protein Mb2261	no GO terms	no GO terms	C:plasma membrane; C:membrane; C:integral component of membrane	C:GO:0005886; C:GO:0016020; C:GO:0016021
contig_17	gene03885	326259	327891	3.01911	gene03887	4360	---NA---	no GO terms	no GO terms
contig_17	gene03891	353838	355333	3.11112	gene03891	1495	RecName: Full=2-oxoglutarate-dependent ethylene/succinate-forming enzyme; Short=EFE; Short=Ethylene-forming enzyme; AltName: Full=2-oxoglutarate dioxygenase (ethylene-forming); AltName: Full=2-oxoglutarate/L-arginine monooxygenase/decarboxylase (succinate-forming)	no GO terms	no GO terms	P:ethylene biosynthetic process; P:oxidation-reduction process; F:oxidoreductase activity; F:metal ion binding; F:dioxygenase activity; F:2-oxoglutarate oxygenase/decarboxylase (ethylene-forming) activity	P:GO:0009693; P:GO:0055114; F:GO:0016491; F:GO:0046872; F:GO:0051213; F:GO:0102276
contig_17	gene03894	357718	358074	3.47302	gene03894	356	---NA---	no GO terms	no GO terms
contig_17	gene03895	359464	360062	3.47302	gene03895	598	---NA---	no IPS match	no IPS match
contig_17	gene03896	363130	363533	3.47302	gene03896	403	---NA---	no IPS match	no IPS match
contig_17	gene03897	364901	366754	3.47302	gene03897	1853	---NA---	no GO terms	no GO terms
contig_17	gene03898	368298	369664	3.47302	gene03898	1366	RecName: Full=MFS transporter asaE; AltName: Full=Aspergillic acid biosynthesis cluster protein E	no GO terms	no GO terms	P:riboflavin transport; P:transmembrane transport; F:transmembrane transporter activity; F:riboflavin transmembrane transporter activity; C:plasma membrane; C:membrane; C:integral component of membrane; C:integral component of fungal-type vacuolar membrane	P:GO:0032218; P:GO:0055085; F:GO:0022857; F:GO:0032217; C:GO:0005886; C:GO:0016020; C:GO:0016021; C:GO:0071627
contig_17	gene03899	398606	398938	3.20503	gene03899	332	---NA---	no GO terms	no GO terms
contig_17	gene03900	410013	412011	3.59123	gene03900	1998	---NA---	no GO terms	no GO terms
contig_17	gene03901	414671	415048	3.59123	gene03901	377	---NA---	no IPS match	no IPS match
contig_17	gene03902	419849	420976	2.40255	gene03902	1127	RecName: Full=Unsaturated rhamnogalacturonyl hydrolase YesR; Short=URH	P:carbohydrate metabolic process	P:GO:0005975	P:carbohydrate metabolic process	P:GO:0005975
contig_17	gene03903	421589	422014	2.40255	gene03903	425	---NA---	no GO terms	no GO terms
contig_17	gene03904	422244	423938	2.40255	gene03904	1694	RecName: Full=Glycerophosphoinositol permease 1; AltName: Full=Glycerophosphodiester transporter GIT1	P:transmembrane transport; F:transmembrane transporter activity; C:integral component of membrane	P:GO:0055085; F:GO:0022857; C:GO:0016021	F:transmembrane transporter activity; C:cellular_component	F:GO:0022857; C:GO:0005575
contig_17	gene03921	459327	460205	3.60357	gene03921	878	---NA---	no IPS match	no IPS match
contig_17	gene03922	461176	461613	3.60357	gene03922	437	---NA---	no GO terms	no GO terms
contig_17	gene03923	461999	462805	3.60357	gene03923	806	RecName: Full=Esterase FUS5; AltName: Full=Fusarin biosynthesis protein 5	no GO terms	no GO terms	P:biosynthetic process; P:secondary metabolic process; P:small molecule metabolic process	P:GO:0009058; P:GO:0019748; P:GO:0044281
contig_17	gene03935	499905	500320	3.93275	gene03935	415	RecName: Full=Hydrophobin-like protein MPG1; Flags: Precursor	no IPS match	no IPS match	F:structural molecule activity; C:extracellular region; C:cell wall	F:GO:0005198; C:GO:0005576; C:GO:0005618
contig_17	gene03936	502614	504685	3.93275	gene03936	2071	RecName: Full=Efflux pump DEP3; AltName: Full=Depudecin biosynthesis cluster protein 3	P:transmembrane transport; F:transmembrane transporter activity	P:GO:0055085; F:GO:0022857	F:transmembrane transporter activity	F:GO:0022857
contig_17	gene03937	506616	506912	3.93275	gene03937	296	---NA---	no IPS match	no IPS match
contig_17	gene03938	507930	509382	3.93275	gene03938	1452	---NA---	no GO terms	no GO terms
contig_17	gene03939	508932	509378	3.93275	gene03939	446	---NA---	no GO terms	no GO terms
contig_17	gene03940	512247	513015	3.93275	gene03940	768	---NA---	no IPS match	no IPS match
contig_17	gene03941	513443	513835	3.93275	gene03941	392	---NA---	no IPS match	no IPS match
contig_17	gene03942	524694	527333	3.72666	gene03942	2639	RecName: Full=L-threonine dehydratase biosynthetic IlvA; AltName: Full=Threonine deaminase	P:transsulfuration; F:catalytic activity; F:pyridoxal phosphate binding	P:GO:0019346; F:GO:0003824; F:GO:0030170	P:cellular amino acid metabolic process; P:sulfur compound metabolic process; F:ion binding	P:GO:0006520; P:GO:0006790; F:GO:0043167
contig_17	gene03943	527936	528835	3.72666	gene03943	899	RecName: Full=Acetyltransferase; AltName: Full=Satratoxin biosynthesis SC3 cluster protein 19	no GO terms	no GO terms	F:N-acetyltransferase activity; F:transferase activity; F:transferase activity, transferring acyl groups	F:GO:0008080; F:GO:0016740; F:GO:0016746
contig_17	gene03963	587924	588268	3.36696	gene03963	344	---NA---	no IPS match	no IPS match
contig_17	gene03964	592059	593540	3.74716	gene03964	1481	---NA---	no IPS match	no IPS match
contig_17	gene03965	594128	594484	3.74716	gene03965	356	---NA---	no IPS match	no IPS match
contig_17	gene03966	595215	595544	3.74716	gene03966	329	---NA---	no GO terms	no GO terms
contig_17	gene03967	598215	600313	3.74716	gene03967	2098	RecName: Full=MFS-type efflux pump MFS1	P:transmembrane transport; F:transmembrane transporter activity	P:GO:0055085; F:GO:0022857	F:transmembrane transporter activity	F:GO:0022857
contig_17	gene03968	600701	601643	3.74716	gene03968	942	RecName: Full=3-oxoacyl-[acyl-carrier-protein] reductase FabG; AltName: Full=3-ketoacyl-acyl carrier protein reductase; AltName: Full=Beta-Ketoacyl-acyl carrier protein reductase; AltName: Full=Beta-ketoacyl-ACP reductase	P:oxidation-reduction process	P:GO:0055114	P:biological_process	P:GO:0008150
contig_17	gene03969	602353	603954	3.74716	gene03969	1601	RecName: Full=Acetyltransferase adrJ; AltName: Full=Andrastin A biosynthesis cluster protein J	no GO terms	no GO terms	P:pathogenesis; P:terpenoid biosynthetic process; P:antibiotic biosynthetic process; F:transferase activity; F:transferase activity, transferring acyl groups; F:transferase activity, transferring acyl groups other than amino-acyl groups; C:nucleus	P:GO:0009405; P:GO:0016114; P:GO:0017000; F:GO:0016740; F:GO:0016746; F:GO:0016747; C:GO:0005634
contig_17	gene03970	606509	608781	3.74716	gene03970	2272	RecName: Full=Cytochrome P450 monooxygenase andK; AltName: Full=Anditomin synthesis protein K; Flags: Precursor	P:oxidation-reduction process; F:iron ion binding; F:oxidoreductase activity, acting on paired donors, with incorporation or reduction of molecular oxygen; F:heme binding	P:GO:0055114; F:GO:0005506; F:GO:0016705; F:GO:0020037	F:oxidoreductase activity; F:ion binding	F:GO:0016491; F:GO:0043167
contig_17	gene03971	608875	610855	3.74716	gene03971	1980	RecName: Full=FAD-linked oxidoreductase virI; AltName: Full=Trichoxide biosynthesis protein virI; AltName: Full=Virensol biosynthesis cluster protein I; Flags: Precursor	P:oxidation-reduction process; F:oxidoreductase activity; F:flavin adenine dinucleotide binding; F:FAD binding	P:GO:0055114; F:GO:0016491; F:GO:0050660; F:GO:0071949	F:oxidoreductase activity; F:ion binding	F:GO:0016491; F:GO:0043167
contig_17	gene03972	611378	613059	3.74716	gene03972	1681	RecName: Full=Cytochrome P450 monooxygenase adrA; AltName: Full=Andrastin A biosynthesis cluster protein A	P:oxidation-reduction process; F:iron ion binding; F:oxidoreductase activity, acting on paired donors, with incorporation or reduction of molecular oxygen; F:heme binding	P:GO:0055114; F:GO:0005506; F:GO:0016705; F:GO:0020037	F:oxidoreductase activity; F:ion binding	F:GO:0016491; F:GO:0043167
contig_17	gene03973	615142	616065	3.74716	gene03973	923	---NA---	no IPS match	no IPS match
contig_17	gene03974	616329	617390	3.74716	gene03974	1061	RecName: Full=Sterol-4-alpha-carboxylate 3-dehydrogenase, decarboxylating	P:steroid biosynthetic process; P:oxidation-reduction process; F:3-beta-hydroxy-delta5-steroid dehydrogenase activity; F:oxidoreductase activity, acting on the CH-OH group of donors, NAD or NADP as acceptor	P:GO:0006694; P:GO:0055114; F:GO:0003854; F:GO:0016616	P:lipid metabolic process; P:biosynthetic process; F:oxidoreductase activity	P:GO:0006629; P:GO:0009058; F:GO:0016491	3-beta-hydroxy-Delta(5)-steroid dehydrogenase	EC:1.1.1.145
contig_17	gene03975	618086	619605	3.74716	gene03975	1519	RecName: Full=Uncharacterized MFS-type transporter C18.02	P:transmembrane transport; F:transmembrane transporter activity	P:GO:0055085; F:GO:0022857	F:transmembrane transporter activity	F:GO:0022857
contig_17	gene03976	619846	620424	3.74716	gene03976	578	---NA---	no GO terms	no GO terms
contig_17	gene03977	621230	622392	3.74716	gene03977	1162	RecName: Full=Lactoylglutathione lyase; AltName: Full=Aldoketomutase; AltName: Full=Glyoxalase I; Short=Glx I; AltName: Full=Ketone-aldehyde mutase; AltName: Full=Methylglyoxalase; AltName: Full=S-D-lactoylglutathione methylglyoxal lyase	F:lactoylglutathione lyase activity; F:metal ion binding	F:GO:0004462; F:GO:0046872	F:lyase activity; F:ion binding	F:GO:0016829; F:GO:0043167	Lactoylglutathione lyase	EC:4.4.1.5
contig_17	gene03978	622768	624764	3.74716	gene03978	1996	RecName: Full=Cytochrome P450 monooxygenase adrA; AltName: Full=Andrastin A biosynthesis cluster protein A	P:oxidation-reduction process; F:iron ion binding; F:oxidoreductase activity, acting on paired donors, with incorporation or reduction of molecular oxygen; F:heme binding	P:GO:0055114; F:GO:0005506; F:GO:0016705; F:GO:0020037	F:oxidoreductase activity; F:ion binding	F:GO:0016491; F:GO:0043167
contig_17	gene03979	625440	626337	3.74716	gene03979	897	---NA---	no IPS match	no IPS match
contig_17	gene03980	627410	629976	3.74716	gene03980	2566	RecName: Full=Cytochrome P450 7A1; AltName: Full=24-hydroxycholesterol 7-alpha-hydroxylase; AltName: Full=CYPVII; AltName: Full=Cholesterol 7-alpha-hydroxylase; AltName: Full=Cholesterol 7-alpha-monooxygenase	P:oxidation-reduction process; F:monooxygenase activity; F:iron ion binding; F:oxidoreductase activity, acting on paired donors, with incorporation or reduction of molecular oxygen; F:heme binding	P:GO:0055114; F:GO:0004497; F:GO:0005506; F:GO:0016705; F:GO:0020037	F:oxidoreductase activity; F:ion binding	F:GO:0016491; F:GO:0043167
contig_17	gene03981	631601	633070	3.74716	gene03981	1469	RecName: Full=Cytochrome P450 monooxygenase BOA4; AltName: Full=Botcinic acid biosynthesis cluster A protein 4	P:oxidation-reduction process; F:monooxygenase activity; F:iron ion binding; F:oxidoreductase activity, acting on paired donors, with incorporation or reduction of molecular oxygen; F:heme binding	P:GO:0055114; F:GO:0004497; F:GO:0005506; F:GO:0016705; F:GO:0020037	F:oxidoreductase activity; F:ion binding	F:GO:0016491; F:GO:0043167
contig_17	gene03982	634228	635163	3.36475	gene03982	935	---NA---	no GO terms	no GO terms
contig_17	gene03983	635284	637588	3.36475	gene03983	2304	RecName: Full=ATP-dependent DNA helicase RecQ	F:nucleic acid binding; F:ATP binding	F:GO:0003676; F:GO:0005524	F:ion binding	F:GO:0043167
contig_17	gene03986	663318	664537	3.23214	gene03985	1656	---NA---	no GO terms	no GO terms
contig_17	gene03985	653860	655516	3.23214	gene03986	1219	RecName: Full=ATP-dependent DNA helicase Q1; AltName: Full=DNA-dependent ATPase Q1; AltName: Full=RecQ protein-like 1	F:nucleic acid binding; F:ATP binding	F:GO:0003676; F:GO:0005524	F:ion binding	F:GO:0043167
contig_18	gene03987	10207	10893	3.52917	gene03987	686	---NA---	no GO terms	no GO terms
contig_18	gene03988	12340	13523	3.52917	gene03988	1183	---NA---	no IPS match	no IPS match
contig_18	gene03989	18732	20465	3.2458	gene03989	1733	RecName: Full=Malformin synthetase mlfA; AltName: Full=Malformin biosynthesis cluster protein A; AltName: Full=Nonribosomal peptide synthetase mlfA	F:catalytic activity	F:GO:0003824	F:molecular_function	F:GO:0003674
contig_18	gene03992	36124	37324	3.01521	gene03992	1200	RecName: Full=2-oxoglutarate-dependent ethylene/succinate-forming enzyme; Short=EFE; Short=Ethylene-forming enzyme; AltName: Full=2-oxoglutarate dioxygenase (ethylene-forming); AltName: Full=2-oxoglutarate/L-arginine monooxygenase/decarboxylase (succinate-forming)	no GO terms	no GO terms	C:cellular_component	C:GO:0005575
contig_18	gene03993	37862	38841	3.01521	gene03993	979	RecName: Full=Pyrroline-5-carboxylate reductase; Short=P5C reductase; Short=P5CR; AltName: Full=PCA reductase	no GO terms	no GO terms	P:cellular amino acid metabolic process; P:biosynthetic process; C:cellular_component	P:GO:0006520; P:GO:0009058; C:GO:0005575
contig_18	gene03994	38868	42883	3.01521	gene03994	4015	RecName: Full=ABC multidrug transporter MDR2; AltName: Full=Multidrug resistance protein 2	P:transmembrane transport; F:ATP binding; F:ATPase-coupled transmembrane transporter activity; C:integral component of membrane	P:GO:0055085; F:GO:0005524; F:GO:0042626; C:GO:0016021	F:transmembrane transporter activity; F:ion binding; C:cellular_component	F:GO:0022857; F:GO:0043167; C:GO:0005575
contig_18	gene03998	54711	55244	3.51815	gene03998	533	---NA---	no IPS match	no IPS match
contig_18	gene03999	58181	58618	3.51815	gene03999	437	---NA---	no IPS match	no IPS match
contig_18	gene04000	61058	62576	3.51815	gene04000	1518	RecName: Full=Probable endo-beta-1,4-glucanase D; Short=Endoglucanase D; AltName: Full=Carboxymethylcellulase D; AltName: Full=Cellulase D; Flags: Precursor	no GO terms	no GO terms	P:carbohydrate metabolic process; P:catabolic process; F:molecular_function	P:GO:0005975; P:GO:0009056; F:GO:0003674
contig_18	gene04001	69402	72733	3.51815	gene04001	3331	---NA---	no GO terms	no GO terms
contig_18	gene04002	76128	79093	3.51815	gene04002	2965	RecName: Full=Unsaturated rhamnogalacturonyl hydrolase YteR; Short=URH	P:carbohydrate metabolic process	P:GO:0005975	P:carbohydrate metabolic process	P:GO:0005975
contig_18	gene04003	80036	80651	3.51815	gene04003	615	---NA---	no GO terms	no GO terms
contig_18	gene04004	80914	81504	3.51815	gene04004	590	---NA---	no GO terms	no GO terms
contig_18	gene04005	83192	84315	2.51361	gene04005	1123	RecName: Full=3-oxoacyl-[acyl-carrier-protein] reductase FabG; AltName: Full=3-ketoacyl-acyl carrier protein reductase; AltName: Full=Beta-Ketoacyl-acyl carrier protein reductase; AltName: Full=Beta-ketoacyl-ACP reductase	P:oxidation-reduction process; F:oxidoreductase activity	P:GO:0055114; F:GO:0016491	F:oxidoreductase activity	F:GO:0016491
contig_18	gene04006	85766	88400	3.34005	gene04006	2634	RecName: Full=Isoflavone reductase; Short=IFR; AltName: Full=2'-hydroxyisoflavone reductase; AltName: Full=NADPH:isoflavone oxidoreductase	no GO terms	no GO terms	P:biosynthetic process; P:secondary metabolic process; P:small molecule metabolic process; F:oxidoreductase activity	P:GO:0009058; P:GO:0019748; P:GO:0044281; F:GO:0016491
contig_18	gene04007	88896	89897	3.34005	gene04007	1001	---NA---	no GO terms	no GO terms
contig_18	gene04008	94213	94615	3.34005	gene04008	402	RecName: Full=Versicolorin B desaturase; AltName: Full=Aflatoxin biosynthesis protein L	no IPS match	no IPS match	P:aflatoxin biosynthetic process; P:oxidation-reduction process; F:monooxygenase activity; F:iron ion binding; F:oxidoreductase activity; F:oxidoreductase activity, acting on paired donors, with incorporation or reduction of molecular oxygen; F:heme binding; F:metal ion binding; C:membrane; C:integral component of membrane	P:GO:0045122; P:GO:0055114; F:GO:0004497; F:GO:0005506; F:GO:0016491; F:GO:0016705; F:GO:0020037; F:GO:0046872; C:GO:0016020; C:GO:0016021
contig_18	gene04009	99220	100128	3.34005	gene04009	908	RecName: Full=NLP effector protein 10; AltName: Full=Necrosis-inducing protein 10; AltName: Full=Nep1-like protein 10; Flags: Precursor	no GO terms	no GO terms	P:pathogenesis; C:extracellular region	P:GO:0009405; C:GO:0005576
contig_18	gene04010	101531	102720	3.34005	gene04010	1189	---NA---	C:plasma membrane	C:GO:0005886	C:plasma membrane	C:GO:0005886
contig_18	gene04011	104034	106469	3.71808	gene04011	2435	RecName: Full=Extracellular serine-rich protein ARB_03024; Flags: Precursor	no GO terms	no GO terms	C:cellular_component	C:GO:0005575
contig_18	gene04012	106446	108791	3.71808	gene04012	2345	RecName: Full=Cytochrome P450 monooxygenase abl2; AltName: Full=Abscisic acid biosynthesis cluster protein 2	P:oxidation-reduction process; F:iron ion binding; F:oxidoreductase activity, acting on paired donors, with incorporation or reduction of molecular oxygen; F:heme binding	P:GO:0055114; F:GO:0005506; F:GO:0016705; F:GO:0020037	F:oxidoreductase activity; F:ion binding	F:GO:0016491; F:GO:0043167
contig_18	gene04013	108872	112894	2.84706	gene04013	4022	RecName: Full=Y+L amino acid transporter 2; AltName: Full=Solute carrier family 7 member 6; AltName: Full=y(+)L-type amino acid transporter 2; Short=Y+LAT2; Short=y+LAT-2	P:transmembrane transport; F:transmembrane transporter activity; C:membrane	P:GO:0055085; F:GO:0022857; C:GO:0016020	F:transmembrane transporter activity; C:cellular_component	F:GO:0022857; C:GO:0005575
contig_18	gene04014	113879	114598	3.6204	gene04014	719	---NA---	no GO terms	no GO terms
contig_18	gene04015	114961	115320	3.6204	gene04015	359	---NA---	no IPS match	no IPS match
contig_18	gene04016	122138	124601	3.6204	gene04016	2463	RecName: Full=Reducing polyketide synthase FUB1; AltName: Full=Fusaric acid biosynthesis protein 1	no GO terms	no GO terms	P:secondary metabolic process; F:molecular_function	P:GO:0019748; F:GO:0003674
contig_18	gene04017	129746	130096	3.51199	gene04017	350	RecName: Full=Biotrophy-associated secreted protein 1; Flags: Precursor	no GO terms	no GO terms	C:cellular_component	C:GO:0005575
contig_18	gene04018	134000	134926	3.51199	gene04018	926	RecName: Full=Nitrogen metabolite regulation-like protein bik4; AltName: Full=Bikaverin biosynthesis protein 4	no GO terms	no GO terms
contig_18	gene04019	155961	157544	3.82875	gene04019	1583	RecName: Full=Thiol-specific monooxygenase; AltName: Full=Flavin-dependent monooxygenase	P:oxidation-reduction process; F:N,N-dimethylaniline monooxygenase activity; F:flavin adenine dinucleotide binding; F:NADP binding	P:GO:0055114; F:GO:0004499; F:GO:0050660; F:GO:0050661	F:oxidoreductase activity; F:ion binding	F:GO:0016491; F:GO:0043167	Flavin-containing monooxygenase; Acting on paired donors, with incorporation or reduction of molecular oxygen. The oxygen incorporated need not be derived from O(2)	EC:1.14.13.8; EC:1.14.13
contig_18	gene04020	158291	159877	3.82875	gene04020	1586	RecName: Full=Putative tartrate transporter	P:transmembrane transport; F:transmembrane transporter activity	P:GO:0055085; F:GO:0022857	F:transmembrane transporter activity	F:GO:0022857
contig_18	gene04021	160836	161651	3.82875	gene04021	815	RecName: Full=Alpha-ketoglutarate-dependent sulfonate dioxygenase	no GO terms	no GO terms	P:sulfur compound catabolic process; P:alkanesulfonate catabolic process; P:oxidation-reduction process; F:sulfonate dioxygenase activity; F:taurine dioxygenase activity; F:oxidoreductase activity; F:metal ion binding; F:dioxygenase activity; C:cellular_component; C:cytoplasm	P:GO:0044273; P:GO:0046306; P:GO:0055114; F:GO:0000907; F:GO:0000908; F:GO:0016491; F:GO:0046872; F:GO:0051213; C:GO:0005575; C:GO:0005737
contig_18	gene04023	179778	180083	3.59653	gene04023	305	---NA---	no IPS match	no IPS match
contig_18	gene04024	182100	192107	3.59653	gene04024	10007	---NA---	no GO terms	no GO terms
contig_18	gene04025	193280	193666	3.22713	gene04025	386	---NA---	no GO terms	no GO terms
contig_18	gene04026	195602	198676	3.22713	gene04026	3074	---NA---	no GO terms	no GO terms
contig_18	gene04027	203115	204497	3.42613	gene04027	1382	---NA---	no GO terms	no GO terms
contig_18	gene04028	205224	205544	3.42613	gene04028	320	---NA---	no IPS match	no IPS match
contig_18	gene04029	208308	210405	3.42613	gene04029	2097	RecName: Full=Carboxypeptidase Y homolog A; Flags: Precursor	P:proteolysis; F:serine-type carboxypeptidase activity	P:GO:0006508; F:GO:0004185	F:peptidase activity	F:GO:0008233	Glutamate carboxypeptidase; Acting on peptide bonds (peptidases); Acting on peptide bonds (peptidases); Lysosomal Pro-Xaa carboxypeptidase; Carboxypeptidase D; Carboxypeptidase C	EC:3.4.17.11; EC:3.4.21; EC:3.4.16; EC:3.4.16.2; EC:3.4.16.6; EC:3.4.16.5
contig_18	gene04030	210600	211520	3.42613	gene04030	920	---NA---	no GO terms	no GO terms
contig_18	gene04031	216624	217451	3.14987	gene04031	827	RecName: Full=Uncharacterized hydrolase SA2367	no GO terms	no GO terms	F:hydrolase activity	F:GO:0016787
contig_18	gene04032	218108	219526	2.79687	gene04032	1418	---NA---	no GO terms	no GO terms
contig_18	gene04033	222674	223824	2.79687	gene04033	1150	RecName: Full=Dihydroflavonol 4-reductase; Short=DFR; AltName: Full=Dihydrokaempferol 4-reductase; AltName: Full=Flavanone 4-reductase; Short=FNR	no GO terms	no GO terms	P:lipid metabolic process; P:biosynthetic process; F:oxidoreductase activity; C:cytoplasm	P:GO:0006629; P:GO:0009058; F:GO:0016491; C:GO:0005737
contig_18	gene04037	230361	231245	3.45421	gene04036	464	---NA---	no GO terms	no GO terms
contig_18	gene04036	229083	229547	3.45421	gene04037	884	RecName: Full=Probable cutinase 1; AltName: Full=Cutin hydrolase 1; Flags: Precursor	F:hydrolase activity; F:cutinase activity; C:extracellular region	F:GO:0016787; F:GO:0050525; C:GO:0005576	F:molecular_function; C:extracellular region	F:GO:0003674; C:GO:0005576	Cutinase; Carboxylesterase	EC:3.1.1.74; EC:3.1.1.1
contig_18	gene04039	256482	258463	3.41129	gene04039	1981	RecName: Full=Beta-cyclopiazonate dehydrogenase; AltName: Full=Beta-Cyclopiazonate oxidocyclase; AltName: Full=FAD-dependent oxidoreductase cpaO; Flags: Precursor	no GO terms	no GO terms	F:oxidoreductase activity	F:GO:0016491
contig_18	gene04040	256482	259737	3.41129	gene04040	3255	RecName: Full=Beta-cyclopiazonate dehydrogenase; AltName: Full=Beta-Cyclopiazonate oxidocyclase; AltName: Full=FAD-dependent oxidoreductase cpaO; Flags: Precursor	no GO terms	no GO terms	F:oxidoreductase activity	F:GO:0016491
contig_18	gene04041	262269	263002	3.41129	gene04041	733	RecName: Full=Cytochrome P450 monooxygenase TRI1; AltName: Full=Trichothecene biosynthesis protein 1	no IPS match	no IPS match	P:oxidation-reduction process; F:monooxygenase activity; F:iron ion binding; F:oxidoreductase activity; F:oxidoreductase activity, acting on paired donors, with incorporation or reduction of molecular oxygen; F:heme binding; F:metal ion binding; C:membrane; C:integral component of membrane	P:GO:0055114; F:GO:0004497; F:GO:0005506; F:GO:0016491; F:GO:0016705; F:GO:0020037; F:GO:0046872; C:GO:0016020; C:GO:0016021
contig_18	gene04042	264806	265261	3.41129	gene04042	455	---NA---	no IPS match	no IPS match
contig_18	gene04043	265792	267214	3.41129	gene04043	1422	RecName: Full=2-heptyl-3-hydroxy-4(1H)-quinolone synthase; AltName: Full=2-heptyl-3,4-dihydroxyquinoline synthase	F:FAD binding	F:GO:0071949	F:ion binding	F:GO:0043167
contig_18	gene04044	268622	270314	3.37607	gene04044	1692	RecName: Full=Fumitremorgin C synthase; AltName: Full=Fumitremorgin biosynthesis protein E	P:oxidation-reduction process; F:iron ion binding; F:oxidoreductase activity, acting on paired donors, with incorporation or reduction of molecular oxygen; F:heme binding	P:GO:0055114; F:GO:0005506; F:GO:0016705; F:GO:0020037	F:oxidoreductase activity; F:ion binding	F:GO:0016491; F:GO:0043167
contig_18	gene04045	273484	274507	3.37607	gene04045	1023	RecName: Full=Protoporphyrin uptake protein 1	C:integral component of membrane	C:GO:0016021	C:cellular_component	C:GO:0005575
contig_18	gene04046	275111	276635	3.4479	gene04046	1524	---NA---	no GO terms	no GO terms
contig_18	gene04047	276881	277782	3.4479	gene04047	901	---NA---	no IPS match	no IPS match
contig_18	gene04048	279707	282588	3.4479	gene04048	2881	RecName: Full=6-hydroxytryprostatin B O-methyltransferase; AltName: Full=Fumitremorgin biosynthesis protein D	F:methyltransferase activity; F:O-methyltransferase activity	F:GO:0008168; F:GO:0008171	F:methyltransferase activity	F:GO:0008168
contig_18	gene04049	284708	288963	3.75743	gene04049	4255	RecName: Full=Acetylornithine aminotransferase; Short=ACOAT	F:catalytic activity	F:GO:0003824	F:molecular_function	F:GO:0003674
contig_18	gene04050	286752	287150	3.75743	gene04050	398	RecName: Full=Acetylornithine aminotransferase; Short=ACOAT	F:catalytic activity; F:transaminase activity; F:pyridoxal phosphate binding	F:GO:0003824; F:GO:0008483; F:GO:0030170	F:ion binding	F:GO:0043167
contig_18	gene04051	290212	290730	1.9384	gene04051	518	---NA---	no IPS match	no IPS match
contig_18	gene04052	290755	291810	1.9384	gene04052	1055	---NA---	no IPS match	no IPS match
contig_18	gene04053	293473	293928	1.38025	gene04053	455	---NA---	P:copper ion transmembrane transport; F:copper ion transmembrane transporter activity; C:integral component of membrane	P:GO:0035434; F:GO:0005375; C:GO:0016021	F:transmembrane transporter activity; C:cellular_component	F:GO:0022857; C:GO:0005575
contig_18	gene04054	315727	316215	3.46061	gene04054	488	---NA---	no IPS match	no IPS match
contig_18	gene04055	316376	316723	3.46061	gene04055	347	---NA---	no IPS match	no IPS match
contig_18	gene04056	316910	317397	3.46061	gene04056	487	RecName: Full=Autophagy-related protein 22	no IPS match	no IPS match	P:autophagy; P:protein transport; F:molecular_function; C:vacuole; C:vacuolar membrane; C:membrane; C:integral component of membrane	P:GO:0006914; P:GO:0015031; F:GO:0003674; C:GO:0005773; C:GO:0005774; C:GO:0016020; C:GO:0016021
contig_18	gene04057	324360	326211	3.79536	gene04057	1851	RecName: Full=Probable extracellular serine carboxypeptidase; Flags: Precursor	P:proteolysis; F:serine-type peptidase activity	P:GO:0006508; F:GO:0008236	F:peptidase activity	F:GO:0008233
contig_18	gene04058	326455	327400	3.79536	gene04058	945	RecName: Full=Methyltransferase psoC; AltName: Full=Pseurotin biosynthesis protein C	no GO terms	no GO terms	P:ubiquinone biosynthetic process; P:biological_process; P:pathogenesis; P:methylation; P:mycotoxin biosynthetic process; F:molecular_function; F:methyltransferase activity; F:transferase activity; C:cellular_component	P:GO:0006744; P:GO:0008150; P:GO:0009405; P:GO:0032259; P:GO:0043386; F:GO:0003674; F:GO:0008168; F:GO:0016740; C:GO:0005575
contig_18	gene04059	329874	330579	3.79536	gene04059	705	---NA---	no GO terms	no GO terms
contig_18	gene04060	331308	335054	3.79536	gene04060	3746	RecName: Full=Ent-kaurene oxidase; AltName: Full=Cytochrome P450 503A1; AltName: Full=Cytochrome P450-4	P:oxidation-reduction process; F:monooxygenase activity; F:iron ion binding; F:oxidoreductase activity, acting on paired donors, with incorporation or reduction of molecular oxygen; F:heme binding	P:GO:0055114; F:GO:0004497; F:GO:0005506; F:GO:0016705; F:GO:0020037	F:oxidoreductase activity; F:ion binding	F:GO:0016491; F:GO:0043167
contig_18	gene04061	340899	341563	3.79536	gene04061	664	---NA---	no GO terms	no GO terms
contig_18	gene04062	342807	343937	1.57199	gene04062	1130	RecName: Full=Procollagen galactosyltransferase 1; AltName: Full=Collagen beta(1-O)galactosyltransferase 1; AltName: Full=Glycosyltransferase 25 family member 1; AltName: Full=Hydroxylysine galactosyltransferase 1; Flags: Precursor	no GO terms	no GO terms	P:cell adhesion; P:leukocyte cell-cell adhesion; P:biological_process; P:positive regulation of collagen fibril organization; F:molecular_function; F:protein binding; F:transferase activity; F:transferase activity, transferring glycosyl groups; F:identical protein binding; F:procollagen galactosyltransferase activity; C:cellular_component; C:endoplasmic reticulum; C:endoplasmic reticulum lumen; C…	P:GO:0007155; P:GO:0007159; P:GO:0008150; P:GO:1904028; F:GO:0003674; F:GO:0005515; F:GO:0016740; F:GO:0016757; F:GO:0042802; F:GO:0050211; C:GO:0005575; C:GO:0005783; C:GO:0005788; C:GO:0005886; C:GO:0016020
contig_18	gene04063	343997	344311	1.57199	gene04063	314	---NA---	no IPS match	no IPS match
contig_18	gene04065	347305	348449	2.87636	gene04065	1144	---NA---	no GO terms	no GO terms
contig_18	gene04066	377865	380483	3.02834	gene04066	2618	---NA---	no GO terms	no GO terms
contig_18	gene04069	386075	388425	2.73556	gene04069	2350	---NA---	no GO terms	no GO terms
contig_18	gene04070	388628	390272	2.73556	gene04070	1644	---NA---	no GO terms	no GO terms
contig_18	gene04071	390586	394178	2.32685	gene04071	3592	RecName: Full=Dimethyl-sulfide monooxygenase; AltName: Full=Dimethylsulfide monooxygenase large subunit	P:oxidation-reduction process; F:oxidoreductase activity, acting on paired donors, with incorporation or reduction of molecular oxygen	P:GO:0055114; F:GO:0016705	F:oxidoreductase activity	F:GO:0016491
contig_18	gene04073	398145	398483	2.97442	gene04073	338	---NA---	no IPS match	no IPS match
contig_18	gene04074	399894	400685	2.97442	gene04074	791	---NA---	no GO terms	no GO terms
contig_18	gene04075	401725	402738	1.72246	gene04075	1013	---NA---	no GO terms	no GO terms
contig_18	gene04076	405840	407036	3.20773	gene04076	1196	---NA---	no IPS match	no IPS match
contig_19	gene04089	19171	20236	3.62249	gene04089	1065	---NA---	no IPS match	no IPS match
contig_19	gene04101	58505	61718	3.29045	gene04101	3213	---NA---	no GO terms	no GO terms
contig_19	gene04102	58934	59494	3.29045	gene04102	560	---NA---	no IPS match	no IPS match
contig_19	gene04103	62161	62709	1.88051	gene04103	548	---NA---	no GO terms	no GO terms
contig_19	gene04104	100449	102786	3.59449	gene04104	2337	---NA---	no IPS match	no IPS match
contig_19	gene04106	106542	107728	3.17723	gene04106	1186	RecName: Full=Dehydrogenase azaJ; AltName: Full=Azaphilone biosynthesis cluster protein azaJ	P:oxidation-reduction process	P:GO:0055114	P:biological_process	P:GO:0008150
contig_19	gene04107	108397	108834	3.17723	gene04107	437	---NA---	no GO terms	no GO terms
contig_19	gene04138	215717	216451	3.57394	gene04138	734	---NA---	no IPS match	no IPS match
contig_19	gene04139	217350	218706	3.57394	gene04139	1356	---NA---	no GO terms	no GO terms
contig_19	gene04154	255765	256911	3.80845	gene04154	1146	RecName: Full=Probable arabinogalactan endo-beta-1,4-galactanase A; AltName: Full=Endo-1,4-beta-galactanase A; Short=Galactanase A; Flags: Precursor	F:glucosidase activity	F:GO:0015926	F:hydrolase activity, acting on glycosyl bonds	F:GO:0016798
contig_19	gene04155	259532	260163	3.80845	gene04155	631	---NA---	no IPS match	no IPS match
contig_19	gene04156	259984	261735	3.80845	gene04156	1751	---NA---	no IPS match	no IPS match
contig_19	gene04157	262128	262951	3.80845	gene04157	823	---NA---	no IPS match	no IPS match
contig_19	gene04161	273123	273887	3.40966	gene04161	764	---NA---	F:catalytic activity	F:GO:0003824	F:molecular_function	F:GO:0003674
contig_19	gene04162	275663	276295	3.40966	gene04162	632	---NA---	no GO terms	no GO terms
contig_19	gene04189	362882	364511	3.57133	gene04189	1629	RecName: Full=Leucine aminopeptidase 1; AltName: Full=Leucyl aminopeptidase 1; Short=LAP1; Flags: Precursor	P:proteolysis; F:aminopeptidase activity	P:GO:0006508; F:GO:0004177	F:peptidase activity	F:GO:0008233	Acting on peptide bonds (peptidases); Aspartyl aminopeptidase; Aminopeptidase B; Prolyl aminopeptidase; Xaa-Pro aminopeptidase	EC:3.4.11; EC:3.4.11.21; EC:3.4.11.6; EC:3.4.11.5; EC:3.4.11.9
contig_19	gene04190	385014	385280	3.94992	gene04190	266	---NA---	no IPS match	no IPS match
contig_19	gene04191	385563	386529	3.94992	gene04191	966	RecName: Full=Alpha-adducin; AltName: Full=Erythrocyte adducin subunit alpha	no GO terms	no GO terms	P:reproduction; P:cell morphogenesis; P:immune system process; P:cytoskeleton organization; P:embryo development; P:vesicle-mediated transport; P:cell differentiation; P:cell junction organization; P:growth; P:homeostatic process; P:anatomical structure formation involved in morphogenesis; P:cell motility; P:nervous system process; P:protein-containing complex assembly; F:structural molecule acti…	P:GO:0000003; P:GO:0000902; P:GO:0002376; P:GO:0007010; P:GO:0009790; P:GO:0016192; P:GO:0030154; P:GO:0034330; P:GO:0040007; P:GO:0042592; P:GO:0048646; P:GO:0048870; P:GO:0050877; P:GO:0065003; F:GO:0005198; F:GO:0008092; F:GO:0008134; F:GO:0019899; C:GO:0005654; C:GO:0005737; C:GO:0005856; C:GO:0005886; C:GO:0032991
contig_19	gene04192	387169	388827	3.94992	gene04192	1658	RecName: Full=Uncharacterized MFS-type transporter C1271.10c	P:transmembrane transport; F:transmembrane transporter activity	P:GO:0055085; F:GO:0022857	F:transmembrane transporter activity	F:GO:0022857
contig_19	gene04193	389366	391135	3.94992	gene04193	1769	RecName: Full=Glutamyl-tRNA(Gln) amidotransferase subunit A; Short=Glu-ADT subunit A	no GO terms	no GO terms	P:lipid metabolic process; P:catabolic process; P:small molecule metabolic process; F:lipid binding; F:hydrolase activity, acting on carbon-nitrogen (but not peptide) bonds; C:mitochondrion	P:GO:0006629; P:GO:0009056; P:GO:0044281; F:GO:0008289; F:GO:0016810; C:GO:0005739
contig_19	gene04194	391606	393675	3.94992	gene04194	2069	RecName: Full=Arginine metabolism regulation protein II; AltName: Full=Arginine-requiring protein 81	P:regulation of transcription, DNA-templated; F:DNA-binding transcription factor activity, RNA polymerase II-specific; F:zinc ion binding	P:GO:0006355; F:GO:0000981; F:GO:0008270	P:biosynthetic process; P:cellular nitrogen compound metabolic process; F:DNA-binding transcription factor activity; F:ion binding	P:GO:0009058; P:GO:0034641; F:GO:0003700; F:GO:0043167
contig_19	gene04195	394210	395241	3.07407	gene04195	1031	RecName: Full=Amine oxidase [flavin-containing] B; AltName: Full=Monoamine oxidase type B; Short=MAO-B	P:oxidation-reduction process; F:oxidoreductase activity	P:GO:0055114; F:GO:0016491	F:oxidoreductase activity	F:GO:0016491
contig_19	gene04196	402447	402863	1.53703	gene04196	416	---NA---	no IPS match	no IPS match
contig_2	gene04197	10969	11277	3.69232	gene04197	308	RecName: Full=Fusarin C synthetase; Short=FUSS; AltName: Full=Fusarin C cluster PKS/NRPS FUS1; AltName: Full=Fusarin biosynthesis megasynthetase; AltName: Full=Fusarin biosynthesis protein 1	F:transferase activity, transferring acyl groups	F:GO:0016746	F:transferase activity, transferring acyl groups	F:GO:0016746
contig_2	gene04198	23487	27264	3.62362	gene04198	3777	RecName: Full=Extracellular exo-inulinase inuE; Flags: Precursor	no GO terms	no GO terms	P:carbohydrate metabolic process; P:catabolic process; F:hydrolase activity, acting on glycosyl bonds; C:cytoplasm; C:organelle	P:GO:0005975; P:GO:0009056; F:GO:0016798; C:GO:0005737; C:GO:0043226
contig_2	gene04199	50585	53221	2.00164	gene04199	2636	RecName: Full=Sterol 26-hydroxylase, mitochondrial; AltName: Full=5-beta-cholestane-3-alpha,7-alpha,12-alpha-triol 26-hydroxylase; AltName: Full=Cytochrome P-450C27/25; AltName: Full=Cytochrome P450 27; AltName: Full=Sterol 27-hydroxylase; AltName: Full=Vitamin D(3) 25-hydroxylase; Flags: Precursor	P:oxidation-reduction process; F:iron ion binding; F:oxidoreductase activity, acting on paired donors, with incorporation or reduction of molecular oxygen; F:heme binding	P:GO:0055114; F:GO:0005506; F:GO:0016705; F:GO:0020037	F:oxidoreductase activity; F:ion binding	F:GO:0016491; F:GO:0043167
contig_2	gene04200	54156	55121	2.76389	gene04200	965	RecName: Full=Feruloyl esterase B; AltName: Full=Cinnamoyl ester hydrolase; AltName: Full=Esterase A; Short=EstA; AltName: Full=Ferulic acid esterase B; Flags: Precursor	F:feruloyl esterase activity	F:GO:0030600	F:molecular_function	F:GO:0003674	Feruloyl esterase; Carboxylesterase	EC:3.1.1.73; EC:3.1.1.1
contig_2	gene04201	55438	56142	2.76389	gene04201	704	---NA---	no GO terms	no GO terms
contig_2	gene04202	57047	60704	2.76389	gene04202	3657	RecName: Full=Laccase; AltName: Full=Benzenediol:oxygen oxidoreductase; AltName: Full=Diphenol oxidase; AltName: Full=Urishiol oxidase; Flags: Precursor	P:oxidation-reduction process; F:copper ion binding; F:oxidoreductase activity	P:GO:0055114; F:GO:0005507; F:GO:0016491	F:oxidoreductase activity; F:ion binding	F:GO:0016491; F:GO:0043167
contig_2	gene04203	60068	60705	3.33496	gene04203	637	RecName: Full=Short chain dehydrogenase gsfK; AltName: Full=Griseofulvin synthesis protein K	no GO terms	no GO terms	P:terpenoid biosynthetic process; P:secondary metabolic process; P:sterigmatocystin biosynthetic process; P:oxidation-reduction process; F:nucleotide binding; F:oxidoreductase activity; F:oxidoreductase activity, acting on the CH-OH group of donors, NAD or NADP as acceptor; C:cellular_component	P:GO:0016114; P:GO:0019748; P:GO:0045461; P:GO:0055114; F:GO:0000166; F:GO:0016491; F:GO:0016616; C:GO:0005575
contig_2	gene04204	62747	62969	3.33496	gene04204	222	---NA---	no IPS match	no IPS match
contig_2	gene04205	63647	65387	3.33496	gene04205	1740	---NA---	no GO terms	no GO terms
contig_2	gene04206	65911	66270	3.33496	gene04206	359	---NA---	no IPS match	no IPS match
contig_2	gene04207	66880	67227	3.33496	gene04207	347	---NA---	no IPS match	no IPS match
contig_2	gene04210	86396	88002	3.19416	gene04210	1606	---NA---	no GO terms	no GO terms
contig_2	gene04211	91395	92771	3.28297	gene04211	1376	---NA---	no IPS match	no IPS match
contig_2	gene04212	92735	95683	3.28297	gene04212	2948	RecName: Full=Major intracellular serine protease; AltName: Full=ISP-1; Flags: Precursor	no GO terms	no GO terms	P:proteolysis; F:serine-type endopeptidase activity; F:peptidase activity; F:serine-type peptidase activity; F:hydrolase activity; F:metal ion binding; C:extracellular region; C:cytoplasm	P:GO:0006508; F:GO:0004252; F:GO:0008233; F:GO:0008236; F:GO:0016787; F:GO:0046872; C:GO:0005576; C:GO:0005737
contig_2	gene04214	102165	103532	3.28297	gene04213	3795	---NA---	no GO terms	no GO terms
contig_2	gene04213	96459	100254	3.28297	gene04214	1367	RecName: Full=Guanine deaminase; Short=Guanase; Short=Guanine aminase; AltName: Full=Guanine aminohydrolase; Short=GAH	P:guanine catabolic process; F:zinc ion binding; F:guanine deaminase activity; F:hydrolase activity; F:hydrolase activity, acting on carbon-nitrogen (but not peptide) bonds	P:GO:0006147; F:GO:0008270; F:GO:0008892; F:GO:0016787; F:GO:0016810	P:catabolic process; P:cellular nitrogen compound metabolic process; P:small molecule metabolic process; F:hydrolase activity, acting on carbon-nitrogen (but not peptide) bonds; F:ion binding	P:GO:0009056; P:GO:0034641; P:GO:0044281; F:GO:0016810; F:GO:0043167	Guanine deaminase	EC:3.5.4.3
contig_2	gene04232	174524	175985	2.67954	gene04232	1461	---NA---	no IPS match	no IPS match
contig_2	gene04235	185907	186260	3.78605	gene04234	455	---NA---	no GO terms	no GO terms
contig_2	gene04234	179870	180325	3.78605	gene04235	353	---NA---	no GO terms	no GO terms
contig_2	gene04236	191946	193994	3.33205	gene04236	2048	RecName: Full=UDP-glucosyltransferase B1	no GO terms	no GO terms	F:molecular_function	F:GO:0003674
contig_2	gene04237	194550	196289	3.33205	gene04237	1739	RecName: Full=Acyltransferase AFT15-1; AltName: Full=AF-toxin biosynthesis protein 15-1	F:transferase activity, transferring acyl groups other than amino-acyl groups	F:GO:0016747	F:transferase activity, transferring acyl groups	F:GO:0016746
contig_2	gene04238	196564	197637	3.33205	gene04238	1073	RecName: Full=Bifunctional epoxide hydrolase 2; Includes: RecName: Full=Cytosolic epoxide hydrolase 2; Short=CEH; AltName: Full=Epoxide hydratase; AltName: Full=Soluble epoxide hydrolase; Short=SEH; Includes: RecName: Full=Lipid-phosphate phosphatase	F:catalytic activity	F:GO:0003824	F:molecular_function	F:GO:0003674
contig_2	gene04239	200937	202575	3.97568	gene04239	1638	RecName: Full=Glutamyl-tRNA(Gln) amidotransferase subunit A; Short=Glu-ADT subunit A	no GO terms	no GO terms	P:translation; P:mitochondrial translation; P:glutaminyl-tRNAGln biosynthesis via transamidation; F:nucleotide binding; F:ATP binding; F:hydrolase activity; F:ligase activity; F:carbon-nitrogen ligase activity, with glutamine as amido-N-donor; F:glutaminyl-tRNA synthase (glutamine-hydrolyzing) activity; C:mitochondrion; C:chloroplast; C:plastid; C:chloroplast stroma; C:glutamyl-tRNA(Gln) amidotra…	P:GO:0006412; P:GO:0032543; P:GO:0070681; F:GO:0000166; F:GO:0005524; F:GO:0016787; F:GO:0016874; F:GO:0016884; F:GO:0050567; C:GO:0005739; C:GO:0009507; C:GO:0009536; C:GO:0009570; C:GO:0030956
contig_2	gene04240	203038	204087	3.97568	gene04240	1049	RecName: Full=Peptidoglycan deacetylase; Short=PG deacetylase; AltName: Full=Acetylxylan esterase	P:carbohydrate metabolic process; F:catalytic activity; F:hydrolase activity, acting on carbon-nitrogen (but not peptide) bonds	P:GO:0005975; F:GO:0003824; F:GO:0016810	P:carbohydrate metabolic process; F:hydrolase activity, acting on carbon-nitrogen (but not peptide) bonds	P:GO:0005975; F:GO:0016810
contig_2	gene04241	204163	206624	3.97568	gene04241	2461	RecName: Full=Protein STB5	P:transcription, DNA-templated; F:DNA binding; F:zinc ion binding	P:GO:0006351; F:GO:0003677; F:GO:0008270	P:biosynthetic process; P:cellular nitrogen compound metabolic process; F:DNA binding; F:ion binding	P:GO:0009058; P:GO:0034641; F:GO:0003677; F:GO:0043167
contig_2	gene04242	207450	209459	3.97568	gene04242	2009	RecName: Full=Uracil permease	P:transmembrane transport; F:transmembrane transporter activity; C:membrane	P:GO:0055085; F:GO:0022857; C:GO:0016020	F:transmembrane transporter activity; C:cellular_component	F:GO:0022857; C:GO:0005575
contig_2	gene04243	210490	211065	3.76101	gene04243	575	---NA---	no IPS match	no IPS match
contig_2	gene04245	214902	216692	3.76101	gene04244	1235	---NA---	no GO terms	no GO terms
contig_2	gene04244	211940	213175	3.76101	gene04245	1790	RecName: Full=Efflux pump dotC; AltName: Full=Dothistromin biosynthesis protein C	P:transmembrane transport; F:transmembrane transporter activity	P:GO:0055085; F:GO:0022857	F:transmembrane transporter activity	F:GO:0022857
contig_2	gene04246	255850	257028	3.32268	gene04246	1178	---NA---	no GO terms	no GO terms
contig_2	gene04247	258585	260070	3.32268	gene04247	1485	RecName: Full=UNC93-like protein C922.05c	P:transmembrane transport; F:transmembrane transporter activity	P:GO:0055085; F:GO:0022857	F:transmembrane transporter activity	F:GO:0022857
contig_2	gene04249	263247	265115	3.48646	gene04249	1868	RecName: Full=Cytochalasin cluster regulator ccsR; AltName: Full=Cytochalasin biosynthesis protein R	P:regulation of transcription, DNA-templated; F:DNA-binding transcription factor activity, RNA polymerase II-specific; F:zinc ion binding	P:GO:0006355; F:GO:0000981; F:GO:0008270	P:biosynthetic process; P:cellular nitrogen compound metabolic process; F:DNA-binding transcription factor activity; F:ion binding	P:GO:0009058; P:GO:0034641; F:GO:0003700; F:GO:0043167
contig_2	gene04250	266539	268042	3.45085	gene04250	1503	RecName: Full=O-methyltransferase asqN; AltName: Full=4'-methoxyviridicatin/aspoquinolone biosynthesis cluster protein asqN; AltName: Full=Aspoquinolone biosynthesis protein N	no GO terms	no GO terms	P:biosynthetic process; P:secondary metabolic process; P:small molecule metabolic process; F:methyltransferase activity	P:GO:0009058; P:GO:0019748; P:GO:0044281; F:GO:0008168
contig_2	gene04251	269617	272991	3.45085	gene04251	3374	RecName: Full=Efflux pump FUS6; AltName: Full=Fusarin biosynthesis protein 6	P:transmembrane transport; F:transmembrane transporter activity	P:GO:0055085; F:GO:0022857	F:transmembrane transporter activity	F:GO:0022857
contig_2	gene04252	271067	277999	3.45085	gene04252	6932	RecName: Full=Efflux pump FUS6; AltName: Full=Fusarin biosynthesis protein 6	P:transmembrane transport; F:transmembrane transporter activity	P:GO:0055085; F:GO:0022857	F:transmembrane transporter activity	F:GO:0022857
contig_2	gene04255	282683	282997	3.55922	gene04253	1091	RecName: Full=Ureidoglycolate lyase; Short=UGL; AltName: Full=Ureidoglycolase; AltName: Full=Ureidoglycolatase; AltName: Full=Ureidoglycolate hydrolase	F:catalytic activity	F:GO:0003824	F:molecular_function	F:GO:0003674
contig_2	gene04256	285187	285991	3.55922	gene04254	1046	RecName: Full=Ureidoglycolate lyase; Short=UGL; AltName: Full=Ureidoglycolase; AltName: Full=Ureidoglycolatase; AltName: Full=Ureidoglycolate hydrolase	F:catalytic activity	F:GO:0003824	F:molecular_function	F:GO:0003674
contig_2	gene04253	278293	279384	3.55922	gene04255	314	---NA---	no IPS match	no IPS match
contig_2	gene04254	278417	279463	3.55922	gene04256	804	---NA---	no GO terms	no GO terms
contig_2	gene04258	289505	290761	3.46632	gene04258	1256	RecName: Full=Tyrosine-protein phosphatase; Flags: Precursor	P:dephosphorylation; F:phosphoprotein phosphatase activity; F:protein tyrosine phosphatase activity; F:phosphatase activity	P:GO:0016311; F:GO:0004721; F:GO:0004725; F:GO:0016791	F:phosphatase activity	F:GO:0016791	Protein-tyrosine-phosphatase	EC:3.1.3.48
contig_2	gene04259	291659	293895	3.46632	gene04259	2236	RecName: Full=Tryprostatin B 6-hydroxylase; AltName: Full=Fumitremorgin biosynthesis protein C	P:oxidation-reduction process; F:iron ion binding; F:oxidoreductase activity, acting on paired donors, with incorporation or reduction of molecular oxygen; F:heme binding	P:GO:0055114; F:GO:0005506; F:GO:0016705; F:GO:0020037	F:oxidoreductase activity; F:ion binding	F:GO:0016491; F:GO:0043167
contig_2	gene04260	295759	299977	3.14657	gene04260	4218	RecName: Full=Tripeptidyl aminopeptidase; Short=Tap; Flags: Precursor	no GO terms	no GO terms	P:proteolysis; P:pathogenesis; P:post-translational protein modification; P:response to host immune response; F:aminopeptidase activity; F:peptidase activity; F:hydrolase activity; F:tripeptide aminopeptidase activity; F:carboxylic ester hydrolase activity; C:extracellular region; C:cytosol; C:plasma membrane; C:membrane	P:GO:0006508; P:GO:0009405; P:GO:0043687; P:GO:0052572; F:GO:0004177; F:GO:0008233; F:GO:0016787; F:GO:0045148; F:GO:0052689; C:GO:0005576; C:GO:0005829; C:GO:0005886; C:GO:0016020
contig_2	gene04261	302519	308974	3.14657	gene04261	6455	RecName: Full=Ankyrin-3; Short=ANK-3; AltName: Full=Ankyrin-G	F:protein binding	F:GO:0005515	F:molecular_function	F:GO:0003674
contig_2	gene04270	330678	331929	2.87299	gene04270	1251	---NA---	F:N-acetyltransferase activity	F:GO:0008080	F:transferase activity, transferring acyl groups	F:GO:0016746
contig_2	gene04271	333341	334498	2.87299	gene04271	1157	RecName: Full=Tyrosinase; AltName: Full=Monophenol monooxygenase	F:oxidoreductase activity	F:GO:0016491	F:oxidoreductase activity	F:GO:0016491
contig_2	gene04288	379425	379742	2.8747	gene04288	317	---NA---	no IPS match	no IPS match
contig_2	gene04289	380817	382785	2.8747	gene04289	1968	RecName: Full=Extracellular metalloprotease; Flags: Precursor	F:metalloendopeptidase activity	F:GO:0004222	F:peptidase activity	F:GO:0008233	Acting on peptide bonds (peptidases); Oligopeptidase A; Endothelin-converting enzyme 1; Acting on peptide bonds (peptidases); Nardilysin; Fibrolase; Matrilysin; Insulysin; Gelatinase A; Gelatinase B; O-sialoglycoprotein endopeptidase; Procollagen N-endopeptidase; Bontoxilysin; Saccharolysin; Mitochondrial intermediate peptidase; Mitochondrial processing peptidase; Astacin; Neprilysin; Stromelysin…	EC:3.4.99; EC:3.4.24.70; EC:3.4.24.71; EC:3.4.24; EC:3.4.24.61; EC:3.4.24.72; EC:3.4.24.23; EC:3.4.24.56; EC:3.4.24.24; EC:3.4.24.35; EC:3.4.24.57; EC:3.4.24.14; EC:3.4.24.69; EC:3.4.24.37; EC:3.4.24.59; EC:3.4.24.64; EC:3.4.24.21; EC:3.4.24.11; EC:3.4.24.22; EC:3.4.24.55; EC:3.4.24.17; EC:3.4.24.18; EC:3.4.24.19
contig_2	gene04294	395083	395448	3.24744	gene04293	2457	---NA---	no GO terms	no GO terms
contig_2	gene04295	396310	397080	3.24744	gene04294	365	---NA---	no IPS match	no IPS match
contig_2	gene04293	393170	395627	3.24744	gene04295	770	---NA---	no GO terms	no GO terms
contig_2	gene05558	4141822	4142313	2.86647	gene05558	491	---NA---	no GO terms	no GO terms
contig_2	gene05559	4147506	4149778	3.51559	gene05559	2272	---NA---	no IPS match	no IPS match
contig_2	gene05560	4150143	4151402	3.51559	gene05560	1259	---NA---	no GO terms	no GO terms
contig_2	gene05561	4155861	4158881	3.51559	gene05561	3020	---NA---	no GO terms	no GO terms
contig_2	gene05563	4164197	4165958	3.79039	gene05562	4976	RecName: Full=ZEB2-regulated ABC transporter 1	P:transmembrane transport; F:ATP binding; F:ATPase-coupled transmembrane transporter activity; C:membrane; C:integral component of membrane	P:GO:0055085; F:GO:0005524; F:GO:0042626; C:GO:0016020; C:GO:0016021	F:transmembrane transporter activity; F:ion binding; C:cellular_component	F:GO:0022857; F:GO:0043167; C:GO:0005575
contig_2	gene05564	4168417	4168854	3.79039	gene05563	1761	RecName: Full=ABC-type transporter adrC; AltName: Full=Andrastin A biosynthesis cluster protein C	no GO terms	no GO terms	P:homeostatic process; P:membrane organization; F:lipid binding; F:ATPase activity; F:transmembrane transporter activity; F:ion binding; C:cytoplasm; C:plasma membrane; C:organelle	P:GO:0042592; P:GO:0061024; F:GO:0008289; F:GO:0016887; F:GO:0022857; F:GO:0043167; C:GO:0005737; C:GO:0005886; C:GO:0043226	Adenosinetriphosphatase; P-type phospholipid transporter; ABC-type xenobiotic transporter; Nucleoside-triphosphate phosphatase	EC:3.6.1.3; EC:7.6.2.1; EC:7.6.2.2; EC:3.6.1.15
contig_2	gene05565	4171186	4171515	3.79039	gene05564	437	RecName: Full=Thioredoxin; Short=Trx	no GO terms	no GO terms	P:negative regulation of transcription by RNA polymerase II; P:glycerol ether metabolic process; P:response to radiation; P:sulfate assimilation, phosphoadenylyl sulfate reduction by phosphoadenylyl-sulfate reductase (thioredoxin); P:positive regulation of peptidyl-serine phosphorylation; P:cellular response to reactive oxygen species; P:hydrogen peroxide catabolic process; P:positive regulation …	P:GO:0000122; P:GO:0006662; P:GO:0009314; P:GO:0019379; P:GO:0033138; P:GO:0034614; P:GO:0042744; P:GO:0043388; P:GO:0045454; P:GO:0046826; P:GO:0055114; P:GO:0061692; P:GO:0071731; P:GO:1900409; P:GO:1903206; P:GO:1990355; P:GO:2000170; F:GO:0005515; F:GO:0015035; F:GO:0015037; F:GO:0016209; F:GO:0016671; F:GO:0042803; F:GO:0047134; C:GO:0005576; C:GO:0005634; C:GO:0005654; C:GO:0005737; C:GO:00…
contig_2	gene05566	4171676	4173191	3.79039	gene05565	329	---NA---	no IPS match	no IPS match
contig_2	gene05562	4159623	4164599	3.79039	gene05566	1515	RecName: Full=Chitinase 1; Flags: Precursor	P:carbohydrate metabolic process; F:hydrolase activity, hydrolyzing O-glycosyl compounds	P:GO:0005975; F:GO:0004553	P:carbohydrate metabolic process; F:hydrolase activity, acting on glycosyl bonds	P:GO:0005975; F:GO:0016798
contig_2	gene05567	4200064	4200666	3.1363	gene05567	602	---NA---	no IPS match	no IPS match
contig_2	gene05568	4200782	4201223	3.1363	gene05568	441	---NA---	no IPS match	no IPS match
contig_2	gene05569	4201343	4202302	3.1363	gene05569	959	---NA---	no GO terms	no GO terms
contig_2	gene05570	4202345	4202812	3.1363	gene05570	467	---NA---	no GO terms	no GO terms
contig_2	gene05571	4208980	4209570	3.1363	gene05571	590	---NA---	no GO terms	no GO terms
contig_2	gene05572	4210658	4211509	3.1363	gene05572	851	---NA---	no GO terms	no GO terms
contig_2	gene05576	4222734	4223156	3.6194	gene05576	422	RecName: Full=Lipid-translocating exporter-like protein RTA1; AltName: Full=Phomenoic acid biosynthesis cluster protein RTA1	C:integral component of membrane	C:GO:0016021	C:cellular_component	C:GO:0005575
contig_2	gene05577	4223577	4224299	3.6194	gene05577	722	---NA---	no IPS match	no IPS match
contig_2	gene05587	4252274	4252886	3.60985	gene05587	612	RecName: Full=DNA-directed RNA polymerase I subunit RPA12; AltName: Full=Zinc ribbon domain-containing protein 1	P:transcription, DNA-templated; P:mRNA cleavage; F:nucleic acid binding; F:zinc ion binding	P:GO:0006351; P:GO:0006379; F:GO:0003676; F:GO:0008270	P:biosynthetic process; P:cellular nitrogen compound metabolic process; F:ion binding	P:GO:0009058; P:GO:0034641; F:GO:0043167
contig_2	gene05588	4256250	4256581	3.60985	gene05588	331	---NA---	no GO terms	no GO terms
contig_2	gene05589	4264009	4265680	3.00821	gene05589	1671	---NA---	no IPS match	no IPS match
contig_2	gene05590	4289777	4291770	3.48623	gene05590	1993	---NA---	F:protein binding	F:GO:0005515	F:molecular_function	F:GO:0003674
contig_2	gene05591	4292317	4292973	3.48623	gene05591	656	---NA---	no GO terms	no GO terms
contig_2	gene05593	4297485	4300620	3.629	gene05593	3135	RecName: Full=Tripeptidyl-peptidase 1; Short=TPP-1; AltName: Full=Tripeptidyl aminopeptidase; AltName: Full=Tripeptidyl-peptidase I; Short=TPP-I; Flags: Precursor	P:proteolysis; F:serine-type endopeptidase activity; F:serine-type peptidase activity	P:GO:0006508; F:GO:0004252; F:GO:0008236	F:peptidase activity	F:GO:0008233	U-plasminogen activator; Interstitial collagenase; Pancreatic elastase II; Microbial collagenase; Plasma kallikrein; Granzyme A; Furin; Prolyl oligopeptidase; Coagulation factor XIa; T-plasminogen activator; Protein C (activated); Neutrophil collagenase; Complement subcomponent C1r; Oligopeptidase B; Repressor LexA; Complement factor I; Signal peptidase I; Complement subcomponent C1s; Acylaminoac…	EC:3.4.21.73; EC:3.4.24.7; EC:3.4.21.71; EC:3.4.24.3; EC:3.4.21.34; EC:3.4.21.78; EC:3.4.21.75; EC:3.4.21.26; EC:3.4.21.27; EC:3.4.21.68; EC:3.4.21.69; EC:3.4.24.34; EC:3.4.21.41; EC:3.4.21.83; EC:3.4.21.88; EC:3.4.21.45; EC:3.4.21.89; EC:3.4.21.42; EC:3.4.19.1; EC:3.4.21.43; EC:3.4.21.87; EC:3.4.21.38; EC:3.4.21.35; EC:3.4.21.79; EC:3.4.21.36; EC:3.4.21.102; EC:3.4.21.39; EC:3.4.21; EC:3.4.21.4;…
contig_2	gene05594	4303269	4303616	3.629	gene05594	347	---NA---	no IPS match	no IPS match
contig_2	gene05595	4304757	4306320	3.629	gene05595	1563	RecName: Full=Tryprostatin B 6-hydroxylase; AltName: Full=Fumitremorgin biosynthesis protein C	P:oxidation-reduction process; F:monooxygenase activity; F:iron ion binding; F:oxidoreductase activity, acting on paired donors, with incorporation or reduction of molecular oxygen; F:heme binding	P:GO:0055114; F:GO:0004497; F:GO:0005506; F:GO:0016705; F:GO:0020037	F:oxidoreductase activity; F:ion binding	F:GO:0016491; F:GO:0043167
contig_2	gene05597	4324704	4326270	2.49681	gene05597	1566	---NA---	no GO terms	no GO terms
contig_2	gene05599	4329407	4332620	1.93818	gene05599	3213	---NA---	no GO terms	no GO terms
contig_2	gene05600	4337550	4338036	3.54471	gene05600	486	---NA---	no GO terms	no GO terms
contig_2	gene05601	4340058	4341089	3.54471	gene05601	1031	RecName: Full=Terpene cyclase ascF; AltName: Full=Ascofuranone/ascochlorin biosynthesis clusters protein F	no GO terms	no GO terms	P:biological_process; P:terpenoid biosynthetic process; F:molecular_function; F:lyase activity; F:isomerase activity; C:cellular_component; C:membrane; C:integral component of membrane	P:GO:0008150; P:GO:0016114; F:GO:0003674; F:GO:0016829; F:GO:0016853; C:GO:0005575; C:GO:0016020; C:GO:0016021
contig_2	gene05602	4343942	4344478	3.54471	gene05602	536	---NA---	no GO terms	no GO terms
contig_2	gene05603	4352901	4355714	2.87195	gene05603	2813	---NA---	no GO terms	no GO terms
contig_2	gene05604	4363512	4365367	3.45331	gene05604	1855	RecName: Full=UNC93-like protein 1	no GO terms	no GO terms	F:molecular_function; C:membrane; C:integral component of membrane	F:GO:0003674; C:GO:0016020; C:GO:0016021
contig_2	gene05605	4371034	4372540	3.45331	gene05605	1506	RecName: Full=Tyrosinase-like protein orsC; AltName: Full=Orsellinic acid/F9775 biosynthesis cluster protein C; Flags: Precursor	F:oxidoreductase activity	F:GO:0016491	F:oxidoreductase activity	F:GO:0016491
contig_2	gene05606	4375764	4379177	2.99506	gene05606	3413	---NA---	no GO terms	no GO terms
contig_2	gene05607	4379198	4381698	2.99506	gene05607	2500	---NA---	F:protein binding	F:GO:0005515	F:molecular_function	F:GO:0003674
contig_2	gene05608	4382602	4387041	2.99506	gene05608	4439	RecName: Full=Transcription factor himD; AltName: Full=Himeic acid A biosynthesis cluster protein D	no GO terms	no GO terms	P:regulation of transcription, DNA-templated; P:regulation of transcription by RNA polymerase II; F:DNA-binding transcription factor activity, RNA polymerase II-specific; F:DNA binding; F:zinc ion binding; F:metal ion binding; C:nucleus; C:host cell nucleus	P:GO:0006355; P:GO:0006357; F:GO:0000981; F:GO:0003677; F:GO:0008270; F:GO:0046872; C:GO:0005634; C:GO:0042025
contig_2	gene05609	4383795	4384109	2.99506	gene05609	314	---NA---	no IPS match	no IPS match
contig_2	gene05612	4395056	4395537	3.42051	gene05612	481	---NA---	no IPS match	no IPS match
contig_2	gene05613	4398716	4399170	3.42051	gene05613	454	---NA---	no GO terms	no GO terms
contig_2	gene05614	4401456	4401803	3.42051	gene05614	347	RecName: Full=FAD-dependent monooxygenase OpS4; AltName: Full=Oosporein biosynthesis protein 4; Flags: Precursor	no GO terms	no GO terms	P:pathogenesis; P:oxidation-reduction process; F:monooxygenase activity; F:oxidoreductase activity; F:FAD binding	P:GO:0009405; P:GO:0055114; F:GO:0004497; F:GO:0016491; F:GO:0071949
contig_2	gene05615	4409359	4411116	3.59958	gene05615	1757	RecName: Full=Putative tartrate transporter	P:transmembrane transport; F:transmembrane transporter activity	P:GO:0055085; F:GO:0022857	F:transmembrane transporter activity	F:GO:0022857
contig_2	gene05616	4413078	4414358	3.59958	gene05616	1280	---NA---	no IPS match	no IPS match
contig_2	gene05617	4416357	4418048	3.4956	gene05617	1691	RecName: Full=Sterol uptake control protein 2	no GO terms	no GO terms	P:lipid metabolic process; P:biosynthetic process; P:cellular nitrogen compound metabolic process; P:small molecule metabolic process; F:DNA-binding transcription factor activity; F:ion binding; C:cellular_component	P:GO:0006629; P:GO:0009058; P:GO:0034641; P:GO:0044281; F:GO:0003700; F:GO:0043167; C:GO:0005575
contig_2	gene05618	4418346	4419382	3.4956	gene05618	1036	RecName: Full=Putative glutamine amidotransferase-like protein C13C5.04	no GO terms	no GO terms	P:proteolysis; P:glutamine metabolic process; P:cellular metal ion homeostasis; P:biological_process; F:molecular_function; F:peptidase activity; F:transferase activity; F:hydrolase activity; F:hydrolase activity, acting on carbon-nitrogen (but not peptide) bonds, in linear amides; C:nucleus; C:cytoplasm; C:cytosol; C:nuclear periphery	P:GO:0006508; P:GO:0006541; P:GO:0006875; P:GO:0008150; F:GO:0003674; F:GO:0008233; F:GO:0016740; F:GO:0016787; F:GO:0016811; C:GO:0005634; C:GO:0005737; C:GO:0005829; C:GO:0034399
contig_2	gene05619	4422060	4423298	3.36573	gene05619	1238	---NA---	F:actin binding	F:GO:0003779	F:cytoskeletal protein binding	F:GO:0008092
contig_2	gene05620	4423425	4423889	3.36573	gene05620	464	---NA---	no GO terms	no GO terms
contig_2	gene05747	4785441	4785965	3.0068	gene05747	524	---NA---	no GO terms	no GO terms
contig_2	gene05752	4797462	4799225	1.77746	gene05752	1763	RecName: Full=Transcription activator of gluconeogenesis ERT1	P:regulation of transcription, DNA-templated; F:DNA-binding transcription factor activity, RNA polymerase II-specific; F:zinc ion binding	P:GO:0006355; F:GO:0000981; F:GO:0008270	P:biosynthetic process; P:cellular nitrogen compound metabolic process; F:DNA-binding transcription factor activity; F:ion binding	P:GO:0009058; P:GO:0034641; F:GO:0003700; F:GO:0043167
contig_2	gene05754	4799896	4800213	2.79692	gene05753	1816	RecName: Full=Cytochrome P450 monooxygenase prhB; AltName: Full=Paraherquonin biosynthesis cluster protein B	P:oxidation-reduction process; F:iron ion binding; F:oxidoreductase activity, acting on paired donors, with incorporation or reduction of molecular oxygen; F:heme binding	P:GO:0055114; F:GO:0005506; F:GO:0016705; F:GO:0020037	F:oxidoreductase activity; F:ion binding	F:GO:0016491; F:GO:0043167
contig_2	gene05755	4804680	4806596	2.79692	gene05754	317	RecName: Full=Cytochrome P450 monooxygenase abl2; AltName: Full=Abscisic acid biosynthesis cluster protein 2	P:oxidation-reduction process; F:iron ion binding; F:oxidoreductase activity, acting on paired donors, with incorporation or reduction of molecular oxygen; F:heme binding	P:GO:0055114; F:GO:0005506; F:GO:0016705; F:GO:0020037	F:oxidoreductase activity; F:ion binding	F:GO:0016491; F:GO:0043167
contig_2	gene05756	4810071	4812150	2.79692	gene05755	1916	RecName: Full=Cytochrome P450 monooxygenase ABA2; AltName: Full=Abscisic acid biosynthesis protein 2	P:oxidation-reduction process; F:iron ion binding; F:oxidoreductase activity, acting on paired donors, with incorporation or reduction of molecular oxygen; F:heme binding	P:GO:0055114; F:GO:0005506; F:GO:0016705; F:GO:0020037	F:oxidoreductase activity; F:ion binding	F:GO:0016491; F:GO:0043167
contig_2	gene05753	4799748	4801564	2.79692	gene05756	2079	RecName: Full=Satratoxin biosynthesis SC1 cluster protein 4	no GO terms	no GO terms	C:membrane; C:integral component of membrane	C:GO:0016020; C:GO:0016021
contig_2	gene05757	4819372	4819827	3.2724	gene05757	455	RecName: Full=Dothistromin biosynthesis peroxidase dotB; AltName: Full=Dothistromin biosynthesis protein B; Flags: Precursor	no IPS match	no IPS match	P:hydrogen peroxide catabolic process; P:sterigmatocystin biosynthetic process; P:oxidation-reduction process; P:cellular oxidant detoxification; F:peroxidase activity; F:oxidoreductase activity; F:chloride peroxidase activity; F:heme binding; F:metal ion binding	P:GO:0042744; P:GO:0045461; P:GO:0055114; P:GO:0098869; F:GO:0004601; F:GO:0016491; F:GO:0016691; F:GO:0020037; F:GO:0046872
contig_2	gene05758	4821587	4822036	3.81131	gene05758	449	---NA---	no IPS match	no IPS match
contig_2	gene05759	4823098	4824009	3.81131	gene05759	911	---NA---	no GO terms	no GO terms
contig_2	gene05760	4825441	4826007	3.55075	gene05760	566	---NA---	no IPS match	no IPS match
contig_2	gene05761	4827429	4828050	3.55075	gene05761	621	---NA---	no GO terms	no GO terms
contig_2	gene05762	4828632	4830416	3.55075	gene05762	1784	RecName: Full=Tripeptidyl-peptidase 1; Short=TPP-1; AltName: Full=Tripeptidyl aminopeptidase; AltName: Full=Tripeptidyl-peptidase I; Short=TPP-I; Flags: Precursor	P:proteolysis; F:serine-type endopeptidase activity; F:serine-type peptidase activity	P:GO:0006508; F:GO:0004252; F:GO:0008236	F:peptidase activity	F:GO:0008233	U-plasminogen activator; Interstitial collagenase; Pancreatic elastase II; Microbial collagenase; Plasma kallikrein; Granzyme A; Furin; Prolyl oligopeptidase; Coagulation factor XIa; T-plasminogen activator; Protein C (activated); Neutrophil collagenase; Complement subcomponent C1r; Oligopeptidase B; Repressor LexA; Complement factor I; Signal peptidase I; Complement subcomponent C1s; Acylaminoac…	EC:3.4.21.73; EC:3.4.24.7; EC:3.4.21.71; EC:3.4.24.3; EC:3.4.21.34; EC:3.4.21.78; EC:3.4.21.75; EC:3.4.21.26; EC:3.4.21.27; EC:3.4.21.68; EC:3.4.21.69; EC:3.4.24.34; EC:3.4.21.41; EC:3.4.21.83; EC:3.4.21.88; EC:3.4.21.45; EC:3.4.21.89; EC:3.4.21.42; EC:3.4.19.1; EC:3.4.21.43; EC:3.4.21.87; EC:3.4.21.38; EC:3.4.21.35; EC:3.4.21.79; EC:3.4.21.36; EC:3.4.21.102; EC:3.4.21.39; EC:3.4.21; EC:3.4.21.4;…
contig_2	gene05765	4851421	4851840	3.8661	gene05765	419	---NA---	no GO terms	no GO terms
contig_2	gene05766	4852123	4852461	3.8661	gene05766	338	---NA---	no IPS match	no IPS match
contig_2	gene05767	4854060	4856083	3.8661	gene05767	2023	---NA---	no GO terms	no GO terms
contig_2	gene05768	4856728	4857946	3.8661	gene05768	1218	RecName: Full=Probable pectate lyase A; Flags: Precursor	no GO terms	no GO terms	P:carbohydrate metabolic process; P:catabolic process; F:lyase activity; C:extracellular region	P:GO:0005975; P:GO:0009056; F:GO:0016829; C:GO:0005576	Pectate lyase	EC:4.2.2.2
contig_2	gene05771	4868386	4870255	1.73755	gene05771	1869	RecName: Full=Oxygen-dependent choline dehydrogenase; Short=CDH; Short=CHD; AltName: Full=Betaine aldehyde dehydrogenase; Short=BADH	P:oxidation-reduction process; F:oxidoreductase activity, acting on CH-OH group of donors; F:flavin adenine dinucleotide binding	P:GO:0055114; F:GO:0016614; F:GO:0050660	F:oxidoreductase activity; F:ion binding	F:GO:0016491; F:GO:0043167
contig_2	gene05772	4875555	4876019	3.383	gene05772	464	RecName: Full=LysM domain-containing protein ARB_05157; Flags: Precursor	no GO terms	no GO terms	P:carbohydrate metabolic process; P:pathogenesis; F:catalytic activity; F:chitin binding; F:hydrolase activity; F:hydrolase activity, acting on carbon-nitrogen (but not peptide) bonds; F:metal ion binding; C:extracellular region	P:GO:0005975; P:GO:0009405; F:GO:0003824; F:GO:0008061; F:GO:0016787; F:GO:0016810; F:GO:0046872; C:GO:0005576
contig_2	gene05773	4877981	4879975	3.383	gene05773	1994	RecName: Full=High-affinity nickel-transport protein NixA	P:nickel cation transmembrane transport; F:nickel cation transmembrane transporter activity; C:integral component of plasma membrane	P:GO:0035444; F:GO:0015099; C:GO:0005887	F:transmembrane transporter activity; C:plasma membrane	F:GO:0022857; C:GO:0005886
contig_2	gene05775	4888807	4889679	1.45117	gene05775	872	RecName: Full=Dothistromin biosynthesis peroxidase dotB; AltName: Full=Dothistromin biosynthesis protein B; Flags: Precursor	F:peroxidase activity	F:GO:0004601	F:oxidoreductase activity	F:GO:0016491	Acting on a peroxide as acceptor	EC:1.11.1
contig_2	gene05777	4891664	4892297	1.43983	gene05777	633	---NA---	no IPS match	no IPS match
contig_2	gene05780	4898965	4900194	3.69462	gene05780	1229	RecName: Full=Heterokaryon incompatibility protein 6, OR allele; Short=Het-6(OR)	no GO terms	no GO terms
contig_2	gene05781	4901524	4903184	3.69462	gene05781	1660	---NA---	no GO terms	no GO terms
contig_2	gene05782	4903642	4904027	3.69462	gene05782	385	---NA---	no IPS match	no IPS match
contig_2	gene05783	4906046	4908048	2.96244	gene05783	2002	RecName: Full=Oxygen-dependent choline dehydrogenase; Short=CDH; Short=CHD; AltName: Full=Betaine aldehyde dehydrogenase; Short=BADH	P:oxidation-reduction process; F:oxidoreductase activity, acting on CH-OH group of donors; F:flavin adenine dinucleotide binding	P:GO:0055114; F:GO:0016614; F:GO:0050660	F:oxidoreductase activity; F:ion binding	F:GO:0016491; F:GO:0043167
contig_2	gene05784	4914249	4914518	2.96244	gene05784	269	---NA---	no IPS match	no IPS match
contig_2	gene05785	4918850	4921471	3.72666	gene05785	2621	RecName: Full=Thymus-specific serine protease; AltName: Full=Serine protease 16; Flags: Precursor	P:proteolysis; F:serine-type peptidase activity	P:GO:0006508; F:GO:0008236	F:peptidase activity	F:GO:0008233
contig_2	gene05786	4924286	4925970	3.34001	gene05786	1684	RecName: Full=Tyrosinase-like protein orsC; AltName: Full=Orsellinic acid/F9775 biosynthesis cluster protein C; Flags: Precursor	no GO terms	no GO terms	P:oxidation-reduction process; F:monooxygenase activity; F:oxidoreductase activity; F:metal ion binding	P:GO:0055114; F:GO:0004497; F:GO:0016491; F:GO:0046872
contig_2	gene05787	4925211	4925543	3.34001	gene05787	332	---NA---	no GO terms	no GO terms
contig_2	gene05788	4928266	4929955	3.34001	gene05788	1689	RecName: Full=Bifunctional pinoresinol-lariciresinol reductase 2; Short=PLR-Lu2; AltName: Full=(+)-lariciresinol reductase; AltName: Full=(+)-pinoresinol reductase	no GO terms	no GO terms	P:response to stress; P:catabolic process; P:biosynthetic process; P:secondary metabolic process; P:small molecule metabolic process; F:oxidoreductase activity	P:GO:0006950; P:GO:0009056; P:GO:0009058; P:GO:0019748; P:GO:0044281; F:GO:0016491
contig_2	gene05789	4936608	4936914	3.39912	gene05789	306	---NA---	no IPS match	no IPS match
contig_2	gene05792	4946323	4947132	3.0057	gene05792	809	RecName: Full=Demethylmenaquinone methyltransferase	F:methyltransferase activity	F:GO:0008168	F:methyltransferase activity	F:GO:0008168
contig_2	gene05821	5049646	5050606	3.03567	gene05821	960	---NA---	no IPS match	no IPS match
contig_2	gene05823	5054543	5055156	3.81061	gene05823	613	RecName: Full=Putative aminoacrylate peracid reductase RutC	no GO terms	no GO terms	P:protein folding; P:cellular amino acid metabolic process; P:lipid metabolic process; P:catabolic process; P:biosynthetic process; P:cellular nitrogen compound metabolic process; F:molecular_function; C:mitochondrion; C:cytosol	P:GO:0006457; P:GO:0006520; P:GO:0006629; P:GO:0009056; P:GO:0009058; P:GO:0034641; F:GO:0003674; C:GO:0005739; C:GO:0005829
contig_2	gene05824	5056046	5056348	3.81061	gene05824	302	---NA---	no IPS match	no IPS match
contig_2	gene05825	5056941	5057402	3.81061	gene05825	461	---NA---	no IPS match	no IPS match
contig_2	gene05826	5058689	5058991	3.81061	gene05826	302	---NA---	no GO terms	no GO terms
contig_2	gene05827	5059414	5060048	3.81061	gene05827	634	---NA---	no IPS match	no IPS match
contig_20	gene05835	1	1150	3.6197	gene05835	1149	---NA---	no GO terms	no GO terms
contig_20	gene05836	11254	12713	3.6197	gene05836	1459	RecName: Full=Transaldolase	no GO terms	no GO terms	F:molecular_function	F:GO:0003674
contig_20	gene05837	17580	18029	3.26554	gene05837	449	---NA---	no GO terms	no GO terms
contig_20	gene05838	19213	27766	3.26554	gene05838	8553	RecName: Full=Squalestatin tetraketide synthase; Short=SQTKS; AltName: Full=Highly reducing polyketide synthase 1; Short=HR-PKS 1; AltName: Full=Squalestatin S1 biosynthesis cluster protein pks1	P:oxidation-reduction process; F:transferase activity	P:GO:0055114; F:GO:0016740	P:biological_process; F:molecular_function	P:GO:0008150; F:GO:0003674
contig_20	gene05839	28749	30547	3.69232	gene05839	1798	RecName: Full=FAD-linked oxidoreductase alt4; AltName: Full=Alternapyrone biosynthesis cluster protein 4	no GO terms	no GO terms	P:biosynthetic process; P:secondary metabolic process; P:small molecule metabolic process; F:oxidoreductase activity; F:ion binding; C:extracellular region	P:GO:0009058; P:GO:0019748; P:GO:0044281; F:GO:0016491; F:GO:0043167; C:GO:0005576
contig_20	gene05841	33635	35427	3.69232	gene05840	1916	RecName: Full=Cytochrome P450 monooxygenase alt2; AltName: Full=Alternapyrone biosynthesis cluster protein 2	P:oxidation-reduction process; F:iron ion binding; F:oxidoreductase activity, acting on paired donors, with incorporation or reduction of molecular oxygen; F:heme binding	P:GO:0055114; F:GO:0005506; F:GO:0016705; F:GO:0020037	F:oxidoreductase activity; F:ion binding	F:GO:0016491; F:GO:0043167
contig_20	gene05842	41685	42653	3.69232	gene05841	1792	RecName: Full=Cytochrome P450 monooxygenase abl2; AltName: Full=Abscisic acid biosynthesis cluster protein 2	P:oxidation-reduction process; F:iron ion binding; F:oxidoreductase activity, acting on paired donors, with incorporation or reduction of molecular oxygen; F:heme binding	P:GO:0055114; F:GO:0005506; F:GO:0016705; F:GO:0020037	F:oxidoreductase activity; F:ion binding	F:GO:0016491; F:GO:0043167
contig_20	gene05843	44136	45146	3.69232	gene05842	968	---NA---	no GO terms	no GO terms
contig_20	gene05840	31043	32959	3.69232	gene05843	1010	---NA---	no GO terms	no GO terms
contig_20	gene05844	45904	47268	2.92934	gene05844	1364	RecName: Full=Aspergillopepsin-1; AltName: Full=Aspartic protease pepA; AltName: Full=Aspergillopepsin I; AltName: Full=Aspergillopeptidase A; Flags: Precursor	P:proteolysis; F:aspartic-type endopeptidase activity	P:GO:0006508; F:GO:0004190	F:peptidase activity	F:GO:0008233	Acting on peptide bonds (peptidases); Pepsin A; Acting on peptide bonds (peptidases); Scytalidopepsin B; Prepilin peptidase; Penicillopepsin; Saccharopepsin; Signal peptidase II; Chymosin; Barrierpepsin; Cathepsin D; Cathepsin E; Renin	EC:3.4.99; EC:3.4.23.1; EC:3.4.23; EC:3.4.23.32; EC:3.4.23.43; EC:3.4.23.20; EC:3.4.23.25; EC:3.4.23.36; EC:3.4.23.4; EC:3.4.23.35; EC:3.4.23.5; EC:3.4.23.34; EC:3.4.23.15
contig_20	gene05845	47790	48296	2.92934	gene05845	506	---NA---	no GO terms	no GO terms
contig_20	gene05846	54703	55260	2.92934	gene05846	557	---NA---	no GO terms	no GO terms
contig_20	gene05847	58103	59356	2.92934	gene05847	1253	---NA---	no GO terms	no GO terms
contig_20	gene05860	89482	91714	2.17083	gene05860	2232	---NA---	no GO terms	no GO terms
contig_20	gene05863	99069	100391	3.14458	gene05862	2549	---NA---	no GO terms	no GO terms
contig_20	gene05864	101478	104867	3.14458	gene05863	1322	RecName: Full=Leucoanthocyanidin dioxygenase; Short=LDOX; Short=Leucocyanidin oxygenase; AltName: Full=Leucoanthocyanidin hydroxylase	P:oxidation-reduction process; F:oxidoreductase activity	P:GO:0055114; F:GO:0016491	F:oxidoreductase activity	F:GO:0016491
contig_20	gene05862	96223	98772	3.14458	gene05864	3389	RecName: Full=Pantothenate transporter FEN2; AltName: Full=Fenpropimorph resistance protein 2	no GO terms	no GO terms	P:vesicle-mediated transport; F:transmembrane transporter activity; C:plasma membrane	P:GO:0016192; F:GO:0022857; C:GO:0005886
contig_20	gene05865	138720	139420	3.18932	gene05865	700	---NA---	no IPS match	no IPS match
contig_20	gene05866	140439	140754	3.18932	gene05866	315	---NA---	no IPS match	no IPS match
contig_20	gene05867	147629	149091	3.55342	gene05867	1462	RecName: Full=Probable feruloyl esterase C; AltName: Full=Ferulic acid esterase C; Flags: Precursor	F:feruloyl esterase activity	F:GO:0030600	F:molecular_function	F:GO:0003674	Feruloyl esterase; Carboxylesterase	EC:3.1.1.73; EC:3.1.1.1
contig_20	gene05868	149404	149937	3.55342	gene05868	533	---NA---	no GO terms	no GO terms
contig_20	gene05869	157101	160103	3.48623	gene05869	3002	RecName: Full=Probable beta-glucosidase C; AltName: Full=Beta-D-glucoside glucohydrolase C; AltName: Full=Cellobiase C; AltName: Full=Gentiobiase C; Flags: Precursor	P:carbohydrate metabolic process; F:hydrolase activity, hydrolyzing O-glycosyl compounds	P:GO:0005975; F:GO:0004553	P:carbohydrate metabolic process; F:hydrolase activity, acting on glycosyl bonds	P:GO:0005975; F:GO:0016798
contig_20	gene05870	160860	161783	1.42541	gene05870	923	---NA---	no GO terms	no GO terms
contig_20	gene05871	164519	166611	2.89649	gene05871	2092	RecName: Full=Phenylalanine ammonia-lyase	P:L-phenylalanine catabolic process; F:catalytic activity; F:ammonia-lyase activity; C:cytoplasm	P:GO:0006559; F:GO:0003824; F:GO:0016841; C:GO:0005737	P:cellular amino acid metabolic process; P:catabolic process; F:lyase activity; C:cytoplasm	P:GO:0006520; P:GO:0009056; F:GO:0016829; C:GO:0005737
contig_20	gene05872	167919	168818	3.77185	gene05872	899	---NA---	no GO terms	no GO terms
contig_20	gene05873	171121	171534	3.77185	gene05873	413	RecName: Full=Acyl-coenzyme A thioesterase THEM4; Short=Acyl-CoA thioesterase THEM4; AltName: Full=Thioesterase superfamily member 4; Flags: Precursor	no GO terms	no GO terms	P:lipid metabolic process; P:cell death; P:small molecule metabolic process; F:molecular_function; C:mitochondrion	P:GO:0006629; P:GO:0008219; P:GO:0044281; F:GO:0003674; C:GO:0005739
contig_20	gene05874	172233	173236	3.77185	gene05874	1003	RecName: Full=Probable hydrolase R7; AltName: Full=Squalestatin S1 biosynthesis cluster protein R7; Flags: Precursor	no GO terms	no GO terms	F:hydrolase activity	F:GO:0016787
contig_20	gene05875	175105	178114	3.77185	gene05875	3009	---NA---	no GO terms	no GO terms
contig_20	gene05876	189402	193204	3.74384	gene05876	3802	RecName: Full=Sodium/potassium-transporting ATPase subunit alpha-1; Short=Na(+)/K(+) ATPase alpha-1 subunit; AltName: Full=Sodium pump subunit alpha-1; Flags: Precursor	F:nucleotide binding; C:integral component of membrane	F:GO:0000166; C:GO:0016021	F:molecular_function; C:cellular_component	F:GO:0003674; C:GO:0005575
contig_20	gene05877	197537	198999	3.74384	gene05877	1462	---NA---	no IPS match	no IPS match
contig_20	gene05878	201876	202439	3.57893	gene05878	563	---NA---	no IPS match	no IPS match
contig_20	gene05880	216886	218562	3.57893	gene05879	12641	---NA---	no GO terms	no GO terms
contig_20	gene05881	218749	219165	3.57893	gene05880	1676	RecName: Full=5-keto-D-gluconate 5-reductase	P:oxidation-reduction process	P:GO:0055114	P:biological_process	P:GO:0008150
contig_20	gene05882	220060	220614	3.57893	gene05881	416	RecName: Full=Glutathione hydrolase proenzyme; AltName: Full=Gamma-glutamyltransferase ARB_02921; AltName: Full=Gamma-glutamyltranspeptidase; Short=Gamma-GT; AltName: Full=Leukotriene-C4 hydrolase; Contains: RecName: Full=Glutathione hydrolase heavy chain; Contains: RecName: Full=Glutathione hydrolase light chain; Flags: Precursor	no IPS match	no IPS match	F:molecular_function	F:GO:0003674
contig_20	gene05883	221572	221859	3.57893	gene05882	554	---NA---	no IPS match	no IPS match
contig_20	gene05884	223251	224050	3.57893	gene05883	287	---NA---	no IPS match	no IPS match
contig_20	gene05885	224051	226600	3.57893	gene05884	799	---NA---	no GO terms	no GO terms
contig_20	gene05879	203315	215956	3.57893	gene05885	2549	---NA---	no GO terms	no GO terms
contig_20	gene05886	227195	227969	3.51048	gene05886	774	RecName: Full=Acetoacetyl-CoA synthetase	no GO terms	no GO terms	P:liver development; P:lipid metabolic process; P:fatty acid metabolic process; P:response to nutrient; P:response to organonitrogen compound; P:response to organic cyclic compound; P:response to purine-containing compound; P:positive regulation of insulin secretion; P:response to oleic acid; P:response to drug; P:response to starvation; P:response to ethanol; P:ketone body biosynthetic process; …	P:GO:0001889; P:GO:0006629; P:GO:0006631; P:GO:0007584; P:GO:0010243; P:GO:0014070; P:GO:0014074; P:GO:0032024; P:GO:0034201; P:GO:0042493; P:GO:0042594; P:GO:0045471; P:GO:0046951; P:GO:0050872; P:GO:0060612; P:GO:0071333; P:GO:0071394; P:GO:0071397; F:GO:0000166; F:GO:0003824; F:GO:0005515; F:GO:0005524; F:GO:0016874; F:GO:0030729; F:GO:0047760; C:GO:0005737; C:GO:0005829
contig_20	gene05887	229451	231008	3.51048	gene05887	1557	---NA---	no GO terms	no GO terms
contig_20	gene05888	236611	236856	3.51048	gene05888	245	---NA---	no IPS match	no IPS match
contig_20	gene05889	236907	238642	3.51048	gene05889	1735	RecName: Full=3-hydroxybenzoate 6-hydroxylase	F:FAD binding	F:GO:0071949	F:ion binding	F:GO:0043167
contig_20	gene05890	239672	240688	3.51048	gene05890	1016	RecName: Full=Kelch domain-containing protein 8B	F:protein binding	F:GO:0005515	F:molecular_function	F:GO:0003674
contig_20	gene05891	241417	242859	3.51048	gene05891	1442	RecName: Full=Salicylate hydroxylase; AltName: Full=Salicylate 1-monooxygenase	F:FAD binding	F:GO:0071949	F:ion binding	F:GO:0043167
contig_20	gene05893	253348	254652	3.51048	gene05892	8967	RecName: Full=Non-reducing polyketide synthase adrD; AltName: Full=Andrastin A biosynthesis cluster protein D	F:transferase activity; F:transferase activity, transferring acyl groups	F:GO:0016740; F:GO:0016746	F:transferase activity, transferring acyl groups	F:GO:0016746
contig_20	gene05892	243747	252714	3.51048	gene05893	1304	---NA---	no GO terms	no GO terms
contig_20	gene05894	258471	260574	2.94135	gene05894	2103	RecName: Full=Beta-galactosidase; Short=Beta-gal; AltName: Full=Lactase	P:carbohydrate metabolic process; F:hydrolase activity, hydrolyzing O-glycosyl compounds	P:GO:0005975; F:GO:0004553	P:carbohydrate metabolic process; F:hydrolase activity, acting on glycosyl bonds	P:GO:0005975; F:GO:0016798
contig_20	gene05898	269703	270947	2.49796	gene05898	1244	---NA---	no GO terms	no GO terms
contig_20	gene05899	272221	272538	2.49796	gene05899	317	---NA---	no IPS match	no IPS match
contig_20	gene05900	273182	274066	2.49796	gene05900	884	---NA---	no GO terms	no GO terms
contig_20	gene05901	277529	279250	2.96071	gene05901	1721	RecName: Full=Glycerol kinase; AltName: Full=ATP:glycerol 3-phosphotransferase; AltName: Full=Glycerokinase; Short=GK	P:carbohydrate metabolic process; F:phosphotransferase activity, alcohol group as acceptor	P:GO:0005975; F:GO:0016773	P:carbohydrate metabolic process; F:molecular_function	P:GO:0005975; F:GO:0003674
contig_20	gene05902	282686	286260	3.11971	gene05902	3574	RecName: Full=Aquaporin-7; Short=AQP-7; AltName: Full=Aquaglyceroporin-7	P:transmembrane transport; F:channel activity; C:membrane	P:GO:0055085; F:GO:0015267; C:GO:0016020	F:transmembrane transporter activity; C:cellular_component	F:GO:0022857; C:GO:0005575
contig_20	gene05903	286910	287633	2.88581	gene05903	723	---NA---	no GO terms	no GO terms
contig_20	gene05904	288395	293280	2.88581	gene05904	4885	RecName: Full=Protein argonaute-2; Short=Argonaute2; AltName: Full=Argonaute RISC catalytic component 2; AltName: Full=Eukaryotic translation initiation factor 2C 2; Short=eIF-2C 2; Short=eIF2C 2; AltName: Full=Protein slicer	F:nucleic acid binding	F:GO:0003676	F:molecular_function	F:GO:0003674
contig_20	gene05906	295265	296763	3.77818	gene05906	1498	---NA---	no GO terms	no GO terms
contig_20	gene05907	300465	304982	3.78352	gene05907	4517	RecName: Full=Uncharacterized protein YdcJ	no GO terms	no GO terms
contig_20	gene05908	306139	306397	3.78352	gene05908	258	---NA---	no IPS match	no IPS match
contig_20	gene05909	306826	308266	3.78352	gene05909	1440	---NA---	no GO terms	no GO terms
contig_20	gene05911	312505	313008	3.78352	gene05910	3453	---NA---	no GO terms	no GO terms
contig_20	gene05910	308283	311736	3.78352	gene05911	503	RecName: Full=Ribonuclease 3; AltName: Full=Ribonuclease III; Short=RNase III	P:RNA processing; F:ribonuclease III activity	P:GO:0006396; F:GO:0004525	F:nuclease activity	F:GO:0004518	Acting on ester bonds; Acting on ester bonds; Ribonuclease III	EC:3.1.30; EC:3.1.26; EC:3.1.26.3
contig_20	gene05925	360771	361103	3.09616	gene05924	1768	RecName: Full=Beta-xylosidase; AltName: Full=Glycosyl hydrolase 43 family protein P27; Short=P27_GH43; AltName: Full=Polysaccharide utilization locus H protein P27; Short=PUL H protein P27; Flags: Precursor	no GO terms	no GO terms	P:carbohydrate metabolic process; F:hydrolase activity, acting on glycosyl bonds	P:GO:0005975; F:GO:0016798
contig_20	gene05926	364572	365157	3.09616	gene05925	332	---NA---	no IPS match	no IPS match
contig_20	gene05927	365406	367535	3.09616	gene05926	585	---NA---	no IPS match	no IPS match
contig_20	gene05924	358688	360456	3.09616	gene05927	2129	---NA---	no GO terms	no GO terms
contig_21	gene05930	9496	11922	3.27886	gene05930	2426	---NA---	no IPS match	no IPS match
contig_21	gene05931	12743	14041	3.27886	gene05931	1298	---NA---	no GO terms	no GO terms
contig_21	gene05936	21663	24254	2.74837	gene05936	2591	RecName: Full=Probable alpha-glucuronidase A; AltName: Full=Alpha-glucosiduronase A; Flags: Precursor	P:xylan catabolic process; F:alpha-glucuronidase activity; C:extracellular region	P:GO:0045493; F:GO:0046559; C:GO:0005576	P:carbohydrate metabolic process; P:catabolic process; P:cell wall organization or biogenesis; F:hydrolase activity, acting on glycosyl bonds; C:extracellular region	P:GO:0005975; P:GO:0009056; P:GO:0071554; F:GO:0016798; C:GO:0005576	Alpha-glucuronidase	EC:3.2.1.139
contig_21	gene05937	28552	28857	3.63221	gene05937	305	---NA---	no GO terms	no GO terms
contig_21	gene05939	34905	35276	3.63221	gene05938	1835	---NA---	no GO terms	no GO terms
contig_21	gene05938	32618	34453	3.63221	gene05939	371	---NA---	no IPS match	no IPS match
contig_21	gene05940	64042	64923	2.54217	gene05940	881	---NA---	no IPS match	no IPS match
contig_21	gene05941	66357	67412	1.69773	gene05941	1055	RecName: Full=Carboxylesterase NlhH	F:hydrolase activity	F:GO:0016787	F:molecular_function	F:GO:0003674
contig_21	gene05942	69417	71472	2.17724	gene05942	2055	RecName: Full=Alpha-adducin; AltName: Full=Erythrocyte adducin subunit alpha	no GO terms	no GO terms	P:biological_process; F:cytoskeletal protein binding; C:nucleus	P:GO:0008150; F:GO:0008092; C:GO:0005634
contig_21	gene05943	70891	71538	2.17724	gene05943	647	RecName: Full=Meiotically up-regulated gene 14 protein	no GO terms	no GO terms	P:biological_process; C:cellular_component	P:GO:0008150; C:GO:0005575
contig_21	gene05944	72312	73145	1.44746	gene05944	833	RecName: Full=Probable feruloyl esterase C; AltName: Full=Ferulic acid esterase C; Flags: Precursor	F:feruloyl esterase activity	F:GO:0030600	F:molecular_function	F:GO:0003674	Feruloyl esterase; Carboxylesterase	EC:3.1.1.73; EC:3.1.1.1
contig_21	gene05963	144179	146476	3.01175	gene05963	2297	---NA---	no GO terms	no GO terms
contig_21	gene05965	149073	149491	3.01175	gene05964	833	---NA---	no GO terms	no GO terms
contig_21	gene05964	146876	147709	3.01175	gene05965	418	---NA---	no GO terms	no GO terms
contig_21	gene05966	181277	182410	3.073	gene05966	1133	---NA---	no GO terms	no GO terms
contig_21	gene05970	190671	191450	3.54591	gene05970	779	RecName: Full=Rhamnogalacturonan acetylesterase; Short=RGAE; Flags: Precursor	no GO terms	no GO terms	P:carbohydrate metabolic process; P:catabolic process; F:molecular_function	P:GO:0005975; P:GO:0009056; F:GO:0003674	Acetylesterase; Carboxylesterase	EC:3.1.1.6; EC:3.1.1.1
contig_21	gene05971	193004	193363	3.54591	gene05971	359	---NA---	no IPS match	no IPS match
contig_21	gene05973	198002	198373	3.54591	gene05972	1862	---NA---	no IPS match	no IPS match
contig_21	gene05974	201536	201871	3.54591	gene05973	371	---NA---	no IPS match	no IPS match
contig_21	gene05975	202928	203656	3.54591	gene05974	335	---NA---	no IPS match	no IPS match
contig_21	gene05972	195142	197004	3.54591	gene05975	728	---NA---	no GO terms	no GO terms
contig_21	gene05983	237657	239963	4.01003	gene05983	2306	---NA---	no GO terms	no GO terms
contig_21	gene05984	241451	243805	4.01003	gene05984	2354	RecName: Full=Low-affinity glucose transporter HXT4; AltName: Full=Low-affinity glucose transporter LGT1	P:transmembrane transport; F:transmembrane transporter activity; C:integral component of membrane	P:GO:0055085; F:GO:0022857; C:GO:0016021	F:transmembrane transporter activity; C:cellular_component	F:GO:0022857; C:GO:0005575
contig_21	gene05985	243673	244757	4.01003	gene05985	1084	---NA---	no GO terms	no GO terms
contig_21	gene05986	257351	257665	4.01003	gene05986	314	---NA---	no IPS match	no IPS match
contig_21	gene05987	257714	258373	4.01003	gene05987	659	---NA---	no IPS match	no IPS match
contig_21	gene05989	263932	264288	3.73172	gene05989	356	---NA---	no IPS match	no IPS match
contig_21	gene05990	265520	267823	3.73172	gene05990	2303	RecName: Full=Laccase; AltName: Full=Benzenediol:oxygen oxidoreductase; AltName: Full=Diphenol oxidase; AltName: Full=Urishiol oxidase; Flags: Precursor	P:oxidation-reduction process	P:GO:0055114	P:biological_process	P:GO:0008150
contig_21	gene05991	269281	269598	3.73172	gene05991	317	---NA---	no IPS match	no IPS match
contig_21	gene05992	272990	273376	3.73172	gene05992	386	---NA---	no IPS match	no IPS match
contig_21	gene05993	296829	298504	4.05897	gene05993	1675	RecName: Full=FAD-linked oxidoreductase OXR1; AltName: Full=Pyriculol/pyriculariol biosynthesis cluster protein OXR1; Flags: Precursor	P:oxidation-reduction process; F:oxidoreductase activity; F:flavin adenine dinucleotide binding; F:FAD binding	P:GO:0055114; F:GO:0016491; F:GO:0050660; F:GO:0071949	F:oxidoreductase activity; F:ion binding	F:GO:0016491; F:GO:0043167
contig_21	gene05994	300374	300960	4.05897	gene05994	586	---NA---	no IPS match	no IPS match
contig_21	gene05995	302326	302670	2.88965	gene05995	344	RecName: Full=Short-chain dehydrogenase RED1; AltName: Full=Pyriculol/pyriculariol biosynthesis cluster protein RED1	P:oxidation-reduction process	P:GO:0055114	P:biological_process	P:GO:0008150
contig_21	gene05996	302913	303620	2.88965	gene05996	707	RecName: Full=NADPH-dependent 1-acyldihydroxyacetone phosphate reductase; Short=ADR; AltName: Full=1-acyl DHAP reductase; AltName: Full=Acyl/alkyl DHAP reductase; AltName: Full=Acylglycerone-phosphate reductase	P:oxidation-reduction process; F:oxidoreductase activity	P:GO:0055114; F:GO:0016491	F:oxidoreductase activity	F:GO:0016491
contig_21	gene05997	304530	306280	2.88965	gene05997	1750	RecName: Full=FAD-linked oxidoreductase OXR2; AltName: Full=Pyriculol/pyriculariol biosynthesis cluster protein OXR2; Flags: Precursor	P:oxidation-reduction process; F:oxidoreductase activity; F:flavin adenine dinucleotide binding; F:FAD binding	P:GO:0055114; F:GO:0016491; F:GO:0050660; F:GO:0071949	F:oxidoreductase activity; F:ion binding	F:GO:0016491; F:GO:0043167
contig_21	gene05998	307029	308200	2.88965	gene05998	1171	RecName: Full=Probable aldo-keto reductase 3	no GO terms	no GO terms	P:biosynthetic process; P:cellular nitrogen compound metabolic process; P:small molecule metabolic process; F:oxidoreductase activity; C:cytosol; C:plasma membrane; C:plastid	P:GO:0009058; P:GO:0034641; P:GO:0044281; F:GO:0016491; C:GO:0005829; C:GO:0005886; C:GO:0009536	Pyridoxine 4-dehydrogenase	EC:1.1.1.65
contig_21	gene05999	309035	310502	2.88965	gene05999	1467	RecName: Full=FAD-dependent monooxygenase DEP2; AltName: Full=Depudecin biosynthesis cluster protein 2; Flags: Precursor	F:FAD binding	F:GO:0071949	F:ion binding	F:GO:0043167
contig_21	gene06001	312602	313362	2.88965	gene06000	1168	RecName: Full=2,5-dichloro-2,5-cyclohexadiene-1,4-diol dehydrogenase; Short=2,5-DDOL dehydrogenase	P:oxidation-reduction process; F:oxidoreductase activity	P:GO:0055114; F:GO:0016491	F:oxidoreductase activity	F:GO:0016491
contig_21	gene06000	311254	312422	2.88965	gene06001	760	RecName: Full=Cupin-domain-containing oxidoreductase virC; AltName: Full=Trichoxide biosynthesis protein virC; AltName: Full=Virensol biosynthesis cluster protein C	no GO terms	no GO terms	F:oxidoreductase activity	F:GO:0016491
contig_21	gene06002	314791	315665	3.08039	gene06002	874	RecName: Full=Short-chain dehydrogenase RED3; AltName: Full=Pyriculol/pyriculariol biosynthesis cluster protein RED3	P:oxidation-reduction process	P:GO:0055114	P:biological_process	P:GO:0008150
contig_21	gene06003	316733	317101	3.08039	gene06003	368	---NA---	no GO terms	no GO terms
contig_21	gene06004	319206	319802	3.08039	gene06004	596	RecName: Full=Cupin-domain-containing oxidoreductase virC; AltName: Full=Trichoxide biosynthesis protein virC; AltName: Full=Virensol biosynthesis cluster protein C	no GO terms	no GO terms	P:pathogenesis; P:oxidation-reduction process; F:oxidoreductase activity	P:GO:0009405; P:GO:0055114; F:GO:0016491
contig_22	gene06006	17	594	3.62501	gene06006	577	RecName: Full=Corticosteroid 11-beta-dehydrogenase isozyme 2; AltName: Full=11-beta-hydroxysteroid dehydrogenase type 2; Short=11-DH2; Short=11-beta-HSD2; AltName: Full=NAD-dependent 11-beta-hydroxysteroid dehydrogenase	P:siderophore biosynthetic process; P:oxidation-reduction process; F:2,3-dihydro-2,3-dihydroxybenzoate dehydrogenase activity	P:GO:0019290; P:GO:0055114; F:GO:0008667	P:biosynthetic process; P:secondary metabolic process; P:cellular nitrogen compound metabolic process; F:oxidoreductase activity	P:GO:0009058; P:GO:0019748; P:GO:0034641; F:GO:0016491	2,3-dihydro-2,3-dihydroxybenzoate dehydrogenase	EC:1.3.1.28
contig_22	gene06007	1221	3204	3.62501	gene06007	1983	RecName: Full=Kelch repeat-containing protein ARB_01230; Flags: Precursor	no GO terms	no GO terms	C:extracellular region; C:membrane; C:integral component of membrane	C:GO:0005576; C:GO:0016020; C:GO:0016021
contig_22	gene06008	6340	7919	3.62501	gene06008	1579	---NA---	no GO terms	no GO terms
contig_22	gene06022	67859	69322	4.20752	gene06022	1463	RecName: Full=Sulfite efflux pump SSU1	P:transmembrane transport; P:malate transmembrane transport; F:malate transmembrane transporter activity; C:integral component of membrane	P:GO:0055085; P:GO:0071423; F:GO:0015140; C:GO:0016021	F:transmembrane transporter activity; C:cellular_component	F:GO:0022857; C:GO:0005575
contig_22	gene06023	72632	73015	4.20752	gene06023	383	---NA---	no IPS match	no IPS match
contig_22	gene06024	73561	74211	4.20752	gene06024	650	RecName: Full=Cytochrome P450 monooxygenase abl2; AltName: Full=Abscisic acid biosynthesis cluster protein 2	P:oxidation-reduction process; F:iron ion binding; F:oxidoreductase activity, acting on paired donors, with incorporation or reduction of molecular oxygen; F:heme binding	P:GO:0055114; F:GO:0005506; F:GO:0016705; F:GO:0020037	F:oxidoreductase activity; F:ion binding	F:GO:0016491; F:GO:0043167
contig_22	gene06025	75029	76024	4.20752	gene06025	995	RecName: Full=Chanoclavine-I dehydrogenase easD; Short=ChaDH; AltName: Full=Ergot alkaloid synthesis protein D; Flags: Precursor	P:oxidation-reduction process	P:GO:0055114	P:biological_process	P:GO:0008150
contig_22	gene06026	80211	81531	3.8984	gene06026	1320	RecName: Full=Retinal dehydrogenase 1; Short=RALDH 1; Short=RalDH1; AltName: Full=Aldehyde dehydrogenase, cytosolic	P:oxidation-reduction process; F:oxidoreductase activity; F:oxidoreductase activity, acting on the aldehyde or oxo group of donors, NAD or NADP as acceptor	P:GO:0055114; F:GO:0016491; F:GO:0016620	F:oxidoreductase activity	F:GO:0016491
contig_22	gene06028	82695	84705	3.8984	gene06027	767	---NA---	no GO terms	no GO terms
contig_22	gene06029	85102	86703	3.8984	gene06028	2010	RecName: Full=Efflux pump dotC; AltName: Full=Dothistromin biosynthesis protein C	no GO terms	no GO terms	P:response to stress; P:vacuolar transport; F:transmembrane transporter activity; C:vacuole	P:GO:0006950; P:GO:0007034; F:GO:0022857; C:GO:0005773
contig_22	gene06027	81627	82394	3.8984	gene06029	1601	RecName: Full=Probable dipeptidase B	P:proteolysis; F:dipeptidase activity; F:cysteine-type exopeptidase activity	P:GO:0006508; F:GO:0016805; F:GO:0070004	F:peptidase activity	F:GO:0008233	Acting on peptide bonds (peptidases); Cytosol nonspecific dipeptidase; Dipeptidase E	EC:3.4.13; EC:3.4.13.18; EC:3.4.13.21
contig_22	gene06030	88764	91422	3.43967	gene06030	2658	RecName: Full=Lectin; AltName: Full=Agglutinin; Contains: RecName: Full=Lectin 10 kDa peptide; Contains: RecName: Full=Lectin 8 kDa peptide; Flags: Precursor	F:chitin binding	F:GO:0008061	F:molecular_function	F:GO:0003674
contig_22	gene06031	91855	93199	3.43967	gene06031	1344	RecName: Full=Aquaporin-like protein 2; AltName: Full=Truncated aquaporin-2	no GO terms	no GO terms	C:cellular_component	C:GO:0005575
contig_22	gene06032	95454	97559	3.43967	gene06032	2105	RecName: Full=Adiponectin receptor protein 2; AltName: Full=Progestin and adipoQ receptor family member 2; AltName: Full=Progestin and adipoQ receptor family member II	C:integral component of membrane	C:GO:0016021	C:cellular_component	C:GO:0005575
contig_22	gene06034	102419	102814	3.42676	gene06033	1768	---NA---	no GO terms	no GO terms
contig_22	gene06035	102707	103120	3.42676	gene06034	395	---NA---	no IPS match	no IPS match
contig_22	gene06033	97671	99439	3.42676	gene06035	413	---NA---	no GO terms	no GO terms
contig_22	gene06036	105030	106004	1.74312	gene06036	974	RecName: Full=Probable alpha-L-arabinofuranosidase axhA; AltName: Full=Arabinoxylan arabinofuranohydrolase axhA; Flags: Precursor	P:L-arabinose metabolic process; F:alpha-L-arabinofuranosidase activity	P:GO:0046373; F:GO:0046556	P:carbohydrate metabolic process; P:small molecule metabolic process; F:hydrolase activity, acting on glycosyl bonds	P:GO:0005975; P:GO:0044281; F:GO:0016798	Non-reducing end alpha-L-arabinofuranosidase	EC:3.2.1.55
contig_22	gene06037	108103	111882	1.93203	gene06037	3779	---NA---	no GO terms	no GO terms
contig_22	gene06038	112608	114338	2.18104	gene06038	1730	RecName: Full=General amino acid permease AGP2	P:transmembrane transport; C:membrane	P:GO:0055085; C:GO:0016020	P:transmembrane transport; C:cellular_component	P:GO:0055085; C:GO:0005575
contig_22	gene06040	126040	127174	3.44284	gene06040	1134	---NA---	no GO terms	no GO terms
contig_22	gene06041	126158	126472	3.44284	gene06041	314	---NA---	no GO terms	no GO terms
contig_22	gene06042	129015	129774	3.44284	gene06042	759	RecName: Full=Probable cutinase 1; AltName: Full=Cutin hydrolase 1; Flags: Precursor	F:hydrolase activity; F:cutinase activity; C:extracellular region	F:GO:0016787; F:GO:0050525; C:GO:0005576	F:molecular_function; C:extracellular region	F:GO:0003674; C:GO:0005576	Cutinase; Carboxylesterase	EC:3.1.1.74; EC:3.1.1.1
contig_22	gene06043	138755	140706	3.44284	gene06043	1951	RecName: Full=Laccase 1; AltName: Full=Conidial pigment biosynthesis oxidase Mlac1; Flags: Precursor	P:oxidation-reduction process; F:copper ion binding; F:oxidoreductase activity	P:GO:0055114; F:GO:0005507; F:GO:0016491	F:oxidoreductase activity; F:ion binding	F:GO:0016491; F:GO:0043167
contig_22	gene06044	142067	144743	3.44284	gene06044	2676	RecName: Full=Laccase PFICI_06862; AltName: Full=Conidial pigment biosynthesis oxidase PFICI_06862; Flags: Precursor	P:oxidation-reduction process; F:copper ion binding; F:oxidoreductase activity	P:GO:0055114; F:GO:0005507; F:GO:0016491	F:oxidoreductase activity; F:ion binding	F:GO:0016491; F:GO:0043167
contig_22	gene06045	144376	147519	3.44284	gene06045	3143	RecName: Full=Putative tartrate transporter	P:transmembrane transport; F:transmembrane transporter activity	P:GO:0055085; F:GO:0022857	F:transmembrane transporter activity	F:GO:0022857
contig_22	gene06046	149301	149924	2.91951	gene06046	623	RecName: Full=Lipid A export ATP-binding/permease protein MsbA	F:ATP binding	F:GO:0005524	F:ion binding	F:GO:0043167
contig_22	gene06047	159993	160427	3.78223	gene06047	434	---NA---	no IPS match	no IPS match
contig_22	gene06048	162020	162484	3.78223	gene06048	464	---NA---	no IPS match	no IPS match
contig_22	gene06049	166245	168614	3.25079	gene06049	2369	RecName: Full=Heterokaryon incompatibility protein 6, OR allele; Short=Het-6(OR)	F:protein binding	F:GO:0005515	F:molecular_function	F:GO:0003674
contig_22	gene06050	170319	171673	3.25079	gene06050	1354	---NA---	no IPS match	no IPS match
contig_22	gene06061	212898	215655	1.91724	gene06061	2757	RecName: Full=High-affinity potassium transport protein	P:cation transport; P:transmembrane transport; F:cation transmembrane transporter activity	P:GO:0006812; P:GO:0055085; F:GO:0008324	F:transmembrane transporter activity	F:GO:0022857
contig_22	gene06062	245296	246136	3.53032	gene06062	840	---NA---	P:pathogenesis; F:toxin activity; C:extracellular space	P:GO:0009405; F:GO:0090729; C:GO:0005615	P:biological_process; F:molecular_function; C:extracellular space	P:GO:0008150; F:GO:0003674; C:GO:0005615
contig_22	gene06063	248577	249646	2.06401	gene06063	1069	RecName: Full=Protein RTA1	C:integral component of membrane	C:GO:0016021	C:cellular_component	C:GO:0005575
contig_22	gene06064	249908	250954	2.06401	gene06064	1046	---NA---	no GO terms	no GO terms
contig_22	gene06065	251638	252930	2.06401	gene06065	1292	RecName: Full=Extracellular exo-alpha-(1-	no GO terms	no GO terms	P:carbohydrate metabolic process; P:metabolic process; P:arabinan catabolic process; P:L-arabinose metabolic process; F:hydrolase activity, hydrolyzing O-glycosyl compounds; F:hydrolase activity; F:hydrolase activity, acting on glycosyl bonds; F:alpha-L-arabinofuranosidase activity; C:cellular_component; C:extracellular region	P:GO:0005975; P:GO:0008152; P:GO:0031222; P:GO:0046373; F:GO:0004553; F:GO:0016787; F:GO:0016798; F:GO:0046556; C:GO:0005575; C:GO:0005576
contig_22	gene06066	253233	254803	2.01789	gene06066	1570	---NA---	no GO terms	no GO terms
contig_22	gene06067	256237	256485	3.42814	gene06067	248	---NA---	no IPS match	no IPS match
contig_22	gene06068	257929	261220	3.42814	gene06068	3291	---NA---	no GO terms	no GO terms
contig_22	gene06069	261828	263402	3.42814	gene06069	1574	RecName: Full=Xylooligosaccharide oxidase; Short=XOS; Flags: Precursor	P:oxidation-reduction process; F:oxidoreductase activity; F:flavin adenine dinucleotide binding; F:FAD binding	P:GO:0055114; F:GO:0016491; F:GO:0050660; F:GO:0071949	F:oxidoreductase activity; F:ion binding	F:GO:0016491; F:GO:0043167
contig_22	gene06070	272636	274254	3.53849	gene06070	1618	---NA---	no IPS match	no IPS match
contig_23	gene06071	40766	42440	3.56211	gene06071	1674	RecName: Full=Amine oxidase [flavin-containing] B; AltName: Full=Monoamine oxidase type B; Short=MAO-B	P:oxidation-reduction process; F:oxidoreductase activity	P:GO:0055114; F:GO:0016491	F:oxidoreductase activity	F:GO:0016491
contig_23	gene06072	41326	41634	3.56211	gene06072	308	---NA---	no IPS match	no IPS match
contig_23	gene06073	43059	43865	3.56211	gene06073	806	RecName: Full=piRNA biogenesis protein EXD1; AltName: Full=Exonuclease 3'-5' domain-containing protein 1; AltName: Full=Exonuclease 3'-5' domain-like-containing protein 1; AltName: Full=Inactive exonuclease EXD1; Short=mExd1	P:nucleobase-containing compound metabolic process; F:nucleic acid binding; F:3'-5' exonuclease activity	P:GO:0006139; F:GO:0003676; F:GO:0008408	F:nuclease activity	F:GO:0004518
contig_23	gene06074	52163	52655	3.46041	gene06074	492	---NA---	no IPS match	no IPS match
contig_23	gene06075	55459	56129	3.46041	gene06075	670	---NA---	no IPS match	no IPS match
contig_23	gene06076	55686	56066	3.46041	gene06076	380	---NA---	no IPS match	no IPS match
contig_23	gene06077	59286	59852	3.46041	gene06077	566	---NA---	P:pathogenesis; F:toxin activity; C:extracellular space	P:GO:0009405; F:GO:0090729; C:GO:0005615	P:biological_process; F:molecular_function; C:extracellular space	P:GO:0008150; F:GO:0003674; C:GO:0005615
contig_23	gene06078	60119	60781	3.46041	gene06078	662	---NA---	no GO terms	no GO terms
contig_23	gene06125	177675	178658	3.4266	gene06125	983	RecName: Full=Initiation-specific alpha-1,6-mannosyltransferase; AltName: Full=Outer chain elongation protein 1	F:alpha-1,6-mannosyltransferase activity	F:GO:0000009	F:transferase activity, transferring glycosyl groups	F:GO:0016757	Initiation-specific alpha-1,6-mannosyltransferase	EC:2.4.1.232
contig_23	gene06126	180165	184975	3.4266	gene06126	4810	---NA---	no GO terms	no GO terms
contig_23	gene06130	193323	193815	4.07249	gene06130	492	---NA---	no IPS match	no IPS match
contig_23	gene06131	194067	196451	4.07249	gene06131	2384	---NA---	no IPS match	no IPS match
contig_23	gene06133	198060	198979	4.07249	gene06132	1160	---NA---	no IPS match	no IPS match
contig_23	gene06134	200459	202204	4.07249	gene06133	919	---NA---	no IPS match	no IPS match
contig_23	gene06132	196456	197616	4.07249	gene06134	1745	---NA---	no GO terms	no GO terms
contig_23	gene06137	224931	226187	3.32972	gene06137	1256	---NA---	no GO terms	no GO terms
contig_23	gene06138	251089	252971	1.86333	gene06138	1882	RecName: Full=Cytochrome P450 monooxygenase adrA; AltName: Full=Andrastin A biosynthesis cluster protein A	P:oxidation-reduction process; F:iron ion binding; F:oxidoreductase activity, acting on paired donors, with incorporation or reduction of molecular oxygen; F:heme binding	P:GO:0055114; F:GO:0005506; F:GO:0016705; F:GO:0020037	F:oxidoreductase activity; F:ion binding	F:GO:0016491; F:GO:0043167
contig_24	gene06142	10778	11923	3.97568	gene06141	7064	RecName: Full=Probable glucan endo-1,3-beta-glucosidase eglC; AltName: Full=Endo-1,3-beta-glucanase eglC; AltName: Full=Laminarinase eglC; Flags: Precursor	no GO terms	no GO terms	P:carbohydrate metabolic process; F:hydrolase activity, acting on glycosyl bonds; C:cellular_component	P:GO:0005975; F:GO:0016798; C:GO:0005575
contig_24	gene06143	17698	18593	3.97568	gene06142	1145	RecName: Full=Probable glucan endo-1,3-beta-glucosidase eglC; AltName: Full=Endo-1,3-beta-glucanase eglC; AltName: Full=Laminarinase eglC; Flags: Precursor	no GO terms	no GO terms	P:carbohydrate metabolic process; F:hydrolase activity, acting on glycosyl bonds; C:cellular_component	P:GO:0005975; F:GO:0016798; C:GO:0005575
contig_24	gene06144	24995	25390	3.97568	gene06143	895	---NA---	no GO terms	no GO terms
contig_24	gene06145	32309	32759	3.97568	gene06144	395	---NA---	no IPS match	no IPS match
contig_24	gene06141	10018	17082	3.97568	gene06145	450	---NA---	no GO terms	no GO terms
contig_24	gene06146	34178	34430	2.66334	gene06146	252	---NA---	no IPS match	no IPS match
contig_24	gene06148	45596	46268	3.95851	gene06148	672	---NA---	no GO terms	no GO terms
contig_24	gene06149	49645	50596	3.95851	gene06149	951	---NA---	no GO terms	no GO terms
contig_24	gene06150	51551	51895	3.95851	gene06150	344	---NA---	no IPS match	no IPS match
contig_24	gene06151	53275	56272	3.95851	gene06151	2997	RecName: Full=Exo-poly-alpha-D-galacturonosidase; Short=Exo-PG; Flags: Precursor	P:carbohydrate metabolic process; F:polygalacturonase activity	P:GO:0005975; F:GO:0004650	P:carbohydrate metabolic process; F:hydrolase activity, acting on glycosyl bonds	P:GO:0005975; F:GO:0016798	Endo-polygalacturonase	EC:3.2.1.15
contig_24	gene06152	57124	57454	3.95851	gene06152	330	---NA---	no IPS match	no IPS match
contig_24	gene06153	59399	61042	3.95851	gene06153	1643	RecName: Full=Alpha-glucosides permease MPH3; AltName: Full=Maltose transport protein 3	P:transmembrane transport; F:transmembrane transporter activity; C:membrane; C:integral component of membrane	P:GO:0055085; F:GO:0022857; C:GO:0016020; C:GO:0016021	F:transmembrane transporter activity; C:cellular_component	F:GO:0022857; C:GO:0005575
contig_24	gene06154	61823	63425	3.95851	gene06154	1602	---NA---	no GO terms	no GO terms
contig_24	gene06156	70214	71485	3.95851	gene06155	548	---NA---	no GO terms	no GO terms
contig_24	gene06157	71765	72808	3.95851	gene06156	1271	---NA---	no GO terms	no GO terms
contig_24	gene06155	65500	66048	3.95851	gene06157	1043	RecName: Full=Protein ABHD8; AltName: Full=Alpha/beta hydrolase domain-containing protein 8; Short=Abhydrolase domain-containing protein 8	F:catalytic activity	F:GO:0003824	F:molecular_function	F:GO:0003674
contig_24	gene06160	79519	81607	2.17209	gene06160	2088	RecName: Full=Alpha-xylosidase	P:carbohydrate metabolic process; F:hydrolase activity, hydrolyzing O-glycosyl compounds	P:GO:0005975; F:GO:0004553	P:carbohydrate metabolic process; F:hydrolase activity, acting on glycosyl bonds	P:GO:0005975; F:GO:0016798
contig_24	gene06161	82106	83418	1.6214	gene06161	1312	RecName: Full=Trichothecene C-3 esterase; AltName: Full=Core trichothecene cluster (CTC) protein 8; Flags: Precursor	P:lipid catabolic process; F:triglyceride lipase activity	P:GO:0016042; F:GO:0004806	P:lipid metabolic process; P:catabolic process; F:molecular_function	P:GO:0006629; P:GO:0009056; F:GO:0003674	Carboxylesterase; Triacylglycerol lipase	EC:3.1.1.1; EC:3.1.1.3
contig_24	gene06163	87115	88020	3.33718	gene06163	905	RecName: Full=Cytochrome b5 type B; AltName: Full=Cytochrome b5 outer mitochondrial membrane isoform; Flags: Precursor	no IPS match	no IPS match	P:ergosterol biosynthetic process; P:xenobiotic metabolic process; P:sterol biosynthetic process; P:electron transport chain; P:defense response to bacterium; P:positive regulation of catalytic activity; P:oxidation-reduction process; F:protein binding; F:enzyme activator activity; F:electron transfer activity; F:heme binding; F:electron transporter, transferring electrons within CoQH2-cytochrome…	P:GO:0006696; P:GO:0006805; P:GO:0016126; P:GO:0022900; P:GO:0042742; P:GO:0043085; P:GO:0055114; F:GO:0005515; F:GO:0008047; F:GO:0009055; F:GO:0020037; F:GO:0045153; F:GO:0046872; C:GO:0005739; C:GO:0005741; C:GO:0005743; C:GO:0005783; C:GO:0005789; C:GO:0009536; C:GO:0016020; C:GO:0016021; C:GO:0031090; C:GO:0043231
contig_24	gene06164	88716	90631	3.33718	gene06164	1915	RecName: Full=Cytochrome P450 4V2; AltName: Full=Docosahexaenoic acid omega-hydroxylase CYP4V2; AltName: Full=Long-chain fatty acid omega-monooxygenase	P:oxidation-reduction process; F:iron ion binding; F:oxidoreductase activity, acting on paired donors, with incorporation or reduction of molecular oxygen; F:heme binding	P:GO:0055114; F:GO:0005506; F:GO:0016705; F:GO:0020037	F:oxidoreductase activity; F:ion binding	F:GO:0016491; F:GO:0043167
contig_24	gene06165	102487	102899	3.46353	gene06165	412	---NA---	no GO terms	no GO terms
contig_24	gene06166	106313	108051	3.7596	gene06166	1738	RecName: Full=Oxalate decarboxylase OxdD	P:oxalate metabolic process	P:GO:0033609	P:small molecule metabolic process	P:GO:0044281
contig_24	gene06167	110657	111629	3.7596	gene06167	972	RecName: Full=3-phytase A; AltName: Full=3 phytase A; AltName: Full=Myo-inositol hexakisphosphate phosphohydrolase A; AltName: Full=Myo-inositol-hexaphosphate 3-phosphohydrolase A; Flags: Precursor	no GO terms	no GO terms	F:phosphatase activity; C:cellular_component	F:GO:0016791; C:GO:0005575	Acid phosphatase	EC:3.1.3.2
contig_24	gene06168	112574	113527	3.7596	gene06168	953	RecName: Full=Hydrolase FUB4; AltName: Full=Fusaric acid biosynthesis protein 4	no GO terms	no GO terms	P:biological_process; P:polyketide biosynthetic process; P:response to retinoic acid; F:molecular_function; F:hydrolase activity; F:hydrolase activity, acting on ester bonds; F:serine hydrolase activity; C:cellular_component; C:nucleus; C:cytoplasm; C:cytosol; C:cell division site; C:cell tip	P:GO:0008150; P:GO:0030639; P:GO:0032526; F:GO:0003674; F:GO:0016787; F:GO:0016788; F:GO:0017171; C:GO:0005575; C:GO:0005634; C:GO:0005737; C:GO:0005829; C:GO:0032153; C:GO:0051286
contig_24	gene06169	113805	114473	3.7596	gene06169	668	---NA---	no GO terms	no GO terms
contig_24	gene06171	142280	142591	3.90412	gene06171	311	---NA---	no GO terms	no GO terms
contig_24	gene06172	143434	144219	3.90412	gene06172	785	---NA---	no IPS match	no IPS match
contig_24	gene06173	147835	148137	3.90412	gene06173	302	---NA---	no IPS match	no IPS match
contig_24	gene06174	158958	159881	3.41542	gene06174	923	---NA---	no GO terms	no GO terms
contig_24	gene06175	170083	171156	3.41542	gene06175	1073	RecName: Full=Histone H3	F:DNA binding; F:protein heterodimerization activity; C:nucleosome	F:GO:0003677; F:GO:0046982; C:GO:0000786	F:DNA binding; C:chromosome; C:protein-containing complex	F:GO:0003677; C:GO:0005694; C:GO:0032991
contig_24	gene06176	180831	181212	3.14523	gene06176	381	---NA---	no IPS match	no IPS match
contig_24	gene06177	197321	198933	3.7994	gene06177	1612	---NA---	no GO terms	no GO terms
contig_24	gene06178	198058	198378	3.7994	gene06178	320	---NA---	no GO terms	no GO terms
contig_24	gene06179	208818	209615	3.7994	gene06179	797	---NA---	no IPS match	no IPS match
contig_24	gene06180	210006	210368	3.7994	gene06180	362	---NA---	no IPS match	no IPS match
contig_24	gene06181	210568	210775	3.7994	gene06181	207	---NA---	no IPS match	no IPS match
contig_24	gene06182	222048	225176	3.27139	gene06182	3128	RecName: Full=ATP-dependent DNA helicase Q1; AltName: Full=DNA-dependent ATPase Q1; AltName: Full=RecQ protein-like 1	no GO terms	no GO terms	P:telomere maintenance via recombination; P:double-strand break repair via homologous recombination; P:DNA strand renaturation; P:DNA replication; P:DNA unwinding involved in DNA replication; P:DNA repair; P:DNA recombination; P:biological_process; P:DNA duplex unwinding; F:nucleotide binding; F:molecular_function; F:nucleic acid binding; F:DNA binding; F:DNA helicase activity; F:helicase activit…	P:GO:0000722; P:GO:0000724; P:GO:0000733; P:GO:0006260; P:GO:0006268; P:GO:0006281; P:GO:0006310; P:GO:0008150; P:GO:0032508; F:GO:0000166; F:GO:0003674; F:GO:0003676; F:GO:0003677; F:GO:0003678; F:GO:0004386; F:GO:0005524; F:GO:0008270; F:GO:0009378; F:GO:0016787; F:GO:0036310; F:GO:0043138; F:GO:0046872; C:GO:0005575; C:GO:0005634; C:GO:0005654; C:GO:0005694; C:GO:0005737; C:GO:0140445
contig_24	gene06183	225670	226988	3.27139	gene06183	1318	---NA---	no IPS match	no IPS match
contig_25	gene06184	1535	2484	3.5095	gene06184	949	---NA---	F:hydrolase activity	F:GO:0016787	F:molecular_function	F:GO:0003674
contig_25	gene06185	8276	10794	3.5095	gene06185	2518	---NA---	no GO terms	no GO terms
contig_25	gene06186	16759	17085	3.48623	gene06186	326	---NA---	no GO terms	no GO terms
contig_25	gene06187	17284	18600	3.48623	gene06187	1316	---NA---	no GO terms	no GO terms
contig_25	gene06188	19737	21446	3.37587	gene06188	1709	---NA---	no IPS match	no IPS match
contig_25	gene06189	21969	23942	3.37587	gene06189	1973	---NA---	no GO terms	no GO terms
contig_25	gene06190	23085	26754	3.37587	gene06190	3669	RecName: Full=Uncharacterized transporter C460.05	P:transmembrane transport; F:transmembrane transporter activity	P:GO:0055085; F:GO:0022857	F:transmembrane transporter activity	F:GO:0022857
contig_25	gene06191	27767	28784	3.37587	gene06191	1017	---NA---	no GO terms	no GO terms
contig_25	gene06192	29662	31706	3.37587	gene06192	2044	---NA---	no GO terms	no GO terms
contig_25	gene06193	32835	35544	3.37587	gene06193	2709	RecName: Full=Chromobox protein homolog 7	no IPS match	no IPS match	P:negative regulation of transcription by RNA polymerase II; P:mitotic cell cycle; P:telomere maintenance; P:developmental process involved in reproduction; P:chromatin organization; P:chromatin remodeling; P:chromatin silencing; P:regulation of transcription, DNA-templated; P:cellular response to DNA damage stimulus; P:specification of segmental identity, abdomen; P:ventral cord development; P:s…	P:GO:0000122; P:GO:0000278; P:GO:0000723; P:GO:0003006; P:GO:0006325; P:GO:0006338; P:GO:0006342; P:GO:0006355; P:GO:0006974; P:GO:0007385; P:GO:0007419; P:GO:0007548; P:GO:0007596; P:GO:0008284; P:GO:0010629; P:GO:0016032; P:GO:0016322; P:GO:0016458; P:GO:0016574; P:GO:0022008; P:GO:0030154; P:GO:0031060; P:GO:0031507; P:GO:0031508; P:GO:0032967; P:GO:0032968; P:GO:0033697; P:GO:0034773; P:GO:00…
contig_25	gene06197	92752	93183	2.33205	gene06197	431	---NA---	no IPS match	no IPS match
contig_25	gene06198	94258	94656	2.33205	gene06198	398	---NA---	no IPS match	no IPS match
contig_25	gene06199	95523	96509	2.79299	gene06199	986	---NA---	no GO terms	no GO terms
contig_25	gene06200	102801	103385	3.83934	gene06200	584	---NA---	no IPS match	no IPS match
contig_25	gene06201	117828	118244	3.83934	gene06201	416	RecName: Full=Secondary metabolism regulator laeA; AltName: Full=Methyltransferase laeA; AltName: Full=Velvet complex subunit laeA	no GO terms	no GO terms	P:sulfur compound metabolic process; P:biosynthetic process; P:secondary metabolic process; P:cellular nitrogen compound metabolic process; P:small molecule metabolic process; P:biological process involved in symbiotic interaction; F:molecular_function	P:GO:0006790; P:GO:0009058; P:GO:0019748; P:GO:0034641; P:GO:0044281; P:GO:0044403; F:GO:0003674
contig_25	gene06202	141515	143137	3.20899	gene06202	1622	---NA---	no GO terms	no GO terms
contig_25	gene06203	154197	154625	3.79128	gene06203	428	---NA---	no IPS match	no IPS match
contig_25	gene06204	165118	165468	2.73438	gene06204	350	---NA---	no IPS match	no IPS match
contig_25	gene06205	168371	170104	2.73438	gene06205	1733	---NA---	no GO terms	no GO terms
contig_25	gene06206	182718	183164	3.30725	gene06206	446	---NA---	no IPS match	no IPS match
contig_25	gene06209	189679	190398	1.89234	gene06209	719	RecName: Full=Transient receptor potential cation channel subfamily M member 6; AltName: Full=Channel kinase 2; AltName: Full=Melastatin-related TRP cation channel 6	P:protein phosphorylation; F:protein serine/threonine kinase activity; F:ATP binding	P:GO:0006468; F:GO:0004674; F:GO:0005524	P:cellular protein modification process; F:kinase activity; F:ion binding	P:GO:0006464; F:GO:0016301; F:GO:0043167	Transferring phosphorus-containing groups	EC:2.7.11
contig_25	gene06210	192724	193488	3.55378	gene06210	764	---NA---	no IPS match	no IPS match
contig_25	gene06211	197022	197732	3.55378	gene06211	710	---NA---	no IPS match	no IPS match
contig_25	gene06212	198033	199097	3.55378	gene06212	1064	---NA---	no GO terms	no GO terms
contig_25	gene06213	200332	201249	3.52739	gene06213	917	---NA---	no GO terms	no GO terms
contig_25	gene06214	202433	202849	3.52739	gene06214	416	---NA---	no IPS match	no IPS match
contig_25	gene06215	208637	209344	3.52739	gene06215	707	---NA---	F:protein binding	F:GO:0005515	F:molecular_function	F:GO:0003674
contig_25	gene06216	213701	215598	3.52739	gene06216	1897	RecName: Full=Acetyltransferase adrJ; AltName: Full=Andrastin A biosynthesis cluster protein J	F:transferase activity, transferring acyl groups other than amino-acyl groups	F:GO:0016747	F:transferase activity, transferring acyl groups	F:GO:0016746
contig_25	gene06217	215802	216803	3.52739	gene06217	1001	RecName: Full=Acetyl esterase	F:hydrolase activity	F:GO:0016787	F:molecular_function	F:GO:0003674
contig_26	gene06237	106560	107480	1.48546	gene06237	920	---NA---	P:guanosine tetraphosphate metabolic process	P:GO:0015969	P:cellular nitrogen compound metabolic process; P:small molecule metabolic process	P:GO:0034641; P:GO:0044281
contig_26	gene06238	108356	110389	1.48546	gene06238	2033	---NA---	no GO terms	no GO terms
contig_27	gene06250	35386	36216	2.91106	gene06249	1044	---NA---	no GO terms	no GO terms
contig_27	gene06249	32605	33649	2.91106	gene06250	830	---NA---	no GO terms	no GO terms
contig_28	gene06285	23980	24780	3.11509	gene06285	800	---NA---	no IPS match	no IPS match
contig_28	gene06286	25839	26141	3.11509	gene06286	302	---NA---	no IPS match	no IPS match
contig_28	gene06287	26322	28005	3.11509	gene06287	1683	---NA---	no GO terms	no GO terms
contig_28	gene06291	36496	38980	3.12904	gene06291	2484	RecName: Full=Beta-lactamase-like protein ARB_00930; Flags: Precursor	no GO terms	no GO terms	P:antibiotic biosynthetic process; F:beta-lactamase activity; F:hydrolase activity; C:extracellular region; C:membrane; C:integral component of membrane	P:GO:0017000; F:GO:0008800; F:GO:0016787; C:GO:0005576; C:GO:0016020; C:GO:0016021
contig_28	gene06292	42370	43263	3.12904	gene06292	893	---NA---	no GO terms	no GO terms
contig_28	gene06305	67743	68456	2.77057	gene06305	713	RecName: Full=Glutathione S-transferase	P:glutathione metabolic process; F:protein binding	P:GO:0006749; F:GO:0005515	P:sulfur compound metabolic process; P:cellular nitrogen compound metabolic process; F:molecular_function	P:GO:0006790; P:GO:0034641; F:GO:0003674
contig_29	gene06308	11387	11786	1.68021	gene06308	399	RecName: Full=Conidiation-specific protein 6	no IPS match	no IPS match	P:cell differentiation; P:sporulation resulting in formation of a cellular spore; P:conidium formation	P:GO:0030154; P:GO:0030435; P:GO:0048315
contig_29	gene06309	12837	15648	2.65332	gene06309	2811	RecName: Full=Probable endo-1,4-beta-xylanase C; Short=Xylanase C; AltName: Full=1,4-beta-D-xylan xylanohydrolase C; Flags: Precursor	P:carbohydrate metabolic process; F:hydrolase activity, hydrolyzing O-glycosyl compounds	P:GO:0005975; F:GO:0004553	P:carbohydrate metabolic process; F:hydrolase activity, acting on glycosyl bonds	P:GO:0005975; F:GO:0016798
contig_29	gene06310	15625	15945	2.65332	gene06310	320	---NA---	no IPS match	no IPS match
contig_29	gene06311	17014	19674	2.65332	gene06311	2660	RecName: Full=Glutathione S-transferase omega-like 2; AltName: Full=Glutathione-dependent dehydroascorbate reductase	P:glutathione metabolic process; F:glutathione transferase activity; F:protein binding	P:GO:0006749; F:GO:0004364; F:GO:0005515	P:sulfur compound metabolic process; P:cellular nitrogen compound metabolic process; F:transferase activity, transferring alkyl or aryl (other than methyl) groups	P:GO:0006790; P:GO:0034641; F:GO:0016765	Glutathione transferase	EC:2.5.1.18
contig_29	gene06323	44589	45012	2.72893	gene06323	423	---NA---	no GO terms	no GO terms
contig_29	gene06324	46797	47945	2.72893	gene06324	1148	RecName: Full=2-oxoglutarate-dependent dioxygenase gloC; AltName: Full=Leucine dioxygenase; AltName: Full=Pneumocandin biosynthesis cluster protein C	P:oxidation-reduction process; F:oxidoreductase activity	P:GO:0055114; F:GO:0016491	F:oxidoreductase activity	F:GO:0016491
contig_29	gene06325	48834	49588	2.72893	gene06325	754	---NA---	no IPS match	no IPS match
contig_29	gene06326	73592	74536	3.56351	gene06326	944	---NA---	no GO terms	no GO terms
contig_29	gene06327	74556	75810	3.56351	gene06327	1254	RecName: Full=4-hydroxy-tetrahydrodipicolinate synthase; Short=HTPA synthase	F:catalytic activity; F:lyase activity	F:GO:0003824; F:GO:0016829	F:lyase activity	F:GO:0016829
contig_3	gene06332	62063	62313	3.47572	gene06332	250	---NA---	no IPS match	no IPS match
contig_3	gene06333	63137	63965	3.47572	gene06333	828	---NA---	no IPS match	no IPS match
contig_3	gene06334	64788	68211	3.47572	gene06334	3423	RecName: Full=Cytochrome P450 monooxygenase ABA1; AltName: Full=Abscisic acid biosynthesis protein 1	P:oxidation-reduction process; F:iron ion binding; F:oxidoreductase activity, acting on paired donors, with incorporation or reduction of molecular oxygen; F:heme binding	P:GO:0055114; F:GO:0005506; F:GO:0016705; F:GO:0020037	F:oxidoreductase activity; F:ion binding	F:GO:0016491; F:GO:0043167
contig_3	gene06335	76651	77007	2.86696	gene06335	356	---NA---	no GO terms	no GO terms
contig_3	gene06415	319704	320015	3.93275	gene06415	311	---NA---	no GO terms	no GO terms
contig_3	gene06416	322180	322927	3.93275	gene06416	747	RecName: Full=Probable endo-beta-1,4-glucanase D; Short=Endoglucanase D; AltName: Full=Carboxymethylcellulase D; AltName: Full=Cellulase D; Flags: Precursor	no GO terms	no GO terms	P:carbohydrate metabolic process; P:catabolic process; F:hydrolase activity, acting on glycosyl bonds	P:GO:0005975; P:GO:0009056; F:GO:0016798
contig_3	gene06537	726384	730019	3.31767	gene06537	3635	RecName: Full=Subtilisin-like protease 8; Flags: Precursor	P:proteolysis; F:serine-type endopeptidase activity; F:serine-type peptidase activity	P:GO:0006508; F:GO:0004252; F:GO:0008236	F:peptidase activity	F:GO:0008233	U-plasminogen activator; Interstitial collagenase; Pancreatic elastase II; Microbial collagenase; Plasma kallikrein; Granzyme A; Furin; Prolyl oligopeptidase; Coagulation factor XIa; T-plasminogen activator; Protein C (activated); Neutrophil collagenase; Complement subcomponent C1r; Oligopeptidase B; Repressor LexA; Complement factor I; Signal peptidase I; Complement subcomponent C1s; Acylaminoac…	EC:3.4.21.73; EC:3.4.24.7; EC:3.4.21.71; EC:3.4.24.3; EC:3.4.21.34; EC:3.4.21.78; EC:3.4.21.75; EC:3.4.21.26; EC:3.4.21.27; EC:3.4.21.68; EC:3.4.21.69; EC:3.4.24.34; EC:3.4.21.41; EC:3.4.21.83; EC:3.4.21.88; EC:3.4.21.45; EC:3.4.21.89; EC:3.4.21.42; EC:3.4.19.1; EC:3.4.21.43; EC:3.4.21.87; EC:3.4.21.38; EC:3.4.21.35; EC:3.4.21.79; EC:3.4.21.36; EC:3.4.21.102; EC:3.4.21.39; EC:3.4.21; EC:3.4.21.4;…
contig_3	gene06538	729432	729779	3.31767	gene06538	347	---NA---	no GO terms	no GO terms
contig_3	gene06539	730525	730968	3.31767	gene06539	443	---NA---	no GO terms	no GO terms
contig_3	gene06540	732758	733669	3.68605	gene06540	911	RecName: Full=Oxidoreductase swnR; AltName: Full=Swainsonine biosynthesis gene cluster protein R	no GO terms	no GO terms	P:secondary metabolite biosynthetic process; P:oxidation-reduction process; F:oxidoreductase activity; F:NADP binding; C:cytoplasm	P:GO:0044550; P:GO:0055114; F:GO:0016491; F:GO:0050661; C:GO:0005737
contig_3	gene06541	734568	734948	3.68605	gene06541	380	---NA---	no GO terms	no GO terms
contig_3	gene06542	735848	736741	3.68605	gene06542	893	RecName: Full=2,5-dichloro-2,5-cyclohexadiene-1,4-diol dehydrogenase; Short=2,5-DDOL dehydrogenase	P:oxidation-reduction process; F:oxidoreductase activity	P:GO:0055114; F:GO:0016491	F:oxidoreductase activity	F:GO:0016491
contig_3	gene06543	740252	741236	3.68605	gene06543	984	---NA---	no GO terms	no GO terms
contig_3	gene06544	742332	743167	3.68605	gene06544	835	RecName: Full=Probable cutinase cut3; Flags: Precursor	F:hydrolase activity	F:GO:0016787	F:molecular_function	F:GO:0003674
contig_3	gene06545	744926	747028	3.68605	gene06545	2102	---NA---	no GO terms	no GO terms
contig_3	gene06546	747568	747927	3.68605	gene06546	359	---NA---	no IPS match	no IPS match
contig_3	gene06547	780722	782027	3.8297	gene06547	1305	---NA---	no GO terms	no GO terms
contig_3	gene06548	784227	785840	3.8297	gene06548	1613	RecName: Full=Ent-kaurene oxidase; AltName: Full=Cytochrome P450 503A1; AltName: Full=Cytochrome P450-4	P:oxidation-reduction process; F:iron ion binding; F:oxidoreductase activity, acting on paired donors, with incorporation or reduction of molecular oxygen; F:heme binding	P:GO:0055114; F:GO:0005506; F:GO:0016705; F:GO:0020037	F:oxidoreductase activity; F:ion binding	F:GO:0016491; F:GO:0043167
contig_3	gene06549	786631	794863	3.8297	gene06549	8232	RecName: Full=Squalestatin tetraketide synthase; Short=SQTKS; AltName: Full=Highly reducing polyketide synthase 1; Short=HR-PKS 1; AltName: Full=Squalestatin S1 biosynthesis cluster protein pks1	P:oxidation-reduction process; F:zinc ion binding; F:oxidoreductase activity; F:transferase activity; F:transferase activity, transferring acyl groups	P:GO:0055114; F:GO:0008270; F:GO:0016491; F:GO:0016740; F:GO:0016746	F:oxidoreductase activity; F:transferase activity, transferring acyl groups; F:ion binding	F:GO:0016491; F:GO:0016746; F:GO:0043167
contig_3	gene06550	795327	797499	3.25988	gene06550	2172	---NA---	no IPS match	no IPS match
contig_3	gene06551	800244	801357	3.25988	gene06551	1113	---NA---	no GO terms	no GO terms
contig_3	gene06564	835213	835731	2.09765	gene06564	518	---NA---	no GO terms	no GO terms
contig_3	gene06571	852508	852867	3.71101	gene06571	359	---NA---	no IPS match	no IPS match
contig_3	gene06572	862070	862390	3.95184	gene06572	320	---NA---	no IPS match	no IPS match
contig_3	gene06573	867257	868171	3.95184	gene06573	914	RecName: Full=Tetracenomycin polyketide synthesis O-methyltransferase TcmP	P:antibiotic biosynthetic process; P:methylation; P:tetracenomycin C biosynthetic process; F:methyltransferase activity	P:GO:0017000; P:GO:0032259; P:GO:1901106; F:GO:0008168	P:biosynthetic process; P:secondary metabolic process; P:small molecule metabolic process; F:methyltransferase activity	P:GO:0009058; P:GO:0019748; P:GO:0044281; F:GO:0008168
contig_3	gene06574	868365	870247	3.95184	gene06574	1882	---NA---	no GO terms	no GO terms
contig_3	gene06575	872720	873067	3.95184	gene06575	347	RecName: Full=Biotrophy-associated secreted protein 1; Flags: Precursor	no GO terms	no GO terms	C:extracellular region	C:GO:0005576
contig_3	gene06578	903683	906479	3.81324	gene06578	2796	---NA---	no GO terms	no GO terms
contig_3	gene06579	906663	907436	3.81324	gene06579	773	---NA---	no GO terms	no GO terms
contig_3	gene06580	908775	909911	3.81324	gene06580	1136	---NA---	no GO terms	no GO terms
contig_3	gene06581	911074	911832	3.81324	gene06581	758	---NA---	no GO terms	no GO terms
contig_3	gene06582	917812	918099	3.81324	gene06582	287	RecName: Full=Probable tRNA-splicing endonuclease subunit tsp-1; AltName: Full=tRNA-intron endonuclease sen15; AltName: Full=tRNA-splicing protein 1	no IPS match	no IPS match	P:tRNA-type intron splice site recognition and cleavage; P:tRNA splicing, via endonucleolytic cleavage and ligation; P:tRNA processing; C:tRNA-intron endonuclease complex	P:GO:0000379; P:GO:0006388; P:GO:0008033; C:GO:0000214
contig_3	gene06583	918484	919875	3.81324	gene06583	1391	---NA---	no IPS match	no IPS match
contig_3	gene06584	939059	939674	3.59895	gene06584	615	---NA---	no IPS match	no IPS match
contig_3	gene06585	952559	952930	3.48039	gene06585	371	---NA---	no GO terms	no GO terms
contig_3	gene06586	954338	954688	3.48039	gene06586	350	---NA---	no IPS match	no IPS match
contig_3	gene06587	956646	958313	2.10308	gene06587	1667	RecName: Full=Putative tartrate transporter	P:transmembrane transport; F:transmembrane transporter activity	P:GO:0055085; F:GO:0022857	F:transmembrane transporter activity	F:GO:0022857
contig_3	gene06590	967276	967611	2.90607	gene06589	1498	---NA---	no GO terms	no GO terms
contig_3	gene06589	965620	967118	2.90607	gene06590	335	---NA---	no IPS match	no IPS match
contig_3	gene06591	978522	979352	3.06195	gene06591	830	---NA---	no GO terms	no GO terms
contig_3	gene06592	979541	979945	3.06195	gene06592	404	---NA---	no IPS match	no IPS match
contig_3	gene06593	980436	981335	3.06195	gene06593	899	---NA---	no GO terms	no GO terms
contig_3	gene06594	983690	986029	3.06195	gene06594	2339	RecName: Full=Interferon-induced GTP-binding protein Mx; AltName: Full=Interferon-inducible Mx protein	F:GTPase activity; F:GTP binding	F:GO:0003924; F:GO:0005525	F:GTPase activity; F:ion binding	F:GO:0003924; F:GO:0043167	Nucleoside-triphosphate phosphatase	EC:3.6.1.15
contig_3	gene06611	1023677	1026646	3.76429	gene06611	2969	RecName: Full=DNA ligase 4; AltName: Full=DNA ligase IV; AltName: Full=Polydeoxyribonucleotide synthase [ATP] 4	P:DNA repair; P:DNA recombination; F:DNA ligase (ATP) activity; F:ATP binding	P:GO:0006281; P:GO:0006310; F:GO:0003910; F:GO:0005524	P:DNA metabolic process; P:response to stress; F:ligase activity; F:ion binding	P:GO:0006259; P:GO:0006950; F:GO:0016874; F:GO:0043167	DNA ligase (ATP)	EC:6.5.1.1
contig_3	gene06612	1030900	1031415	4.07957	gene06612	515	---NA---	no IPS match	no IPS match
contig_3	gene06614	1036622	1037339	4.07957	gene06613	1654	RecName: Full=Arabinoxylan arabinofuranohydrolase; Short=AXH; AltName: Full=AXH-m2,3; Short=AXH-m23; AltName: Full=Alpha-L-arabinofuranosidase; Short=AF; Flags: Precursor	P:carbohydrate metabolic process; F:hydrolase activity, hydrolyzing O-glycosyl compounds; F:carbohydrate binding; F:cellulose binding; C:extracellular region	P:GO:0005975; F:GO:0004553; F:GO:0030246; F:GO:0030248; C:GO:0005576	P:carbohydrate metabolic process; F:hydrolase activity, acting on glycosyl bonds; C:extracellular region	P:GO:0005975; F:GO:0016798; C:GO:0005576
contig_3	gene06615	1037449	1038623	4.07957	gene06614	717	---NA---	no GO terms	no GO terms
contig_3	gene06616	1042525	1043517	4.07957	gene06615	1174	RecName: Full=Probable acetylxylan esterase A; Flags: Precursor	F:hydrolase activity; C:extracellular region	F:GO:0016787; C:GO:0005576	F:molecular_function; C:extracellular region	F:GO:0003674; C:GO:0005576
contig_3	gene06617	1044143	1045087	4.07957	gene06616	992	---NA---	no GO terms	no GO terms
contig_3	gene06618	1046190	1047331	4.07957	gene06617	944	RecName: Full=Isoflavone reductase; Short=IFR; AltName: Full=2'-hydroxyisoflavone reductase; AltName: Full=NADPH:isoflavone oxidoreductase	no GO terms	no GO terms	F:oxidoreductase activity	F:GO:0016491
contig_3	gene06613	1031524	1033178	4.07957	gene06618	1141	RecName: Full=WW domain-containing oxidoreductase	P:oxidation-reduction process	P:GO:0055114	P:biological_process	P:GO:0008150
contig_3	gene06619	1075836	1076189	3.36179	gene06619	353	RecName: Full=Squalestatin tetraketide synthase; Short=SQTKS; AltName: Full=Highly reducing polyketide synthase 1; Short=HR-PKS 1; AltName: Full=Squalestatin S1 biosynthesis cluster protein pks1	no GO terms	no GO terms	P:biosynthetic process; P:secondary metabolic process; F:transferase activity, transferring acyl groups	P:GO:0009058; P:GO:0019748; F:GO:0016746	6-deoxyerythronolide-B synthase	EC:2.3.1.94
contig_3	gene06627	1140534	1141037	4.17318	gene06627	503	---NA---	no GO terms	no GO terms
contig_3	gene06828	1831157	1831636	2.56745	gene06828	479	---NA---	no GO terms	no GO terms
contig_3	gene06829	1832823	1833830	2.56745	gene06829	1007	RecName: Full=Esterase FUS5; AltName: Full=Fusarin biosynthesis protein 5	no GO terms	no GO terms	P:glycine biosynthetic process; P:one-carbon metabolic process; P:biological_process; P:dihydrofolate metabolic process; P:tetrahydrofolate biosynthetic process; P:folic acid metabolic process; P:oxidation-reduction process; F:nucleotide binding; F:dihydrofolate reductase activity; F:ATP binding; F:oxidoreductase activity; F:hydrolase activity; F:serine hydrolase activity; F:NADP binding; C:nucle…	P:GO:0006545; P:GO:0006730; P:GO:0008150; P:GO:0046452; P:GO:0046654; P:GO:0046655; P:GO:0055114; F:GO:0000166; F:GO:0004146; F:GO:0005524; F:GO:0016491; F:GO:0016787; F:GO:0017171; F:GO:0050661; C:GO:0005634; C:GO:0005737; C:GO:0005739; C:GO:0005829; C:GO:0032153; C:GO:0051286
contig_3	gene06833	1839918	1840200	3.00942	gene06833	282	---NA---	no GO terms	no GO terms
contig_3	gene06931	2203519	2204022	2.6644	gene06931	503	---NA---	no IPS match	no IPS match
contig_3	gene07261	3260229	3261991	3.21786	gene07261	1762	RecName: Full=Cytochrome P450 monooxygenase	P:oxidation-reduction process; F:iron ion binding; F:oxidoreductase activity, acting on paired donors, with incorporation or reduction of molecular oxygen; F:heme binding	P:GO:0055114; F:GO:0005506; F:GO:0016705; F:GO:0020037	F:oxidoreductase activity; F:ion binding	F:GO:0016491; F:GO:0043167
contig_3	gene07636	4523862	4525364	3.87983	gene07636	1502	RecName: Full=Ribosomal lysine N-methyltransferase set10; AltName: Full=SET domain-containing protein 10	no GO terms	no GO terms	P:peptidyl-lysine monomethylation; P:peptidyl-lysine dimethylation; P:methylation; P:ribosome biogenesis; F:methyltransferase activity; F:protein-lysine N-methyltransferase activity; F:transferase activity; C:nucleus; C:cytoplasm; C:cytosol	P:GO:0018026; P:GO:0018027; P:GO:0032259; P:GO:0042254; F:GO:0008168; F:GO:0016279; F:GO:0016740; C:GO:0005634; C:GO:0005737; C:GO:0005829
contig_3	gene07637	4528339	4529547	3.87983	gene07637	1208	RecName: Full=Tyrosine-protein phosphatase; Flags: Precursor	P:dephosphorylation; F:phosphoprotein phosphatase activity; F:protein tyrosine phosphatase activity; F:phosphatase activity	P:GO:0016311; F:GO:0004721; F:GO:0004725; F:GO:0016791	F:phosphatase activity	F:GO:0016791	Protein-tyrosine-phosphatase	EC:3.1.3.48
contig_3	gene07638	4532861	4533286	3.87983	gene07638	425	---NA---	no IPS match	no IPS match
contig_3	gene07639	4542431	4542850	3.87983	gene07639	419	---NA---	no GO terms	no GO terms
contig_3	gene07640	4543839	4546460	3.87983	gene07640	2621	---NA---	P:carbohydrate metabolic process	P:GO:0005975	P:carbohydrate metabolic process	P:GO:0005975
contig_3	gene07641	4547732	4548836	3.87983	gene07641	1104	RecName: Full=Probable endo-beta-1,4-glucanase D; Short=Endoglucanase D; AltName: Full=Carboxymethylcellulase D; AltName: Full=Cellulase D; Flags: Precursor	P:carbohydrate metabolic process; F:cellulose binding; C:extracellular region	P:GO:0005975; F:GO:0030248; C:GO:0005576	P:carbohydrate metabolic process; F:molecular_function; C:extracellular region	P:GO:0005975; F:GO:0003674; C:GO:0005576
contig_3	gene07642	4548240	4548704	3.87983	gene07642	464	---NA---	no GO terms	no GO terms
contig_3	gene07643	4551487	4552503	3.87983	gene07643	1016	---NA---	no GO terms	no GO terms
contig_3	gene07644	4553016	4553592	3.87983	gene07644	576	---NA---	no GO terms	no GO terms
contig_3	gene07645	4555212	4555870	3.61244	gene07645	658	---NA---	no GO terms	no GO terms
contig_3	gene07646	4557336	4557894	3.61244	gene07646	558	---NA---	no IPS match	no IPS match
contig_3	gene07647	4560476	4560880	3.61244	gene07647	404	---NA---	no GO terms	no GO terms
contig_3	gene07648	4562135	4563241	3.61244	gene07648	1106	RecName: Full=3-oxoacyl-[acyl-carrier-protein] reductase FabG; AltName: Full=3-ketoacyl-acyl carrier protein reductase; AltName: Full=Beta-Ketoacyl-acyl carrier protein reductase; AltName: Full=Beta-ketoacyl-ACP reductase	P:oxidation-reduction process	P:GO:0055114	P:biological_process	P:GO:0008150
contig_3	gene07649	4563509	4566105	3.61244	gene07649	2596	RecName: Full=Protein CobW	no GO terms	no GO terms	P:response to stress; F:GTPase activity; F:ion binding; C:cytosol	P:GO:0006950; F:GO:0003924; F:GO:0043167; C:GO:0005829	Nucleoside-triphosphate phosphatase	EC:3.6.1.15
contig_3	gene07651	4578510	4579004	4.156	gene07651	494	---NA---	no GO terms	no GO terms
contig_3	gene07652	4590432	4591250	4.156	gene07652	818	---NA---	no GO terms	no GO terms
contig_3	gene07653	4599916	4600320	3.45153	gene07653	404	---NA---	no IPS match	no IPS match
contig_3	gene07654	4601256	4603313	3.45153	gene07654	2057	---NA---	no GO terms	no GO terms
contig_3	gene07656	4611947	4613278	3.88123	gene07656	1331	---NA---	no GO terms	no GO terms
contig_3	gene07657	4617616	4618821	3.88123	gene07657	1205	RecName: Full=Protein N-terminal amidase; Short=NT-amidase	P:nitrogen compound metabolic process; F:protein-N-terminal asparagine amidohydrolase activity; F:protein-N-terminal glutamine amidohydrolase activity	P:GO:0006807; F:GO:0008418; F:GO:0070773	P:biological_process; F:hydrolase activity, acting on carbon-nitrogen (but not peptide) bonds	P:GO:0008150; F:GO:0016810
contig_3	gene07658	4626544	4626846	3.88123	gene07658	302	---NA---	no GO terms	no GO terms
contig_3	gene07659	4629268	4629695	3.88123	gene07659	427	RecName: Full=Alpha-ketoglutarate-dependent sulfonate dioxygenase	P:oxidation-reduction process; F:oxidoreductase activity	P:GO:0055114; F:GO:0016491	F:oxidoreductase activity	F:GO:0016491
contig_3	gene07660	4652746	4653051	3.51608	gene07660	305	---NA---	no IPS match	no IPS match
contig_3	gene07661	4655029	4655352	3.51608	gene07661	323	---NA---	no IPS match	no IPS match
contig_3	gene07662	4657448	4657945	3.51608	gene07662	497	RecName: Full=5'-deoxynucleotidase HDDC2; AltName: Full=HD domain-containing protein 2	F:5'-deoxynucleotidase activity	F:GO:0002953	F:phosphatase activity	F:GO:0016791
contig_3	gene07663	4659959	4660417	3.51608	gene07663	458	---NA---	no IPS match	no IPS match
contig_3	gene07664	4668458	4668886	3.51608	gene07664	428	---NA---	no GO terms	no GO terms
contig_3	gene07665	4670048	4670398	3.51608	gene07665	350	---NA---	no IPS match	no IPS match
contig_3	gene07666	4674957	4675544	3.51608	gene07666	587	RecName: Full=ATP-dependent zinc metalloprotease FtsH	no IPS match	no IPS match	P:response to stress; P:mitochondrion organization; P:protein-containing complex assembly; F:peptidase activity; F:transmembrane transporter activity; F:ion binding; C:mitochondrion; C:endoplasmic reticulum; C:Golgi apparatus	P:GO:0006950; P:GO:0007005; P:GO:0065003; F:GO:0008233; F:GO:0022857; F:GO:0043167; C:GO:0005739; C:GO:0005783; C:GO:0005794
contig_3	gene07667	4676024	4678504	3.51608	gene07667	2480	---NA---	no GO terms	no GO terms
contig_3	gene07668	4690439	4693391	3.66694	gene07668	2952	---NA---	no GO terms	no GO terms
contig_3	gene07669	4698898	4701838	3.66694	gene07669	2940	---NA---	no GO terms	no GO terms
contig_3	gene07670	4702998	4703912	3.66694	gene07670	914	---NA---	no GO terms	no GO terms
contig_3	gene07671	4705957	4706478	3.66694	gene07671	521	---NA---	no IPS match	no IPS match
contig_3	gene07672	4709683	4713650	3.66694	gene07672	3967	RecName: Full=ATPase family AAA domain-containing protein 1; AltName: Full=Thorase	no GO terms	no GO terms	P:DNA metabolic process; P:transport; P:response to stress; P:cytoskeleton organization; P:catabolic process; P:biosynthetic process; P:cell differentiation; P:ribosome biogenesis; P:anatomical structure development; P:mitotic nuclear division; F:cytoskeletal protein binding; F:ATPase activity; F:ion binding; C:nucleoplasm; C:mitochondrion; C:microtubule organizing center; C:protein-containing co…	P:GO:0006259; P:GO:0006810; P:GO:0006950; P:GO:0007010; P:GO:0009056; P:GO:0009058; P:GO:0030154; P:GO:0042254; P:GO:0048856; P:GO:0140014; F:GO:0008092; F:GO:0016887; F:GO:0043167; C:GO:0005654; C:GO:0005739; C:GO:0005815; C:GO:0032991	Adenosinetriphosphatase; Nucleoside-triphosphate phosphatase	EC:3.6.1.3; EC:3.6.1.15
contig_3	gene07678	4731171	4731446	2.56059	gene07678	275	---NA---	no GO terms	no GO terms
contig_3	gene07679	4733481	4734772	2.56059	gene07679	1291	---NA---	no GO terms	no GO terms
contig_3	gene07680	4736894	4738479	2.56059	gene07680	1585	RecName: Full=Putative tartrate transporter	no GO terms	no GO terms	P:transmembrane transport; C:cellular_component	P:GO:0055085; C:GO:0005575
contig_3	gene07686	4749038	4749650	3.07316	gene07686	612	---NA---	no IPS match	no IPS match
contig_3	gene07688	4752084	4753414	3.07316	gene07687	826	RecName: Full=Peroxygenase	no GO terms	no GO terms	P:reproduction; P:lipid metabolic process; P:response to stress; P:biosynthetic process; P:developmental maturation; P:small molecule metabolic process; P:anatomical structure development; F:oxidoreductase activity; F:ion binding; C:vacuole; C:lipid droplet; C:plastid	P:GO:0000003; P:GO:0006629; P:GO:0006950; P:GO:0009058; P:GO:0021700; P:GO:0044281; P:GO:0048856; F:GO:0016491; F:GO:0043167; C:GO:0005773; C:GO:0005811; C:GO:0009536	Plant seed peroxygenase	EC:1.11.2.3
contig_3	gene07687	4750588	4751414	3.07316	gene07688	1330	---NA---	no IPS match	no IPS match
contig_3	gene07689	4758820	4759364	3.74186	gene07689	544	RecName: Full=Cryparin; Flags: Precursor	C:extracellular region	C:GO:0005576	C:extracellular region	C:GO:0005576
contig_3	gene07690	4761198	4761512	3.74186	gene07690	314	---NA---	no GO terms	no GO terms
contig_3	gene07693	4770819	4772014	3.22274	gene07693	1195	RecName: Full=Heterokaryon incompatibility protein 6, OR allele; Short=Het-6(OR)	no GO terms	no GO terms
contig_3	gene07694	4774078	4774491	3.22274	gene07694	413	---NA---	no IPS match	no IPS match
contig_3	gene07695	4776291	4776893	3.40956	gene07695	602	---NA---	no IPS match	no IPS match
contig_3	gene07696	4778886	4779626	3.40956	gene07696	740	---NA---	no GO terms	no GO terms
contig_3	gene07697	4781210	4782706	1.57576	gene07697	1496	RecName: Full=Glycine oxidase; Short=GO	P:oxidation-reduction process; F:oxidoreductase activity	P:GO:0055114; F:GO:0016491	F:oxidoreductase activity	F:GO:0016491
contig_3	gene07699	4787660	4788571	3.57885	gene07699	911	---NA---	no IPS match	no IPS match
contig_3	gene07700	4791702	4792127	3.57885	gene07700	425	---NA---	no IPS match	no IPS match
contig_3	gene07701	4817577	4819052	3.40895	gene07701	1475	RecName: Full=Kelch repeat-containing protein ARB_01230; Flags: Precursor	no GO terms	no GO terms	C:extracellular region; C:membrane; C:integral component of membrane	C:GO:0005576; C:GO:0016020; C:GO:0016021
contig_3	gene07702	4820539	4821119	3.40895	gene07702	580	RecName: Full=Probable cell wall hydrolase LytN; Flags: Precursor	no GO terms	no GO terms	C:extracellular region; C:cell wall	C:GO:0005576; C:GO:0005618
contig_3	gene07703	4848023	4852126	3.06866	gene07703	4103	---NA---	no GO terms	no GO terms
contig_3	gene07704	4852209	4852767	2.94916	gene07704	558	---NA---	no IPS match	no IPS match
contig_3	gene07705	4853783	4854640	2.94916	gene07705	857	---NA---	no GO terms	no GO terms
contig_3	gene07706	4855640	4856275	2.94916	gene07706	635	RecName: Full=ADP-ribose 1''-phosphate phosphatase	no GO terms	no GO terms	P:protein dephosphorylation; P:biological_process; P:dephosphorylation; P:peptidyl-glutamate ADP-deribosylation; F:phosphoprotein phosphatase activity; F:hydrolase activity; F:phosphatase activity; F:ADP-ribosyl-[dinitrogen reductase] hydrolase activity; C:cellular_component	P:GO:0006470; P:GO:0008150; P:GO:0016311; P:GO:0140291; F:GO:0004721; F:GO:0016787; F:GO:0016791; F:GO:0047407; C:GO:0005575
contig_3	gene07707	4857131	4858477	3.56256	gene07707	1346	RecName: Full=Sulfide:quinone oxidoreductase, mitochondrial; AltName: Full=Cadmium resistance protein 1; AltName: Full=Heavy metal tolerance protein 2; Flags: Precursor	P:oxidation-reduction process; F:oxidoreductase activity	P:GO:0055114; F:GO:0016491	F:oxidoreductase activity	F:GO:0016491
contig_3	gene07708	4859270	4859730	3.56256	gene07708	460	---NA---	no GO terms	no GO terms
contig_30	gene07730	75621	77176	2.91092	gene07730	1555	---NA---	no GO terms	no GO terms
contig_30	gene07731	79894	81515	3.53299	gene07731	1621	RecName: Full=Putative tartrate transporter	P:transmembrane transport; F:transmembrane transporter activity	P:GO:0055085; F:GO:0022857	F:transmembrane transporter activity	F:GO:0022857
contig_30	gene07733	84038	86272	3.43668	gene07733	2234	---NA---	no GO terms	no GO terms
contig_30	gene07734	86466	90346	3.43668	gene07734	3880	RecName: Full=ATP-dependent DNA helicase Q1; AltName: Full=DNA-dependent ATPase Q1; AltName: Full=RecQ protein-like 1	F:nucleic acid binding; F:ATP binding	F:GO:0003676; F:GO:0005524	F:ion binding	F:GO:0043167
contig_31	gene07735	24961	25939	4.05498	gene07735	978	---NA---	no GO terms	no GO terms
contig_31	gene07736	25135	25987	4.05498	gene07736	852	---NA---	no GO terms	no GO terms
contig_31	gene07737	27504	28108	4.05498	gene07737	604	---NA---	no GO terms	no GO terms
contig_31	gene07738	28657	29193	4.05498	gene07738	536	---NA---	no IPS match	no IPS match
contig_31	gene07739	29596	31086	4.05498	gene07739	1490	RecName: Full=PII-type proteinase; AltName: Full=Cell wall-associated serine proteinase; AltName: Full=LP151; AltName: Full=Lactocepin; Flags: Precursor	P:proteolysis; F:serine-type endopeptidase activity; F:serine-type peptidase activity; C:cell wall; C:membrane	P:GO:0006508; F:GO:0004252; F:GO:0008236; C:GO:0005618; C:GO:0016020	F:peptidase activity; C:cell wall	F:GO:0008233; C:GO:0005618	U-plasminogen activator; Interstitial collagenase; Pancreatic elastase II; Microbial collagenase; Plasma kallikrein; Granzyme A; Furin; Prolyl oligopeptidase; Coagulation factor XIa; T-plasminogen activator; Protein C (activated); Neutrophil collagenase; Complement subcomponent C1r; Oligopeptidase B; Repressor LexA; Complement factor I; Signal peptidase I; Complement subcomponent C1s; Acylaminoac…	EC:3.4.21.73; EC:3.4.24.7; EC:3.4.21.71; EC:3.4.24.3; EC:3.4.21.34; EC:3.4.21.78; EC:3.4.21.75; EC:3.4.21.26; EC:3.4.21.27; EC:3.4.21.68; EC:3.4.21.69; EC:3.4.24.34; EC:3.4.21.41; EC:3.4.21.83; EC:3.4.21.88; EC:3.4.21.45; EC:3.4.21.89; EC:3.4.21.42; EC:3.4.19.1; EC:3.4.21.43; EC:3.4.21.87; EC:3.4.21.38; EC:3.4.21.35; EC:3.4.21.79; EC:3.4.21.36; EC:3.4.21.102; EC:3.4.21.39; EC:3.4.21; EC:3.4.21.4;…
contig_31	gene07740	31099	32340	4.05498	gene07740	1241	RecName: Full=Neuroendocrine convertase 2; Short=NEC 2; AltName: Full=KEX2-like endoprotease 2; AltName: Full=Prohormone convertase 2; AltName: Full=Proprotein convertase 2; Short=PC2; Flags: Precursor	P:proteolysis; F:serine-type endopeptidase activity; F:serine-type peptidase activity	P:GO:0006508; F:GO:0004252; F:GO:0008236	F:peptidase activity	F:GO:0008233	U-plasminogen activator; Interstitial collagenase; Pancreatic elastase II; Microbial collagenase; Plasma kallikrein; Granzyme A; Furin; Prolyl oligopeptidase; Coagulation factor XIa; T-plasminogen activator; Protein C (activated); Neutrophil collagenase; Complement subcomponent C1r; Oligopeptidase B; Repressor LexA; Complement factor I; Signal peptidase I; Complement subcomponent C1s; Acylaminoac…	EC:3.4.21.73; EC:3.4.24.7; EC:3.4.21.71; EC:3.4.24.3; EC:3.4.21.34; EC:3.4.21.78; EC:3.4.21.75; EC:3.4.21.26; EC:3.4.21.27; EC:3.4.21.68; EC:3.4.21.69; EC:3.4.24.34; EC:3.4.21.41; EC:3.4.21.83; EC:3.4.21.88; EC:3.4.21.45; EC:3.4.21.89; EC:3.4.21.42; EC:3.4.19.1; EC:3.4.21.43; EC:3.4.21.87; EC:3.4.21.38; EC:3.4.21.35; EC:3.4.21.79; EC:3.4.21.36; EC:3.4.21.102; EC:3.4.21.39; EC:3.4.21; EC:3.4.21.4;…
contig_31	gene07741	37362	37790	4.05498	gene07741	428	---NA---	no IPS match	no IPS match
contig_31	gene07742	38649	39077	4.05498	gene07742	428	RecName: Full=Oxidase ustYa; AltName: Full=Ustiloxin B biosynthesis protein Ya	P:mycotoxin biosynthetic process	P:GO:0043386	P:biosynthetic process; P:secondary metabolic process	P:GO:0009058; P:GO:0019748
contig_31	gene07743	41417	42187	4.05498	gene07743	770	---NA---	no GO terms	no GO terms
contig_31	gene07744	42369	43079	4.05498	gene07744	710	---NA---	no GO terms	no GO terms
contig_32	gene07745	13757	14451	4.0119	gene07745	694	RecName: Full=Efflux pump patC; AltName: Full=Patulin synthesis protein C	no GO terms	no GO terms	C:cellular_component	C:GO:0005575
contig_32	gene07746	21755	22745	4.0119	gene07746	990	RecName: Full=Cytochrome P450 monooxygenase alt2; AltName: Full=Alternapyrone biosynthesis cluster protein 2	P:oxidation-reduction process; F:iron ion binding; F:oxidoreductase activity, acting on paired donors, with incorporation or reduction of molecular oxygen; F:heme binding	P:GO:0055114; F:GO:0005506; F:GO:0016705; F:GO:0020037	F:oxidoreductase activity; F:ion binding	F:GO:0016491; F:GO:0043167
contig_32	gene07747	27530	28531	4.0119	gene07747	1001	RecName: Full=Acetyl esterase	F:hydrolase activity	F:GO:0016787	F:molecular_function	F:GO:0003674
contig_32	gene07748	28988	30633	4.0119	gene07748	1645	RecName: Full=Acetyltransferase adrJ; AltName: Full=Andrastin A biosynthesis cluster protein J	F:transferase activity, transferring acyl groups other than amino-acyl groups	F:GO:0016747	F:transferase activity, transferring acyl groups	F:GO:0016746
contig_32	gene07749	34195	34584	4.0119	gene07749	389	RecName: Full=Retrovirus-related Pol polyprotein from transposon 297; Includes: RecName: Full=Protease; Includes: RecName: Full=Reverse transcriptase; Includes: RecName: Full=Endonuclease	no GO terms	no GO terms	P:cellular nitrogen compound metabolic process; F:nucleotidyltransferase activity; C:intracellular anatomical structure	P:GO:0034641; F:GO:0016779; C:GO:0005622
contig_32	gene07750	34992	35373	4.0119	gene07750	381	---NA---	F:protein binding	F:GO:0005515	F:molecular_function	F:GO:0003674
contig_35	gene07770	4104	4253	3.70124	gene07770	149	---NA---	no IPS match	no IPS match
contig_35	gene07771	5820	6416	3.70124	gene07771	596	---NA---	no GO terms	no GO terms
contig_35	gene07772	7019	7564	3.70124	gene07772	545	---NA---	no IPS match	no IPS match
contig_35	gene07773	9102	10373	3.70124	gene07773	1271	RecName: Full=Neuroendocrine convertase 2; Short=NEC 2; AltName: Full=KEX2-like endoprotease 2; AltName: Full=Prohormone convertase 2; AltName: Full=Proprotein convertase 2; Short=PC2; Flags: Precursor	P:proteolysis; F:serine-type endopeptidase activity; F:serine-type peptidase activity	P:GO:0006508; F:GO:0004252; F:GO:0008236	F:peptidase activity	F:GO:0008233	U-plasminogen activator; Interstitial collagenase; Pancreatic elastase II; Microbial collagenase; Plasma kallikrein; Granzyme A; Furin; Prolyl oligopeptidase; Coagulation factor XIa; T-plasminogen activator; Protein C (activated); Neutrophil collagenase; Complement subcomponent C1r; Oligopeptidase B; Repressor LexA; Complement factor I; Signal peptidase I; Complement subcomponent C1s; Acylaminoac…	EC:3.4.21.73; EC:3.4.24.7; EC:3.4.21.71; EC:3.4.24.3; EC:3.4.21.34; EC:3.4.21.78; EC:3.4.21.75; EC:3.4.21.26; EC:3.4.21.27; EC:3.4.21.68; EC:3.4.21.69; EC:3.4.24.34; EC:3.4.21.41; EC:3.4.21.83; EC:3.4.21.88; EC:3.4.21.45; EC:3.4.21.89; EC:3.4.21.42; EC:3.4.19.1; EC:3.4.21.43; EC:3.4.21.87; EC:3.4.21.38; EC:3.4.21.35; EC:3.4.21.79; EC:3.4.21.36; EC:3.4.21.102; EC:3.4.21.39; EC:3.4.21; EC:3.4.21.4;…
contig_35	gene07774	15651	16079	3.70124	gene07774	428	---NA---	no IPS match	no IPS match
contig_35	gene07775	16938	17366	3.70124	gene07775	428	RecName: Full=Oxidase ustYa; AltName: Full=Ustiloxin B biosynthesis protein Ya	P:mycotoxin biosynthetic process	P:GO:0043386	P:biosynthetic process; P:secondary metabolic process	P:GO:0009058; P:GO:0019748
contig_35	gene07776	19707	20477	3.70124	gene07776	770	---NA---	no GO terms	no GO terms
contig_35	gene07777	20659	21369	3.70124	gene07777	710	---NA---	no GO terms	no GO terms
contig_36	gene07778	1103	2301	3.59029	gene07778	1198	---NA---	no GO terms	no GO terms
contig_36	gene07779	2812	3656	3.59029	gene07779	844	---NA---	no IPS match	no IPS match
contig_39	gene07780	1976	2404	3.48623	gene07780	428	---NA---	no GO terms	no GO terms
contig_39	gene07781	8663	10153	4.08731	gene07781	1490	RecName: Full=PII-type proteinase; AltName: Full=Cell wall-associated serine proteinase; AltName: Full=LP151; AltName: Full=Lactocepin; Flags: Precursor	P:proteolysis; F:serine-type endopeptidase activity; F:serine-type peptidase activity; C:cell wall; C:membrane	P:GO:0006508; F:GO:0004252; F:GO:0008236; C:GO:0005618; C:GO:0016020	F:peptidase activity; C:cell wall	F:GO:0008233; C:GO:0005618	U-plasminogen activator; Interstitial collagenase; Pancreatic elastase II; Microbial collagenase; Plasma kallikrein; Granzyme A; Furin; Prolyl oligopeptidase; Coagulation factor XIa; T-plasminogen activator; Protein C (activated); Neutrophil collagenase; Complement subcomponent C1r; Oligopeptidase B; Repressor LexA; Complement factor I; Signal peptidase I; Complement subcomponent C1s; Acylaminoac…	EC:3.4.21.73; EC:3.4.24.7; EC:3.4.21.71; EC:3.4.24.3; EC:3.4.21.34; EC:3.4.21.78; EC:3.4.21.75; EC:3.4.21.26; EC:3.4.21.27; EC:3.4.21.68; EC:3.4.21.69; EC:3.4.24.34; EC:3.4.21.41; EC:3.4.21.83; EC:3.4.21.88; EC:3.4.21.45; EC:3.4.21.89; EC:3.4.21.42; EC:3.4.19.1; EC:3.4.21.43; EC:3.4.21.87; EC:3.4.21.38; EC:3.4.21.35; EC:3.4.21.79; EC:3.4.21.36; EC:3.4.21.102; EC:3.4.21.39; EC:3.4.21; EC:3.4.21.4;…
contig_39	gene07782	10556	11092	4.08731	gene07782	536	---NA---	no IPS match	no IPS match
contig_39	gene07783	11641	12336	4.08731	gene07783	695	---NA---	no GO terms	no GO terms
contig_39	gene07784	13810	14788	4.08731	gene07784	978	---NA---	no GO terms	no GO terms
contig_4	gene07785	1609	3649	3.29423	gene07785	2040	RecName: Full=Tissue alpha-L-fucosidase; AltName: Full=Alpha-L-fucosidase I; AltName: Full=Alpha-L-fucoside fucohydrolase 1; Short=Alpha-L-fucosidase 1; Flags: Precursor	P:carbohydrate metabolic process; F:alpha-L-fucosidase activity	P:GO:0005975; F:GO:0004560	P:carbohydrate metabolic process; F:hydrolase activity, acting on glycosyl bonds	P:GO:0005975; F:GO:0016798	Alpha-L-fucosidase	EC:3.2.1.51
contig_4	gene07786	4094	4582	3.29423	gene07786	488	---NA---	no IPS match	no IPS match
contig_4	gene07787	5164	5592	3.29423	gene07787	428	---NA---	no IPS match	no IPS match
contig_4	gene07788	7350	10042	3.29423	gene07788	2692	RecName: Full=Solute carrier family 2, facilitated glucose transporter member 3; AltName: Full=Glucose transporter type 3, brain; Short=GLUT-3	P:transmembrane transport; F:transmembrane transporter activity; C:integral component of membrane	P:GO:0055085; F:GO:0022857; C:GO:0016021	F:transmembrane transporter activity; C:cellular_component	F:GO:0022857; C:GO:0005575
contig_4	gene07842	169979	170530	3.51092	gene07842	551	---NA---	no IPS match	no IPS match
contig_4	gene07989	706311	706830	1.2933	gene07989	519	---NA---	no GO terms	no GO terms
contig_4	gene07990	709626	710120	3.12572	gene07990	494	---NA---	no GO terms	no GO terms
contig_4	gene07995	727717	728115	3.03949	gene07995	398	---NA---	no IPS match	no IPS match
contig_4	gene07996	731417	731779	3.51565	gene07996	362	---NA---	no GO terms	no GO terms
contig_4	gene07997	732296	732949	3.51565	gene07997	653	---NA---	no IPS match	no IPS match
contig_4	gene07998	734529	735833	3.51565	gene07998	1304	---NA---	no IPS match	no IPS match
contig_4	gene07999	736006	737355	3.51565	gene07999	1349	RecName: Full=LysM domain-containing protein ARB_03442; Flags: Precursor	F:chitin binding	F:GO:0008061	F:molecular_function	F:GO:0003674
contig_4	gene08001	754009	755037	3.33167	gene08001	1028	RecName: Full=Probable hemoglobin and hemoglobin-haptoglobin-binding protein 3; Flags: Precursor	no GO terms	no GO terms	P:siderophore transmembrane transport; F:siderophore uptake transmembrane transporter activity; C:cell outer membrane; C:membrane; C:integral component of membrane; C:intrinsic component of cell outer membrane	P:GO:0044718; F:GO:0015344; C:GO:0009279; C:GO:0016020; C:GO:0016021; C:GO:0031230
contig_4	gene08025	823328	825645	3.66922	gene08025	2317	---NA---	no GO terms	no GO terms
contig_4	gene08026	825879	826202	3.66922	gene08026	323	---NA---	no IPS match	no IPS match
contig_4	gene08027	826428	826751	3.66922	gene08027	323	---NA---	no IPS match	no IPS match
contig_4	gene08028	827909	830701	3.66922	gene08028	2792	---NA---	no GO terms	no GO terms
contig_4	gene08029	832183	836449	3.66922	gene08029	4266	---NA---	no GO terms	no GO terms
contig_4	gene08030	837554	838124	3.49378	gene08030	570	---NA---	no IPS match	no IPS match
contig_4	gene08040	863929	865815	3.78825	gene08040	1886	RecName: Full=Alkaline phosphatase D; Short=APaseD; Flags: Precursor	F:acid phosphatase activity; F:metal ion binding	F:GO:0003993; F:GO:0046872	F:phosphatase activity; F:ion binding	F:GO:0016791; F:GO:0043167	Acid phosphatase	EC:3.1.3.2
contig_4	gene08041	866868	867557	3.78825	gene08041	689	RecName: Full=Extracellular protein ARB_03106; Flags: Precursor	P:carbohydrate catabolic process; F:hydrolase activity, hydrolyzing O-glycosyl compounds; F:carbohydrate binding	P:GO:0016052; F:GO:0004553; F:GO:0030246	P:carbohydrate metabolic process; P:catabolic process; F:hydrolase activity, acting on glycosyl bonds	P:GO:0005975; P:GO:0009056; F:GO:0016798
contig_4	gene08042	872600	875407	3.78825	gene08042	2807	RecName: Full=C5a peptidase; AltName: Full=SCP; Flags: Precursor	P:proteolysis; F:serine-type endopeptidase activity; F:serine-type peptidase activity; C:cell wall; C:membrane	P:GO:0006508; F:GO:0004252; F:GO:0008236; C:GO:0005618; C:GO:0016020	F:peptidase activity; C:cell wall	F:GO:0008233; C:GO:0005618	U-plasminogen activator; Interstitial collagenase; Pancreatic elastase II; Microbial collagenase; Plasma kallikrein; Granzyme A; Furin; Prolyl oligopeptidase; Coagulation factor XIa; T-plasminogen activator; Protein C (activated); Neutrophil collagenase; Complement subcomponent C1r; Oligopeptidase B; Repressor LexA; Complement factor I; Signal peptidase I; Complement subcomponent C1s; Acylaminoac…	EC:3.4.21.73; EC:3.4.24.7; EC:3.4.21.71; EC:3.4.24.3; EC:3.4.21.34; EC:3.4.21.78; EC:3.4.21.75; EC:3.4.21.26; EC:3.4.21.27; EC:3.4.21.68; EC:3.4.21.69; EC:3.4.24.34; EC:3.4.21.41; EC:3.4.21.83; EC:3.4.21.88; EC:3.4.21.45; EC:3.4.21.89; EC:3.4.21.42; EC:3.4.19.1; EC:3.4.21.43; EC:3.4.21.87; EC:3.4.21.38; EC:3.4.21.35; EC:3.4.21.79; EC:3.4.21.36; EC:3.4.21.102; EC:3.4.21.39; EC:3.4.21; EC:3.4.21.4;…
contig_4	gene08046	882706	883231	3.41761	gene08046	525	RecName: Full=Biotrophy-associated secreted protein 3; Flags: Precursor	no IPS match	no IPS match	P:biological_process; F:molecular_function; C:cellular_component; C:extracellular region	P:GO:0008150; F:GO:0003674; C:GO:0005575; C:GO:0005576
contig_4	gene08047	886444	887202	3.41761	gene08047	758	---NA---	no GO terms	no GO terms
contig_4	gene08065	945864	947500	3.14885	gene08065	1636	RecName: Full=Cytochrome P450 monooxygenase abl2; AltName: Full=Abscisic acid biosynthesis cluster protein 2	P:oxidation-reduction process; F:iron ion binding; F:oxidoreductase activity, acting on paired donors, with incorporation or reduction of molecular oxygen; F:heme binding	P:GO:0055114; F:GO:0005506; F:GO:0016705; F:GO:0020037	F:oxidoreductase activity; F:ion binding	F:GO:0016491; F:GO:0043167
contig_4	gene08068	961497	961877	3.499	gene08068	380	---NA---	no GO terms	no GO terms
contig_4	gene08069	961509	964610	3.499	gene08069	3101	RecName: Full=Oligopeptide transporter 5; Short=AtOPT5	P:transmembrane transport	P:GO:0055085	P:transmembrane transport	P:GO:0055085
contig_4	gene08070	966788	967458	3.499	gene08070	670	---NA---	no GO terms	no GO terms
contig_4	gene08072	968751	970399	3.499	gene08072	1648	---NA---	no GO terms	no GO terms
contig_4	gene08175	1298844	1299686	3.41159	gene08175	842	RecName: Full=NLP effector protein 10; AltName: Full=Necrosis-inducing protein 10; AltName: Full=Nep1-like protein 10; Flags: Precursor	no GO terms	no GO terms	P:pathogenesis; C:extracellular region	P:GO:0009405; C:GO:0005576
contig_4	gene08176	1300955	1301932	4.2247	gene08176	977	RecName: Full=WW domain-containing oxidoreductase	no GO terms	no GO terms	C:cellular_component	C:GO:0005575
contig_4	gene08196	1360173	1361279	3.48333	gene08196	1106	RecName: Full=Laccase 1; AltName: Full=Conidial pigment biosynthesis oxidase Mlac1; Flags: Precursor	P:oxidation-reduction process	P:GO:0055114	P:biological_process	P:GO:0008150
contig_4	gene08197	1361620	1363027	3.48333	gene08197	1407	RecName: Full=6-hydroxytryprostatin B O-methyltransferase; AltName: Full=Fumitremorgin biosynthesis protein D	F:methyltransferase activity; F:O-methyltransferase activity	F:GO:0008168; F:GO:0008171	F:methyltransferase activity	F:GO:0008168
contig_4	gene08198	1365437	1365891	3.48333	gene08198	454	RecName: Full=Conidial pigment biosynthesis dehydratase EthD	F:oxidoreductase activity	F:GO:0016491	F:oxidoreductase activity	F:GO:0016491
contig_4	gene08199	1366357	1367511	3.48333	gene08199	1154	RecName: Full=Hydroxylase/desaturase asaB; AltName: Full=Aspergillic acid biosynthesis cluster protein B	F:oxidoreductase activity	F:GO:0016491	F:oxidoreductase activity	F:GO:0016491
contig_4	gene08200	1367852	1368778	3.48333	gene08200	926	RecName: Full=WW domain-containing oxidoreductase	P:oxidation-reduction process	P:GO:0055114	P:biological_process	P:GO:0008150
contig_4	gene08595	2696251	2697594	3.36483	gene08595	1343	---NA---	no GO terms	no GO terms
contig_4	gene08626	2802842	2803228	3.62379	gene08626	386	---NA---	no IPS match	no IPS match
contig_4	gene08627	2803429	2806559	3.62379	gene08627	3130	---NA---	no GO terms	no GO terms
contig_4	gene08628	2808901	2810826	3.62379	gene08628	1925	RecName: Full=Baeyer-Villiger monooxygenase; Short=BVMO	no GO terms	no GO terms	P:lipid metabolic process; P:biosynthetic process; P:secondary metabolic process; P:small molecule metabolic process; F:oxidoreductase activity; F:ion binding	P:GO:0006629; P:GO:0009058; P:GO:0019748; P:GO:0044281; F:GO:0016491; F:GO:0043167	Acting on paired donors, with incorporation or reduction of molecular oxygen. The oxygen incorporated need not be derived from O(2)	EC:1.14.13
contig_4	gene08629	2811539	2811880	3.62379	gene08629	341	---NA---	no GO terms	no GO terms
contig_4	gene08630	2813797	2815306	3.62379	gene08630	1509	---NA---	no GO terms	no GO terms
contig_4	gene08631	2818125	2818835	3.52917	gene08631	710	---NA---	no GO terms	no GO terms
contig_4	gene08632	2819983	2821849	3.52917	gene08632	1866	---NA---	no IPS match	no IPS match
contig_4	gene09012	4100920	4102561	3.48196	gene09012	1641	RecName: Full=Tryptophan dimethylallyltransferase; AltName: Full=4-dimethylallyltryptophan synthase; Short=DMATS; AltName: Full=All-trans-hexaprenyl-diphosphate synthase; AltName: Full=L-tryptophan dimethylallyl transferase	P:alkaloid metabolic process; F:transferase activity, transferring alkyl or aryl (other than methyl) groups	P:GO:0009820; F:GO:0016765	P:biological_process; F:transferase activity, transferring alkyl or aryl (other than methyl) groups	P:GO:0008150; F:GO:0016765
contig_4	gene09013	4102660	4103928	3.48196	gene09013	1268	RecName: Full=4'-demethylrebeccamycin synthase; AltName: Full=Arcyriaflavin A N-glycosyltransferase	F:UDP-glycosyltransferase activity	F:GO:0008194	F:transferase activity, transferring glycosyl groups	F:GO:0016757
contig_4	gene09019	4115313	4116355	3.44879	gene09019	1042	RecName: Full=Abhydrolase domain-containing protein mpaH; AltName: Full=Mycophenolic acid biosynthesis cluster protein H	no GO terms	no GO terms	P:pathogenesis; P:terpenoid biosynthetic process; F:hydrolase activity; C:peroxisome	P:GO:0009405; P:GO:0016114; F:GO:0016787; C:GO:0005777
contig_4	gene09020	4118112	4118689	3.44879	gene09020	577	---NA---	no IPS match	no IPS match
contig_4	gene09026	4137543	4138472	3.64461	gene09026	929	---NA---	no GO terms	no GO terms
contig_4	gene09027	4140682	4141614	3.64461	gene09027	932	---NA---	no GO terms	no GO terms
contig_4	gene09028	4142354	4142828	3.64461	gene09028	474	---NA---	no IPS match	no IPS match
contig_4	gene09029	4144260	4144661	3.64461	gene09029	401	---NA---	no IPS match	no IPS match
contig_4	gene09030	4147070	4147357	3.19647	gene09030	287	---NA---	no GO terms	no GO terms
contig_4	gene09031	4149714	4150848	3.19647	gene09031	1134	RecName: Full=Uncharacterized protein C11D3.03c	no GO terms	no GO terms	P:biological_process; F:catalytic activity; C:cellular_component	P:GO:0008150; F:GO:0003824; C:GO:0005575
contig_4	gene09033	4169573	4170830	3.19647	gene09032	4653	---NA---	no GO terms	no GO terms
contig_4	gene09034	4171527	4172931	3.19647	gene09033	1257	RecName: Full=Endo-1,4-beta-xylanase 2; Short=Xylanase 2; AltName: Full=1,4-beta-D-xylan xylanohydrolase 2; Flags: Precursor	P:carbohydrate metabolic process; F:hydrolase activity, hydrolyzing O-glycosyl compounds	P:GO:0005975; F:GO:0004553	P:carbohydrate metabolic process; F:hydrolase activity, acting on glycosyl bonds	P:GO:0005975; F:GO:0016798
contig_4	gene09035	4173514	4174569	3.19647	gene09034	1404	RecName: Full=Probable feruloyl esterase A; AltName: Full=Ferulic acid esterase A; Flags: Precursor	P:lipid metabolic process	P:GO:0006629	P:lipid metabolic process	P:GO:0006629
contig_4	gene09036	4175029	4175613	3.19647	gene09035	1055	RecName: Full=Aquaporin-1	P:transmembrane transport; F:channel activity; C:membrane	P:GO:0055085; F:GO:0015267; C:GO:0016020	F:transmembrane transporter activity; C:cellular_component	F:GO:0022857; C:GO:0005575
contig_4	gene09037	4179705	4180979	3.19647	gene09036	584	---NA---	no GO terms	no GO terms
contig_4	gene09038	4179847	4180185	3.19647	gene09037	1274	---NA---	no IPS match	no IPS match
contig_4	gene09039	4185896	4186374	3.19647	gene09038	338	---NA---	no IPS match	no IPS match
contig_4	gene09032	4160900	4165553	3.19647	gene09039	478	---NA---	no IPS match	no IPS match
contig_4	gene09043	4250520	4250828	3.60857	gene09043	308	---NA---	no IPS match	no IPS match
contig_4	gene09044	4259094	4261488	3.60857	gene09044	2394	---NA---	no GO terms	no GO terms
contig_4	gene09045	4267682	4268191	4.0272	gene09045	509	---NA---	no GO terms	no GO terms
contig_4	gene09046	4270349	4271257	4.0272	gene09046	908	---NA---	no GO terms	no GO terms
contig_4	gene09047	4281127	4281859	4.0272	gene09047	732	---NA---	no GO terms	no GO terms
contig_4	gene09048	4285319	4288027	4.0272	gene09048	2708	---NA---	no GO terms	no GO terms
contig_4	gene09049	4288036	4290892	4.0272	gene09049	2856	RecName: Full=Protein suppressor of hairy wing	no GO terms	no GO terms	P:immune system process; P:biosynthetic process; P:cell differentiation; P:cellular nitrogen compound metabolic process; P:anatomical structure development; F:DNA binding; F:DNA-binding transcription factor activity; C:nucleoplasm; C:protein-containing complex	P:GO:0002376; P:GO:0009058; P:GO:0030154; P:GO:0034641; P:GO:0048856; F:GO:0003677; F:GO:0003700; C:GO:0005654; C:GO:0032991
contig_4	gene09050	4293569	4293988	4.0272	gene09050	419	---NA---	no IPS match	no IPS match
contig_4	gene09051	4294033	4294825	4.0272	gene09051	792	RecName: Full=Probable tRNA-splicing endonuclease subunit tsp-1; AltName: Full=tRNA-intron endonuclease sen15; AltName: Full=tRNA-splicing protein 1	no IPS match	no IPS match	P:tRNA-type intron splice site recognition and cleavage; P:tRNA splicing, via endonucleolytic cleavage and ligation; P:tRNA processing; C:tRNA-intron endonuclease complex	P:GO:0000379; P:GO:0006388; P:GO:0008033; C:GO:0000214
contig_4	gene09052	4299501	4301211	4.0272	gene09052	1710	RecName: Full=Efflux pump DEP3; AltName: Full=Depudecin biosynthesis cluster protein 3	no GO terms	no GO terms	C:cellular_component	C:GO:0005575
contig_4	gene09053	4304859	4305272	4.0272	gene09053	413	---NA---	no GO terms	no GO terms
contig_4	gene09054	4305531	4305965	4.0272	gene09054	434	---NA---	no IPS match	no IPS match
contig_4	gene09056	4310391	4312036	4.0272	gene09055	1176	RecName: Full=Trichothecene 3-O-acetyltransferase TRI101; AltName: Full=Trichothecene biosynthesis protein 101	F:transferase activity, transferring acyl groups other than amino-acyl groups	F:GO:0016747	F:transferase activity, transferring acyl groups	F:GO:0016746
contig_4	gene09057	4312492	4313424	4.0272	gene09056	1645	RecName: Full=Acetyltransferase adrJ; AltName: Full=Andrastin A biosynthesis cluster protein J	F:transferase activity, transferring acyl groups other than amino-acyl groups	F:GO:0016747	F:transferase activity, transferring acyl groups	F:GO:0016746
contig_4	gene09058	4331442	4331750	4.0272	gene09057	932	RecName: Full=Acetyl esterase	F:hydrolase activity	F:GO:0016787	F:molecular_function	F:GO:0003674
contig_4	gene09059	4349614	4349968	4.0272	gene09058	308	---NA---	no IPS match	no IPS match
contig_4	gene09060	4374920	4375228	4.0272	gene09059	354	---NA---	no IPS match	no IPS match
contig_4	gene09061	4378326	4378778	4.0272	gene09060	308	---NA---	no IPS match	no IPS match
contig_4	gene09062	4382392	4382946	4.0272	gene09061	452	---NA---	P:nucleoside metabolic process; F:catalytic activity	P:GO:0009116; F:GO:0003824	P:cellular nitrogen compound metabolic process; P:small molecule metabolic process; F:molecular_function	P:GO:0034641; P:GO:0044281; F:GO:0003674
contig_4	gene09055	4308427	4309603	4.0272	gene09062	554	---NA---	no IPS match	no IPS match
contig_4	gene09064	4388714	4390471	3.40866	gene09064	1757	RecName: Full=Low-affinity glucose transporter HXT4; AltName: Full=Low-affinity glucose transporter LGT1	P:transmembrane transport; F:transmembrane transporter activity; C:integral component of membrane	P:GO:0055085; F:GO:0022857; C:GO:0016021	F:transmembrane transporter activity; C:cellular_component	F:GO:0022857; C:GO:0005575
contig_4	gene09065	4393546	4396020	3.40866	gene09065	2474	RecName: Full=Biotrophy-associated secreted protein 4; Flags: Precursor	no IPS match	no IPS match	C:extracellular region	C:GO:0005576
contig_4	gene09066	4397599	4398534	3.40866	gene09066	935	RecName: Full=Short-chain dehydrogenase/reductase ARMGADRAFT_1048226; AltName: Full=Melleolides biosynthesis cluster protein ARMGADRAFT_1048226	P:oxidation-reduction process	P:GO:0055114	P:biological_process	P:GO:0008150
contig_4	gene09067	4425477	4426050	3.97805	gene09067	573	---NA---	no IPS match	no IPS match
contig_4	gene09068	4430555	4431156	3.97805	gene09068	601	---NA---	no IPS match	no IPS match
contig_4	gene09069	4431839	4432532	3.97805	gene09069	693	---NA---	no IPS match	no IPS match
contig_4	gene09070	4444359	4446399	3.06095	gene09070	2040	---NA---	no GO terms	no GO terms
contig_40	gene09071	8589	9299	3.26335	gene09071	710	---NA---	no GO terms	no GO terms
contig_40	gene09072	9346	9885	3.26335	gene09072	539	---NA---	no IPS match	no IPS match
contig_40	gene09073	13734	14796	2.6619	gene09073	1062	---NA---	no GO terms	no GO terms
contig_42	gene09074	7039	8017	3.91522	gene09074	978	---NA---	no GO terms	no GO terms
contig_42	gene09075	9582	10186	3.91522	gene09075	604	---NA---	no GO terms	no GO terms
contig_42	gene09076	10735	11271	3.91522	gene09076	536	---NA---	no IPS match	no IPS match
contig_42	gene09077	11674	13159	3.91522	gene09077	1485	RecName: Full=PII-type proteinase; AltName: Full=Cell wall-associated serine proteinase; AltName: Full=LP151; AltName: Full=Lactocepin; Flags: Precursor	P:proteolysis; F:serine-type endopeptidase activity; F:serine-type peptidase activity; C:cell wall; C:membrane	P:GO:0006508; F:GO:0004252; F:GO:0008236; C:GO:0005618; C:GO:0016020	F:peptidase activity; C:cell wall	F:GO:0008233; C:GO:0005618	U-plasminogen activator; Interstitial collagenase; Pancreatic elastase II; Microbial collagenase; Plasma kallikrein; Granzyme A; Furin; Prolyl oligopeptidase; Coagulation factor XIa; T-plasminogen activator; Protein C (activated); Neutrophil collagenase; Complement subcomponent C1r; Oligopeptidase B; Repressor LexA; Complement factor I; Signal peptidase I; Complement subcomponent C1s; Acylaminoac…	EC:3.4.21.73; EC:3.4.24.7; EC:3.4.21.71; EC:3.4.24.3; EC:3.4.21.34; EC:3.4.21.78; EC:3.4.21.75; EC:3.4.21.26; EC:3.4.21.27; EC:3.4.21.68; EC:3.4.21.69; EC:3.4.24.34; EC:3.4.21.41; EC:3.4.21.83; EC:3.4.21.88; EC:3.4.21.45; EC:3.4.21.89; EC:3.4.21.42; EC:3.4.19.1; EC:3.4.21.43; EC:3.4.21.87; EC:3.4.21.38; EC:3.4.21.35; EC:3.4.21.79; EC:3.4.21.36; EC:3.4.21.102; EC:3.4.21.39; EC:3.4.21; EC:3.4.21.4;…
contig_43	gene09078	555	1325	3.85014	gene09078	770	---NA---	no GO terms	no GO terms
contig_43	gene09079	4889	5338	3.85014	gene09079	449	---NA---	no GO terms	no GO terms
contig_43	gene09080	10390	11631	3.85014	gene09080	1241	RecName: Full=Neuroendocrine convertase 2; Short=NEC 2; AltName: Full=KEX2-like endoprotease 2; AltName: Full=Prohormone convertase 2; AltName: Full=Proprotein convertase 2; Short=PC2; Flags: Precursor	P:proteolysis; F:serine-type endopeptidase activity; F:serine-type peptidase activity	P:GO:0006508; F:GO:0004252; F:GO:0008236	F:peptidase activity	F:GO:0008233	U-plasminogen activator; Interstitial collagenase; Pancreatic elastase II; Microbial collagenase; Plasma kallikrein; Granzyme A; Furin; Prolyl oligopeptidase; Coagulation factor XIa; T-plasminogen activator; Protein C (activated); Neutrophil collagenase; Complement subcomponent C1r; Oligopeptidase B; Repressor LexA; Complement factor I; Signal peptidase I; Complement subcomponent C1s; Acylaminoac…	EC:3.4.21.73; EC:3.4.24.7; EC:3.4.21.71; EC:3.4.24.3; EC:3.4.21.34; EC:3.4.21.78; EC:3.4.21.75; EC:3.4.21.26; EC:3.4.21.27; EC:3.4.21.68; EC:3.4.21.69; EC:3.4.24.34; EC:3.4.21.41; EC:3.4.21.83; EC:3.4.21.88; EC:3.4.21.45; EC:3.4.21.89; EC:3.4.21.42; EC:3.4.19.1; EC:3.4.21.43; EC:3.4.21.87; EC:3.4.21.38; EC:3.4.21.35; EC:3.4.21.79; EC:3.4.21.36; EC:3.4.21.102; EC:3.4.21.39; EC:3.4.21; EC:3.4.21.4;…
contig_43	gene09081	11644	12821	3.85014	gene09081	1177	RecName: Full=PII-type proteinase; AltName: Full=Cell wall-associated serine proteinase; AltName: Full=LP151; AltName: Full=Lactocepin; Flags: Precursor	P:proteolysis; F:serine-type endopeptidase activity; F:serine-type peptidase activity	P:GO:0006508; F:GO:0004252; F:GO:0008236	F:peptidase activity	F:GO:0008233	U-plasminogen activator; Interstitial collagenase; Pancreatic elastase II; Microbial collagenase; Plasma kallikrein; Granzyme A; Furin; Prolyl oligopeptidase; Coagulation factor XIa; T-plasminogen activator; Protein C (activated); Neutrophil collagenase; Complement subcomponent C1r; Oligopeptidase B; Repressor LexA; Complement factor I; Signal peptidase I; Complement subcomponent C1s; Acylaminoac…	EC:3.4.21.73; EC:3.4.24.7; EC:3.4.21.71; EC:3.4.24.3; EC:3.4.21.34; EC:3.4.21.78; EC:3.4.21.75; EC:3.4.21.26; EC:3.4.21.27; EC:3.4.21.68; EC:3.4.21.69; EC:3.4.24.34; EC:3.4.21.41; EC:3.4.21.83; EC:3.4.21.88; EC:3.4.21.45; EC:3.4.21.89; EC:3.4.21.42; EC:3.4.19.1; EC:3.4.21.43; EC:3.4.21.87; EC:3.4.21.38; EC:3.4.21.35; EC:3.4.21.79; EC:3.4.21.36; EC:3.4.21.102; EC:3.4.21.39; EC:3.4.21; EC:3.4.21.4;…
contig_47	gene09082	409	747	3.24681	gene09082	338	RecName: Full=Dual specificity tyrosine-phosphorylation-regulated kinase 2	no GO terms	no GO terms	P:cellular protein modification process; F:kinase activity; C:intracellular anatomical structure	P:GO:0006464; F:GO:0016301; C:GO:0005622
contig_47	gene09083	4355	7635	3.38514	gene09083	3280	RecName: Full=ATP-dependent DNA helicase RecQ	no GO terms	no GO terms	P:reproduction; P:mitotic cell cycle; P:DNA metabolic process; P:response to stress; P:chromosome segregation; P:chromosome organization; F:helicase activity; C:nucleus	P:GO:0000003; P:GO:0000278; P:GO:0006259; P:GO:0006950; P:GO:0007059; P:GO:0051276; F:GO:0004386; C:GO:0005634	Adenosinetriphosphatase; DNA helicase; Nucleoside-triphosphate phosphatase	EC:3.6.1.3; EC:3.6.4.12; EC:3.6.1.15
contig_5	gene09084	816	1266	3.24483	gene09084	450	RecName: Full=rRNA biogenesis protein RRP36; AltName: Full=Ribosomal RNA-processing protein 36	P:cleavage involved in rRNA processing	P:GO:0000469	P:cellular nitrogen compound metabolic process; P:ribosome biogenesis	P:GO:0034641; P:GO:0042254
contig_5	gene09085	38765	39116	3.0268	gene09085	351	---NA---	no GO terms	no GO terms
contig_5	gene09086	44574	46045	3.0268	gene09086	1471	RecName: Full=Probable endo-1,4-beta-xylanase C; Short=Xylanase C; AltName: Full=1,4-beta-D-xylan xylanohydrolase C; Flags: Precursor	P:carbohydrate metabolic process; F:hydrolase activity, hydrolyzing O-glycosyl compounds; F:cellulose binding; C:extracellular region	P:GO:0005975; F:GO:0004553; F:GO:0030248; C:GO:0005576	P:carbohydrate metabolic process; F:hydrolase activity, acting on glycosyl bonds; C:extracellular region	P:GO:0005975; F:GO:0016798; C:GO:0005576
contig_5	gene09087	45610	47252	3.0268	gene09087	1642	RecName: Full=Probable endo-1,4-beta-xylanase C; Short=Xylanase C; AltName: Full=1,4-beta-D-xylan xylanohydrolase C; Flags: Precursor	no GO terms	no GO terms	P:carbohydrate metabolic process; P:catabolic process; P:cell wall organization or biogenesis; F:hydrolase activity, acting on glycosyl bonds; C:extracellular region	P:GO:0005975; P:GO:0009056; P:GO:0071554; F:GO:0016798; C:GO:0005576	Endo-1,4-beta-xylanase; Endo-1,3-beta-xylanase	EC:3.2.1.8; EC:3.2.1.32
contig_5	gene09089	51186	51512	1.92968	gene09089	326	---NA---	no IPS match	no IPS match
contig_5	gene09090	54003	55033	3.74782	gene09090	1030	---NA---	no GO terms	no GO terms
contig_5	gene09091	56170	57498	3.74782	gene09091	1328	---NA---	no IPS match	no IPS match
contig_5	gene09092	58856	60385	2.85188	gene09092	1529	---NA---	no GO terms	no GO terms
contig_5	gene09093	63956	66610	2.72643	gene09093	2654	---NA---	no GO terms	no GO terms
contig_5	gene09095	69637	71648	3.58866	gene09095	2011	---NA---	no GO terms	no GO terms
contig_5	gene09096	72706	73076	3.58866	gene09096	370	---NA---	no IPS match	no IPS match
contig_5	gene09097	74138	74667	3.58866	gene09097	529	---NA---	F:hydrolase activity	F:GO:0016787	F:molecular_function	F:GO:0003674
contig_5	gene09099	79817	81807	3.36649	gene09099	1990	RecName: Full=Acetylcholinesterase; Short=AChE; Flags: Precursor	no GO terms	no GO terms	P:lipid metabolic process; P:catabolic process; P:cell differentiation; P:anatomical structure development; F:molecular_function; C:extracellular region; C:cytoplasm; C:organelle	P:GO:0006629; P:GO:0009056; P:GO:0030154; P:GO:0048856; F:GO:0003674; C:GO:0005576; C:GO:0005737; C:GO:0043226	Carboxylesterase	EC:3.1.1.1
contig_5	gene09100	82513	83355	3.36649	gene09100	842	---NA---	no GO terms	no GO terms
contig_5	gene09101	84493	86556	3.36649	gene09101	2063	---NA---	no IPS match	no IPS match
contig_5	gene09102	90988	92875	3.36649	gene09102	1887	---NA---	no GO terms	no GO terms
contig_5	gene09103	94750	96358	3.36649	gene09103	1608	RecName: Full=Alpha-galactosidase; AltName: Full=Alpha-D-galactoside galactohydrolase; AltName: Full=Melibiase; Flags: Precursor	P:carbohydrate metabolic process; F:catalytic activity; F:hydrolase activity, hydrolyzing O-glycosyl compounds; F:alpha-galactosidase activity	P:GO:0005975; F:GO:0003824; F:GO:0004553; F:GO:0004557	P:carbohydrate metabolic process; F:hydrolase activity, acting on glycosyl bonds	P:GO:0005975; F:GO:0016798	Alpha-galactosidase	EC:3.2.1.22
contig_5	gene09104	96532	97854	3.36649	gene09104	1322	RecName: Full=Alpha-1,3-mannosyltransferase MNT3	P:protein glycosylation; F:transferase activity, transferring glycosyl groups	P:GO:0006486; F:GO:0016757	P:cellular protein modification process; P:biosynthetic process; F:transferase activity, transferring glycosyl groups	P:GO:0006464; P:GO:0009058; F:GO:0016757
contig_5	gene09105	98833	99679	2.13618	gene09105	846	---NA---	no GO terms	no GO terms
contig_5	gene09106	98989	99333	2.13618	gene09106	344	---NA---	no IPS match	no IPS match
contig_5	gene09107	111880	113228	3.56463	gene09107	1348	---NA---	no IPS match	no IPS match
contig_5	gene09110	117269	119725	3.54879	gene09110	2456	RecName: Full=2-isopropylmalate synthase; AltName: Full=Alpha-IPM synthase; AltName: Full=Alpha-isopropylmalate synthase	F:catalytic activity	F:GO:0003824	F:molecular_function	F:GO:0003674
contig_5	gene09111	120168	122973	3.54879	gene09111	2805	RecName: Full=3-isopropylmalate dehydrogenase; Short=3-IPM-DH; Short=IMDH; AltName: Full=Beta-IPM dehydrogenase	P:leucine biosynthetic process; P:oxidation-reduction process; F:magnesium ion binding; F:3-isopropylmalate dehydrogenase activity; F:oxidoreductase activity, acting on the CH-OH group of donors, NAD or NADP as acceptor; F:NAD binding	P:GO:0009098; P:GO:0055114; F:GO:0000287; F:GO:0003862; F:GO:0016616; F:GO:0051287	P:cellular amino acid metabolic process; P:biosynthetic process; F:oxidoreductase activity; F:ion binding	P:GO:0006520; P:GO:0009058; F:GO:0016491; F:GO:0043167	3-isopropylmalate dehydrogenase	EC:1.1.1.85
contig_5	gene09112	123031	127049	3.54879	gene09112	4018	RecName: Full=3-isopropylmalate dehydratase large subunit; AltName: Full=Alpha-IPM isomerase; Short=IPMI; AltName: Full=Isopropylmalate isomerase	no GO terms	no GO terms	P:cellular amino acid metabolic process; P:biosynthetic process; F:lyase activity	P:GO:0006520; P:GO:0009058; F:GO:0016829
contig_5	gene09113	128397	129394	1.6229	gene09113	997	RecName: Full=Core trichothecene cluster (CTC) protein 15; Flags: Precursor	no GO terms	no GO terms	P:ribosome biogenesis; F:nucleic acid binding; F:zinc ion binding; F:metal ion binding; C:cytoplasm	P:GO:0042254; F:GO:0003676; F:GO:0008270; F:GO:0046872; C:GO:0005737
contig_5	gene09116	135494	137042	3.90548	gene09116	1548	---NA---	no IPS match	no IPS match
contig_5	gene09117	137683	139442	3.90548	gene09117	1759	RecName: Full=Ribosomal RNA large subunit methyltransferase F; AltName: Full=23S rRNA mA1618 methyltransferase; AltName: Full=rRNA adenine N-6-methyltransferase	F:methyltransferase activity	F:GO:0008168	F:methyltransferase activity	F:GO:0008168
contig_5	gene09119	142034	142498	3.37055	gene09119	464	---NA---	P:proteolysis; F:serine-type endopeptidase activity	P:GO:0006508; F:GO:0004252	F:peptidase activity	F:GO:0008233	U-plasminogen activator; Interstitial collagenase; Pancreatic elastase II; Microbial collagenase; Plasma kallikrein; Granzyme A; Furin; Prolyl oligopeptidase; Coagulation factor XIa; T-plasminogen activator; Protein C (activated); Neutrophil collagenase; Complement subcomponent C1r; Oligopeptidase B; Repressor LexA; Complement factor I; Signal peptidase I; Complement subcomponent C1s; Acylaminoac…	EC:3.4.21.73; EC:3.4.24.7; EC:3.4.21.71; EC:3.4.24.3; EC:3.4.21.34; EC:3.4.21.78; EC:3.4.21.75; EC:3.4.21.26; EC:3.4.21.27; EC:3.4.21.68; EC:3.4.21.69; EC:3.4.24.34; EC:3.4.21.41; EC:3.4.21.83; EC:3.4.21.88; EC:3.4.21.45; EC:3.4.21.89; EC:3.4.21.42; EC:3.4.19.1; EC:3.4.21.43; EC:3.4.21.87; EC:3.4.21.38; EC:3.4.21.35; EC:3.4.21.79; EC:3.4.21.36; EC:3.4.21.102; EC:3.4.21.39; EC:3.4.21; EC:3.4.21.4;…
contig_5	gene09120	143045	144617	3.37055	gene09120	1572	---NA---	no IPS match	no IPS match
contig_5	gene09121	143951	144619	3.37055	gene09121	668	---NA---	no IPS match	no IPS match
contig_5	gene09122	145836	146903	3.37055	gene09122	1067	---NA---	no GO terms	no GO terms
contig_5	gene09139	216695	217954	3.70924	gene09139	1259	RecName: Full=Lysine-specific demethylase 4D; AltName: Full=JmjC domain-containing histone demethylation protein 3D; AltName: Full=Jumonji domain-containing protein 2D	no GO terms	no GO terms	P:reproduction; P:cellular protein modification process; P:response to stress; P:biosynthetic process; P:embryo development; P:cell differentiation; P:cellular nitrogen compound metabolic process; P:chromosome organization; F:DNA binding; F:oxidoreductase activity; F:enzyme binding; F:ion binding; C:nucleus; C:chromosome	P:GO:0000003; P:GO:0006464; P:GO:0006950; P:GO:0009058; P:GO:0009790; P:GO:0030154; P:GO:0034641; P:GO:0051276; F:GO:0003677; F:GO:0016491; F:GO:0019899; F:GO:0043167; C:GO:0005634; C:GO:0005694
contig_5	gene09140	219188	219880	3.70924	gene09140	692	---NA---	no GO terms	no GO terms
contig_5	gene09141	220319	221268	3.70924	gene09141	949	---NA---	no GO terms	no GO terms
contig_5	gene09147	242304	244743	3.01523	gene09147	2439	---NA---	no GO terms	no GO terms
contig_5	gene09148	251986	252540	4.03768	gene09148	554	---NA---	no GO terms	no GO terms
contig_5	gene09149	253803	254567	4.03768	gene09149	764	---NA---	no GO terms	no GO terms
contig_5	gene09201	498520	498990	1.38814	gene09201	470	---NA---	no GO terms	no GO terms
contig_5	gene09202	501943	502242	3.29478	gene09202	299	---NA---	no IPS match	no IPS match
contig_5	gene09203	502157	502677	3.29478	gene09203	520	---NA---	no IPS match	no IPS match
contig_5	gene09204	502826	504447	3.29478	gene09204	1621	RecName: Full=Probable 1,4-beta-D-glucan cellobiohydrolase A; AltName: Full=Beta-glucancellobiohydrolase A; AltName: Full=Cellobiohydrolase D; AltName: Full=Exocellobiohydrolase A; AltName: Full=Exoglucanase A; Flags: Precursor	P:carbohydrate metabolic process; F:hydrolase activity, hydrolyzing O-glycosyl compounds	P:GO:0005975; F:GO:0004553	P:carbohydrate metabolic process; F:hydrolase activity, acting on glycosyl bonds	P:GO:0005975; F:GO:0016798
contig_5	gene09205	506566	507468	2.98384	gene09205	902	---NA---	no GO terms	no GO terms
contig_5	gene09206	508478	509903	2.98384	gene09206	1425	RecName: Full=Cyanide hydratase; Short=CHT; AltName: Full=Cyanide-degrading nitrilase; AltName: Full=Formamide hydrolyase	P:nitrogen compound metabolic process; F:catalytic activity	P:GO:0006807; F:GO:0003824	P:biological_process; F:molecular_function	P:GO:0008150; F:GO:0003674
contig_5	gene09208	512741	513280	1.43963	gene09208	539	---NA---	no GO terms	no GO terms
contig_5	gene09238	611174	612801	2.58654	gene09238	1627	---NA---	no GO terms	no GO terms
contig_5	gene09242	632225	632542	3.4788	gene09242	317	---NA---	no IPS match	no IPS match
contig_5	gene09243	634552	634962	3.4788	gene09243	410	---NA---	no GO terms	no GO terms
contig_5	gene09244	638571	640133	1.8451	gene09244	1562	---NA---	no GO terms	no GO terms
contig_5	gene09245	640388	640717	3.46066	gene09245	329	---NA---	no IPS match	no IPS match
contig_5	gene09246	643241	645988	3.46066	gene09246	2747	RecName: Full=Alkali-sensitive linkage protein 1; Flags: Precursor	no GO terms	no GO terms	C:cell wall	C:GO:0005618
contig_5	gene09260	692619	693035	3.90315	gene09260	416	---NA---	no IPS match	no IPS match
contig_5	gene09261	692673	693868	3.90315	gene09261	1195	---NA---	no IPS match	no IPS match
contig_5	gene09262	694331	695834	3.90315	gene09262	1503	---NA---	no GO terms	no GO terms
contig_5	gene09263	698774	699109	3.90315	gene09263	335	---NA---	no GO terms	no GO terms
contig_5	gene09278	736154	736357	3.28999	gene09278	203	---NA---	no IPS match	no IPS match
contig_5	gene09291	767837	769516	3.60443	gene09291	1679	RecName: Full=Uncharacterized FAD-linked oxidoreductase ARB_02372; Flags: Precursor	F:flavin adenine dinucleotide binding	F:GO:0050660	F:ion binding	F:GO:0043167
contig_5	gene09292	777036	777416	3.60443	gene09292	380	---NA---	no GO terms	no GO terms
contig_5	gene09293	778762	779545	3.34921	gene09293	783	---NA---	no GO terms	no GO terms
contig_5	gene09294	783536	783901	3.34921	gene09294	365	---NA---	no IPS match	no IPS match
contig_5	gene09295	785019	786203	3.34921	gene09295	1184	RecName: Full=Fumitremorgin C synthase; AltName: Full=Fumitremorgin biosynthesis protein E	P:oxidation-reduction process; F:iron ion binding; F:oxidoreductase activity, acting on paired donors, with incorporation or reduction of molecular oxygen; F:heme binding	P:GO:0055114; F:GO:0005506; F:GO:0016705; F:GO:0020037	F:oxidoreductase activity; F:ion binding	F:GO:0016491; F:GO:0043167
contig_5	gene09296	787978	789056	3.34921	gene09296	1078	---NA---	no GO terms	no GO terms
contig_5	gene09297	789989	790321	3.34921	gene09297	332	---NA---	no IPS match	no IPS match
contig_5	gene09298	790726	791547	3.34921	gene09298	821	---NA---	F:hydrolase activity	F:GO:0016787	F:molecular_function	F:GO:0003674
contig_5	gene09300	796156	797762	1.9492	gene09300	1606	RecName: Full=Acetyltransferase adrJ; AltName: Full=Andrastin A biosynthesis cluster protein J	no GO terms	no GO terms	P:pathogenesis; P:terpenoid biosynthetic process; P:antibiotic biosynthetic process; F:transferase activity; F:transferase activity, transferring acyl groups; F:transferase activity, transferring acyl groups other than amino-acyl groups; C:nucleus	P:GO:0009405; P:GO:0016114; P:GO:0017000; F:GO:0016740; F:GO:0016746; F:GO:0016747; C:GO:0005634
contig_5	gene09302	798953	799393	3.68802	gene09302	440	---NA---	no IPS match	no IPS match
contig_5	gene09303	805047	805870	3.68802	gene09303	823	---NA---	no GO terms	no GO terms
contig_5	gene09307	815495	817764	2.32076	gene09307	2269	---NA---	no GO terms	no GO terms
contig_5	gene09308	818501	820158	2.32076	gene09308	1657	---NA---	no GO terms	no GO terms
contig_5	gene09313	841937	842265	3.7395	gene09313	328	---NA---	no IPS match	no IPS match
contig_5	gene09314	843813	845459	3.33647	gene09314	1646	RecName: Full=Catalase-peroxidase 2; Short=CP 2; AltName: Full=Peroxidase/catalase 2; Flags: Precursor	P:response to oxidative stress; P:oxidation-reduction process; F:peroxidase activity; F:heme binding	P:GO:0006979; P:GO:0055114; F:GO:0004601; F:GO:0020037	P:response to stress; F:oxidoreductase activity	P:GO:0006950; F:GO:0016491	Acting on a peroxide as acceptor	EC:1.11.1
contig_5	gene09315	847014	848615	3.33647	gene09315	1601	RecName: Full=Acid phosphatase; Flags: Precursor	F:hydrolase activity, acting on ester bonds	F:GO:0016788	F:molecular_function	F:GO:0003674
contig_5	gene09316	849854	850159	3.33647	gene09316	305	---NA---	no GO terms	no GO terms
contig_5	gene09317	852158	856166	3.61679	gene09317	4008	RecName: Full=Nudix hydrolase 1; Short=AtNUDT1; AltName: Full=7,8-dihydro-8-oxoguanine-triphosphatase; AltName: Full=8-oxo-dGTP diphosphatase; Short=8-oxo-dGTPase; AltName: Full=Dihydroneopterin triphosphate diphosphatase; AltName: Full=Dihydroneopterin triphosphate pyrophosphohydrolase; Short=DHNTP pyrophosphohydrolase; AltName: Full=NADH pyrophosphatase	no IPS match	no IPS match	P:mitotic cell cycle; P:DNA metabolic process; P:response to stress; P:biosynthetic process; P:nucleobase-containing compound catabolic process; P:small molecule metabolic process; F:molecular_function; C:cytosol	P:GO:0000278; P:GO:0006259; P:GO:0006950; P:GO:0009058; P:GO:0034655; P:GO:0044281; F:GO:0003674; C:GO:0005829	Nucleotide diphosphatase; Nucleoside diphosphate phosphatase	EC:3.6.1.9; EC:3.6.1.6
contig_5	gene09318	857332	858878	3.61679	gene09318	1546	---NA---	no GO terms	no GO terms
contig_5	gene09319	861863	863786	3.61679	gene09319	1923	---NA---	no GO terms	no GO terms
contig_5	gene09320	865419	866244	3.61679	gene09320	825	---NA---	no GO terms	no GO terms
contig_5	gene09330	898110	899058	3.47705	gene09330	948	RecName: Full=3-oxoacyl-[acyl-carrier-protein] reductase FabG; AltName: Full=3-ketoacyl-acyl carrier protein reductase; AltName: Full=Beta-Ketoacyl-acyl carrier protein reductase; AltName: Full=Beta-ketoacyl-ACP reductase	P:oxidation-reduction process; F:oxidoreductase activity	P:GO:0055114; F:GO:0016491	F:oxidoreductase activity	F:GO:0016491
contig_5	gene09332	902538	903039	3.47705	gene09331	1526	---NA---	no GO terms	no GO terms
contig_5	gene09331	900658	902184	3.47705	gene09332	501	---NA---	no GO terms	no GO terms
contig_5	gene09334	906419	908275	3.37255	gene09334	1856	RecName: Full=LysM domain-containing protein ARB_05157; Flags: Precursor	no GO terms	no GO terms	P:carbohydrate metabolic process; P:pathogenesis; F:catalytic activity; F:chitin binding; F:hydrolase activity; F:hydrolase activity, acting on carbon-nitrogen (but not peptide) bonds; F:metal ion binding; C:extracellular region	P:GO:0005975; P:GO:0009405; F:GO:0003824; F:GO:0008061; F:GO:0016787; F:GO:0016810; F:GO:0046872; C:GO:0005576
contig_5	gene09335	908784	909149	3.37255	gene09335	365	---NA---	no IPS match	no IPS match
contig_5	gene09336	910044	910864	3.37255	gene09336	820	---NA---	no IPS match	no IPS match
contig_5	gene09337	913378	914462	3.37255	gene09337	1084	---NA---	no IPS match	no IPS match
contig_5	gene09338	915657	916286	3.37255	gene09338	629	---NA---	no IPS match	no IPS match
contig_5	gene09339	927972	930156	3.35782	gene09339	2184	---NA---	no IPS match	no IPS match
contig_5	gene09340	930544	932090	3.81253	gene09340	1546	---NA---	no GO terms	no GO terms
contig_5	gene09341	932224	933571	3.81253	gene09341	1347	---NA---	no GO terms	no GO terms
contig_5	gene09342	940217	940519	3.16332	gene09342	302	---NA---	no IPS match	no IPS match
contig_5	gene09343	948236	948955	3.16332	gene09343	719	---NA---	no GO terms	no GO terms
contig_5	gene09344	950003	951939	3.16332	gene09344	1936	---NA---	no IPS match	no IPS match
contig_5	gene09351	975461	975730	3.39413	gene09351	269	RecName: Full=2,2-dialkylglycine decarboxylase; Short=DGD	F:catalytic activity	F:GO:0003824	F:molecular_function	F:GO:0003674
contig_5	gene09352	977283	978196	3.39413	gene09352	913	---NA---	no IPS match	no IPS match
contig_5	gene09353	978902	980753	3.39413	gene09353	1851	RecName: Full=Putative tartrate transporter	no GO terms	no GO terms	F:transmembrane transporter activity; C:cellular_component	F:GO:0022857; C:GO:0005575
contig_5	gene09354	981011	983425	3.39413	gene09354	2414	RecName: Full=Tricarboxylate transport protein, mitochondrial; AltName: Full=Citrate transport protein; Short=CTP; AltName: Full=Solute carrier family 25 member 1; AltName: Full=Tricarboxylate carrier protein; Flags: Precursor	no GO terms	no GO terms	F:transmembrane transporter activity; C:mitochondrion	F:GO:0022857; C:GO:0005739
contig_5	gene09356	986440	987759	2.04329	gene09356	1319	RecName: Full=Putative isomerase YbhH	no GO terms	no GO terms	P:catabolic process; P:small molecule metabolic process; F:isomerase activity	P:GO:0009056; P:GO:0044281; F:GO:0016853
contig_5	gene09357	988889	990448	3.64218	gene09357	1559	RecName: Full=Extended synaptotagmin-2; Short=E-Syt2	no GO terms	no GO terms	F:lipid binding; C:endoplasmic reticulum	F:GO:0008289; C:GO:0005783
contig_5	gene09358	1011736	1012419	3.92027	gene09358	683	---NA---	no IPS match	no IPS match
contig_5	gene09359	1012978	1013232	3.92027	gene09359	254	RecName: Full=Geranylgeranyl pyrophosphate synthase A; Short=GGPP synthase A; Short=GGPPSase A; AltName: Full=(2E,6E)-farnesyl diphosphate synthase A; AltName: Full=Farnesyl diphosphate synthase A; AltName: Full=Farnesyltranstransferase A; AltName: Full=Geranylgeranyl diphosphate synthase A; AltName: Full=Geranyltranstransferase A	no GO terms	no GO terms	P:isoprenoid biosynthetic process; P:geranylgeranyl diphosphate biosynthetic process; P:farnesyl diphosphate biosynthetic process; F:farnesyltranstransferase activity; F:geranyltranstransferase activity; F:transferase activity; F:metal ion binding; C:cytoplasm	P:GO:0008299; P:GO:0033386; P:GO:0045337; F:GO:0004311; F:GO:0004337; F:GO:0016740; F:GO:0046872; C:GO:0005737
contig_5	gene09360	1017470	1017945	3.92027	gene09360	475	---NA---	no IPS match	no IPS match
contig_5	gene09361	1018086	1019218	3.92027	gene09361	1132	RecName: Full=Aphidicolan-16-beta-ol synthase	no IPS match	no IPS match	P:geranylgeranyl diphosphate metabolic process; P:terpene biosynthetic process; F:lyase activity; F:isomerase activity; F:aphidicolan-16 beta-ol synthase activity; F:metal ion binding; F:copalyl diphosphate synthase activity; F:syn-copalyl diphosphate synthase activity	P:GO:0033385; P:GO:0046246; F:GO:0016829; F:GO:0016853; F:GO:0046567; F:GO:0046872; F:GO:0050559; F:GO:0051498
contig_5	gene09362	1019876	1020373	3.92027	gene09362	497	---NA---	no IPS match	no IPS match
contig_5	gene09363	1020575	1021933	3.92027	gene09363	1358	RecName: Full=FAD-dependent monooxygenase adrH; AltName: Full=Andrastin A biosynthesis cluster protein H	F:FAD binding	F:GO:0071949	F:ion binding	F:GO:0043167
contig_5	gene09364	1024423	1024779	3.92027	gene09364	356	---NA---	no IPS match	no IPS match
contig_5	gene09365	1033061	1034901	3.92027	gene09365	1840	---NA---	no GO terms	no GO terms
contig_5	gene09506	1509777	1511623	4.10888	gene09506	1846	RecName: Full=Cytochrome P450 monooxygenase adrA; AltName: Full=Andrastin A biosynthesis cluster protein A	P:oxidation-reduction process; F:iron ion binding; F:oxidoreductase activity, acting on paired donors, with incorporation or reduction of molecular oxygen; F:heme binding	P:GO:0055114; F:GO:0005506; F:GO:0016705; F:GO:0020037	F:oxidoreductase activity; F:ion binding	F:GO:0016491; F:GO:0043167
contig_5	gene09507	1512736	1514467	4.10888	gene09507	1731	RecName: Full=(1R,4R,5S)-(-)-guaia-6,10(14)-diene synthase; AltName: Full=Sesquiterpene cyclase; AltName: Full=Terpene synthase; AltName: Full=Type I terpene cyclase	no GO terms	no GO terms	P:biological_process	P:GO:0008150
contig_5	gene09508	1516323	1518160	4.10888	gene09508	1837	RecName: Full=Cytochrome P450 monooxygenase abl2; AltName: Full=Abscisic acid biosynthesis cluster protein 2	P:oxidation-reduction process; F:iron ion binding; F:oxidoreductase activity, acting on paired donors, with incorporation or reduction of molecular oxygen; F:heme binding	P:GO:0055114; F:GO:0005506; F:GO:0016705; F:GO:0020037	F:oxidoreductase activity; F:ion binding	F:GO:0016491; F:GO:0043167
contig_5	gene09509	1519360	1521150	4.10888	gene09509	1790	RecName: Full=Non-canonical non-ribosomal peptide synthetase FUB8; AltName: Full=Fusaric acid biosynthesis protein 8	no GO terms	no GO terms	P:metabolic process; P:lipid biosynthetic process; P:terpenoid biosynthetic process; P:antibiotic biosynthetic process; P:acetyl-CoA biosynthetic process from acetate; P:amino acid activation for nonribosomal peptide biosynthetic process; P:secondary metabolite biosynthetic process; P:oxidation-reduction process; F:nucleotide binding; F:catalytic activity; F:acetate-CoA ligase activity; F:ATP bin…	P:GO:0008152; P:GO:0008610; P:GO:0016114; P:GO:0017000; P:GO:0019427; P:GO:0043041; P:GO:0044550; P:GO:0055114; F:GO:0000166; F:GO:0003824; F:GO:0003987; F:GO:0005524; F:GO:0016208; F:GO:0016491; F:GO:0016740; F:GO:0016853; F:GO:0016874; F:GO:0031177; C:GO:0005737; C:GO:0005829
contig_5	gene09511	1524661	1525458	4.10888	gene09510	1857	RecName: Full=Cytochrome P450 monooxygenase abl2; AltName: Full=Abscisic acid biosynthesis cluster protein 2	P:oxidation-reduction process; F:iron ion binding; F:oxidoreductase activity, acting on paired donors, with incorporation or reduction of molecular oxygen; F:heme binding	P:GO:0055114; F:GO:0005506; F:GO:0016705; F:GO:0020037	F:oxidoreductase activity; F:ion binding	F:GO:0016491; F:GO:0043167
contig_5	gene09510	1522588	1524445	4.10888	gene09511	797	---NA---	no GO terms	no GO terms
contig_5	gene09514	1530916	1531980	2.54035	gene09514	1064	RecName: Full=Kelch-like protein 38	F:protein binding	F:GO:0005515	F:molecular_function	F:GO:0003674
contig_5	gene09515	1532877	1534706	2.54035	gene09515	1829	RecName: Full=Cytochrome P450 monooxygenase abl2; AltName: Full=Abscisic acid biosynthesis cluster protein 2	P:oxidation-reduction process; F:iron ion binding; F:oxidoreductase activity, acting on paired donors, with incorporation or reduction of molecular oxygen; F:heme binding	P:GO:0055114; F:GO:0005506; F:GO:0016705; F:GO:0020037	F:oxidoreductase activity; F:ion binding	F:GO:0016491; F:GO:0043167
contig_5	gene09517	1540923	1542179	2.00096	gene09517	1256	RecName: Full=NADPH dehydrogenase	P:oxidation-reduction process; F:catalytic activity; F:FMN binding; F:oxidoreductase activity	P:GO:0055114; F:GO:0003824; F:GO:0010181; F:GO:0016491	F:oxidoreductase activity; F:ion binding	F:GO:0016491; F:GO:0043167
contig_5	gene09518	1542330	1545078	3.65509	gene09518	2748	RecName: Full=Beta-peptidyl aminopeptidase BapA; Contains: RecName: Full=Beta-peptidyl aminopeptidase BapA alpha subunit; Contains: RecName: Full=Beta-peptidyl aminopeptidase BapA beta subunit; Flags: Precursor	no GO terms	no GO terms	F:oxidoreductase activity; F:ion binding; C:cellular_component	F:GO:0016491; F:GO:0043167; C:GO:0005575
contig_5	gene09519	1544254	1546367	3.65509	gene09519	2113	RecName: Full=Cytochrome P450 monooxygenase himC; AltName: Full=Himeic acid A biosynthesis cluster protein C	P:oxidation-reduction process; F:iron ion binding; F:oxidoreductase activity, acting on paired donors, with incorporation or reduction of molecular oxygen; F:heme binding	P:GO:0055114; F:GO:0005506; F:GO:0016705; F:GO:0020037	F:oxidoreductase activity; F:ion binding	F:GO:0016491; F:GO:0043167
contig_5	gene09520	1547115	1548874	3.65509	gene09520	1759	RecName: Full=Efflux pump FUS6; AltName: Full=Fusarin biosynthesis protein 6	P:transmembrane transport; F:transmembrane transporter activity	P:GO:0055085; F:GO:0022857	F:transmembrane transporter activity	F:GO:0022857
contig_5	gene09521	1550791	1552611	3.33532	gene09521	1820	RecName: Full=Cytochrome P450 monooxygenase abl2; AltName: Full=Abscisic acid biosynthesis cluster protein 2	P:oxidation-reduction process; F:iron ion binding; F:oxidoreductase activity, acting on paired donors, with incorporation or reduction of molecular oxygen; F:heme binding	P:GO:0055114; F:GO:0005506; F:GO:0016705; F:GO:0020037	F:oxidoreductase activity; F:ion binding	F:GO:0016491; F:GO:0043167
contig_5	gene09522	1553983	1561924	3.33532	gene09522	7941	RecName: Full=Fusarin C synthetase; Short=FUSS; AltName: Full=Fusarin C cluster PKS/NRPS FUS1; AltName: Full=Fusarin biosynthesis megasynthetase; AltName: Full=Fusarin biosynthesis protein 1	F:transferase activity; F:transferase activity, transferring acyl groups	F:GO:0016740; F:GO:0016746	F:transferase activity, transferring acyl groups	F:GO:0016746
contig_5	gene09523	1561984	1566357	1.98673	gene09523	4373	RecName: Full=Fusarin C synthetase; Short=FUSS; AltName: Full=Fusarin C cluster PKS/NRPS FUS1; AltName: Full=Fusarin biosynthesis megasynthetase; AltName: Full=Fusarin biosynthesis protein 1	no GO terms	no GO terms	P:biosynthetic process; F:molecular_function	P:GO:0009058; F:GO:0003674
contig_5	gene09525	1568317	1569282	2.75625	gene09525	965	RecName: Full=Extracellular metalloprotease 1; Flags: Precursor	F:metallopeptidase activity	F:GO:0008237	F:peptidase activity	F:GO:0008233
contig_5	gene09526	1570240	1570734	2.75625	gene09526	494	---NA---	no GO terms	no GO terms
contig_5	gene09527	1570895	1571878	2.75625	gene09527	983	---NA---	F:transferase activity, transferring acyl groups other than amino-acyl groups	F:GO:0016747	F:transferase activity, transferring acyl groups	F:GO:0016746
contig_5	gene09528	1571919	1573062	2.75625	gene09528	1143	---NA---	no GO terms	no GO terms
contig_5	gene09530	1578991	1582841	3.6761	gene09530	3850	RecName: Full=2-oxoglutarate-dependent dioxygenase gloC; AltName: Full=Leucine dioxygenase; AltName: Full=Pneumocandin biosynthesis cluster protein C	P:oxidation-reduction process; F:oxidoreductase activity	P:GO:0055114; F:GO:0016491	F:oxidoreductase activity	F:GO:0016491
contig_5	gene09531	1581190	1582327	3.6761	gene09531	1137	RecName: Full=2-oxoglutarate-dependent dioxygenase gloC; AltName: Full=Leucine dioxygenase; AltName: Full=Pneumocandin biosynthesis cluster protein C	P:oxidation-reduction process; F:oxidoreductase activity	P:GO:0055114; F:GO:0016491	F:oxidoreductase activity	F:GO:0016491
contig_5	gene09532	1582535	1584433	3.6761	gene09532	1898	RecName: Full=Steroid 21-hydroxylase; AltName: Full=21-OHase; AltName: Full=Cytochrome P-450c21; AltName: Full=Cytochrome P450 21; AltName: Full=Cytochrome P450 XXI; AltName: Full=Cytochrome P450-C21	P:oxidation-reduction process; F:iron ion binding; F:oxidoreductase activity, acting on paired donors, with incorporation or reduction of molecular oxygen; F:heme binding	P:GO:0055114; F:GO:0005506; F:GO:0016705; F:GO:0020037	F:oxidoreductase activity; F:ion binding	F:GO:0016491; F:GO:0043167
contig_5	gene09534	1603280	1604013	3.6761	gene09533	13292	RecName: Full=Fusarin C synthetase; Short=FUSS; AltName: Full=Fusarin C cluster PKS/NRPS FUS1; AltName: Full=Fusarin biosynthesis megasynthetase; AltName: Full=Fusarin biosynthesis protein 1	F:catalytic activity; F:transferase activity	F:GO:0003824; F:GO:0016740	F:molecular_function	F:GO:0003674
contig_5	gene09535	1605893	1606576	3.6761	gene09534	733	---NA---	F:metalloendopeptidase activity; F:metallopeptidase activity	F:GO:0004222; F:GO:0008237	F:peptidase activity	F:GO:0008233	Acting on peptide bonds (peptidases); Oligopeptidase A; Endothelin-converting enzyme 1; Acting on peptide bonds (peptidases); Nardilysin; Fibrolase; Matrilysin; Insulysin; Gelatinase A; Gelatinase B; O-sialoglycoprotein endopeptidase; Procollagen N-endopeptidase; Bontoxilysin; Saccharolysin; Mitochondrial intermediate peptidase; Mitochondrial processing peptidase; Astacin; Neprilysin; Stromelysin…	EC:3.4.99; EC:3.4.24.70; EC:3.4.24.71; EC:3.4.24; EC:3.4.24.61; EC:3.4.24.72; EC:3.4.24.23; EC:3.4.24.56; EC:3.4.24.24; EC:3.4.24.35; EC:3.4.24.57; EC:3.4.24.14; EC:3.4.24.69; EC:3.4.24.37; EC:3.4.24.59; EC:3.4.24.64; EC:3.4.24.21; EC:3.4.24.11; EC:3.4.24.22; EC:3.4.24.55; EC:3.4.24.17; EC:3.4.24.18; EC:3.4.24.19
contig_5	gene09536	1608588	1609268	3.6761	gene09535	683	---NA---	no GO terms	no GO terms
contig_5	gene09537	1610613	1610963	3.6761	gene09536	680	---NA---	no IPS match	no IPS match
contig_5	gene09538	1612844	1616112	3.6761	gene09537	350	---NA---	no IPS match	no IPS match
contig_5	gene09533	1585366	1598658	3.6761	gene09538	3268	---NA---	no IPS match	no IPS match
contig_5	gene09539	1628613	1631835	3.63346	gene09539	3222	---NA---	F:protein binding	F:GO:0005515	F:molecular_function	F:GO:0003674
contig_5	gene09540	1633780	1634871	3.63346	gene09540	1091	---NA---	no GO terms	no GO terms
contig_5	gene09542	1651237	1651596	3.63346	gene09541	410	RecName: Full=Interferon-induced GTP-binding protein Mx; AltName: Full=Interferon-inducible Mx protein	no GO terms	no GO terms	P:immune system process; P:nucleocytoplasmic transport; P:response to stress; P:cell cycle; P:signal transduction; P:protein transport; P:vesicle-mediated transport; P:biological process involved in symbiotic interaction; P:membrane organization; F:GTPase activity; F:ion binding; C:nuclear envelope; C:cytosol; C:plasma membrane; C:cytoplasmic vesicle; C:protein-containing complex	P:GO:0002376; P:GO:0006913; P:GO:0006950; P:GO:0007049; P:GO:0007165; P:GO:0015031; P:GO:0016192; P:GO:0044403; P:GO:0061024; F:GO:0003924; F:GO:0043167; C:GO:0005635; C:GO:0005829; C:GO:0005886; C:GO:0031410; C:GO:0032991	Nucleoside-triphosphate phosphatase	EC:3.6.1.15
contig_5	gene09544	1656883	1659546	3.63346	gene09542	359	---NA---	no IPS match	no IPS match
contig_5	gene09545	1660638	1661616	3.63346	gene09543	2415	---NA---	no GO terms	no GO terms
contig_5	gene09546	1663383	1663994	3.63346	gene09544	2663	RecName: Full=2,3-dihydroxybenzoate decarboxylase; Short=2,3-DHBA decarboxylase; Short=DHBD; AltName: Full=o-pyrocatechuate decarboxylase	F:hydrolase activity; F:carboxy-lyase activity	F:GO:0016787; F:GO:0016831	F:lyase activity	F:GO:0016829
contig_5	gene09547	1676009	1676314	3.63346	gene09545	978	RecName: Full=Probable cutinase 3; AltName: Full=Cutin hydrolase 3; Flags: Precursor	F:hydrolase activity	F:GO:0016787	F:molecular_function	F:GO:0003674
contig_5	gene09548	1690182	1690930	3.63346	gene09546	611	---NA---	no GO terms	no GO terms
contig_5	gene09549	1691758	1693809	3.63346	gene09547	305	---NA---	no GO terms	no GO terms
contig_5	gene09550	1694601	1694939	3.63346	gene09548	748	---NA---	no GO terms	no GO terms
contig_5	gene09551	1699385	1700775	3.63346	gene09549	2051	---NA---	F:chitin binding	F:GO:0008061	F:molecular_function	F:GO:0003674
contig_5	gene09541	1638379	1638789	3.63346	gene09550	338	---NA---	no IPS match	no IPS match
contig_5	gene09543	1654436	1656851	3.63346	gene09551	1390	---NA---	no GO terms	no GO terms
contig_5	gene09552	1721398	1721748	3.4043	gene09552	350	---NA---	no IPS match	no IPS match
contig_5	gene09553	1722571	1723159	3.4043	gene09553	588	---NA---	no IPS match	no IPS match
contig_5	gene09554	1725409	1727393	3.4043	gene09554	1984	RecName: Full=Formyl-CoA:oxalate CoA-transferase; Short=FCOCT; AltName: Full=Formyl-coenzyme A transferase; Short=Formyl-CoA transferase	F:CoA-transferase activity	F:GO:0008410	F:molecular_function	F:GO:0003674
contig_5	gene09555	1728282	1729375	2.76363	gene09555	1093	RecName: Full=Chlorocatechol 1,2-dioxygenase	P:cellular aromatic compound metabolic process; P:oxidation-reduction process; F:catalytic activity; F:iron ion binding; F:ferric iron binding; F:oxidoreductase activity, acting on single donors with incorporation of molecular oxygen, incorporation of two atoms of oxygen	P:GO:0006725; P:GO:0055114; F:GO:0003824; F:GO:0005506; F:GO:0008199; F:GO:0016702	F:oxidoreductase activity; F:ion binding	F:GO:0016491; F:GO:0043167	Acting on single donors with incorporation of molecular oxygen (oxygenases). The oxygen incorporated need not be derived from O(2)	EC:1.13.11
contig_5	gene09556	1730524	1732745	2.76363	gene09556	2221	RecName: Full=Bile salt-activated lipase; Short=BAL; AltName: Full=Bile salt-stimulated lipase; Short=BSSL; AltName: Full=Carboxyl ester lipase; AltName: Full=Cholesterol esterase; AltName: Full=Pancreatic lysophospholipase; AltName: Full=Sterol esterase; Flags: Precursor	no GO terms	no GO terms	P:lipid metabolic process; P:signal transduction; P:cell-cell signaling; P:catabolic process; P:cellular component assembly; P:cell differentiation; P:cell junction organization; P:cellular nitrogen compound metabolic process; P:anatomical structure development; P:nervous system process; P:transmembrane transport; F:lipid binding; C:extracellular space; C:endoplasmic reticulum; C:Golgi apparatus;…	P:GO:0006629; P:GO:0007165; P:GO:0007267; P:GO:0009056; P:GO:0022607; P:GO:0030154; P:GO:0034330; P:GO:0034641; P:GO:0048856; P:GO:0050877; P:GO:0055085; F:GO:0008289; C:GO:0005615; C:GO:0005783; C:GO:0005794; C:GO:0005829; C:GO:0005886; C:GO:0031410; C:GO:0032991	Sterol esterase; Lysophospholipase; Carboxylesterase; Triacylglycerol lipase	EC:3.1.1.13; EC:3.1.1.5; EC:3.1.1.1; EC:3.1.1.3
contig_5	gene09557	1734464	1736113	2.76363	gene09557	1649	RecName: Full=Probable feruloyl esterase B-2; AltName: Full=Ferulic acid esterase B-2; Short=FAEB-2; Flags: Precursor	no GO terms	no GO terms	P:carbohydrate metabolic process; P:catabolic process; P:cell wall organization or biogenesis; F:molecular_function; C:extracellular region	P:GO:0005975; P:GO:0009056; P:GO:0071554; F:GO:0003674; C:GO:0005576	Feruloyl esterase; Carboxylesterase	EC:3.1.1.73; EC:3.1.1.1
contig_5	gene09558	1737005	1739343	3.08599	gene09558	2338	RecName: Full=Vegetative incompatibility protein HET-E-1	no GO terms	no GO terms	F:nucleotide binding; F:GTP binding	F:GO:0000166; F:GO:0005525
contig_5	gene09559	1742233	1743739	3.08599	gene09559	1506	---NA---	no IPS match	no IPS match
contig_5	gene09560	1745422	1745970	3.08599	gene09560	548	---NA---	no IPS match	no IPS match
contig_5	gene09561	1747080	1748919	3.08599	gene09561	1839	---NA---	no GO terms	no GO terms
contig_5	gene09562	1748465	1748893	3.08599	gene09562	428	---NA---	no IPS match	no IPS match
contig_5	gene09565	1756856	1759339	3.26159	gene09565	2483	RecName: Full=3-hydroxybenzoate 6-hydroxylase	no GO terms	no GO terms	P:aromatic compound catabolic process; P:oxidation-reduction process; F:monooxygenase activity; F:oxidoreductase activity; F:3-hydroxybenzoate 6-monooxygenase activity; F:FAD binding	P:GO:0019439; P:GO:0055114; F:GO:0004497; F:GO:0016491; F:GO:0018669; F:GO:0071949
contig_5	gene09566	1759970	1762583	3.34736	gene09566	2613	RecName: Full=Oleate activated transcription factor 3	no GO terms	no GO terms	P:negative regulation of transcription by RNA polymerase II; P:transcription, DNA-templated; P:regulation of transcription, DNA-templated; P:regulation of transcription by RNA polymerase II; P:cell adhesion; P:cellular response to starvation; P:positive regulation of cell-substrate adhesion; P:filamentous growth; P:gene silencing by RNA; P:filamentous growth of a population of unicellular organis…	P:GO:0000122; P:GO:0006351; P:GO:0006355; P:GO:0006357; P:GO:0007155; P:GO:0009267; P:GO:0010811; P:GO:0030447; P:GO:0031047; P:GO:0036170; P:GO:0036180; P:GO:0044011; P:GO:0044182; P:GO:0045893; P:GO:0045944; P:GO:0090180; P:GO:1900189; P:GO:1900428; F:GO:0000978; F:GO:0000981; F:GO:0001228; F:GO:0003677; F:GO:0008270; F:GO:0046872; C:GO:0005634; C:GO:0005737; C:GO:0005739; C:GO:0042025
contig_5	gene09576	1792959	1795934	3.26298	gene09576	2975	RecName: Full=Dihydroanticapsin 7-dehydrogenase; AltName: Full=Bacilysin biosynthesis oxidoreductase BacC	P:oxidation-reduction process; F:oxidoreductase activity	P:GO:0055114; F:GO:0016491	F:oxidoreductase activity	F:GO:0016491
contig_5	gene09578	1804747	1805101	2.88822	gene09577	7611	RecName: Full=Squalestatin tetraketide synthase; Short=SQTKS; AltName: Full=Highly reducing polyketide synthase 1; Short=HR-PKS 1; AltName: Full=Squalestatin S1 biosynthesis cluster protein pks1	P:fatty acid biosynthetic process; P:oxidation-reduction process; F:3-oxoacyl-[acyl-carrier-protein] synthase activity; F:transferase activity; F:transferase activity, transferring acyl groups	P:GO:0006633; P:GO:0055114; F:GO:0004315; F:GO:0016740; F:GO:0016746	P:lipid metabolic process; P:biosynthetic process; P:small molecule metabolic process; F:transferase activity, transferring acyl groups	P:GO:0006629; P:GO:0009058; P:GO:0044281; F:GO:0016746	Beta-ketoacyl-[acyl-carrier-protein] synthase I; Fatty-acid synthase system	EC:2.3.1.41; EC:2.3.1.85
contig_5	gene09579	1807381	1808731	2.88822	gene09578	354	---NA---	no IPS match	no IPS match
contig_5	gene09580	1808844	1809260	2.88822	gene09579	1350	---NA---	no GO terms	no GO terms
contig_5	gene09577	1795950	1803561	2.88822	gene09580	416	---NA---	no IPS match	no IPS match
contig_5	gene09581	1819386	1819967	3.93356	gene09581	581	RecName: Full=Probable acetylxylan esterase A; Flags: Precursor	P:carbohydrate metabolic process; F:cellulose binding; C:extracellular region	P:GO:0005975; F:GO:0030248; C:GO:0005576	P:carbohydrate metabolic process; F:molecular_function; C:extracellular region	P:GO:0005975; F:GO:0003674; C:GO:0005576
contig_5	gene09582	1819986	1820671	3.93356	gene09582	685	RecName: Full=Probable acetylxylan esterase A; Flags: Precursor	F:hydrolase activity; C:extracellular region	F:GO:0016787; C:GO:0005576	F:molecular_function; C:extracellular region	F:GO:0003674; C:GO:0005576
contig_5	gene09583	1825260	1825785	3.93356	gene09583	525	RecName: Full=Polyketide synthase-nonribosomal peptide synthetase pyiS; Short=PKS-NRPS pyiS; AltName: Full=Pyrichalasin H biosynthesis cluster protein A; AltName: Full=Pyrichalasin H synthase	no GO terms	no GO terms	F:methyltransferase activity; F:oxidoreductase activity; F:transferase activity, transferring acyl groups; F:isomerase activity; F:ligase activity	F:GO:0008168; F:GO:0016491; F:GO:0016746; F:GO:0016853; F:GO:0016874
contig_5	gene09584	1827346	1829108	3.93356	gene09584	1762	RecName: Full=Fusarin C synthetase; Short=FUSS; AltName: Full=Fusarin C cluster PKS/NRPS FUS1; AltName: Full=Fusarin biosynthesis megasynthetase; AltName: Full=Fusarin biosynthesis protein 1	F:catalytic activity	F:GO:0003824	F:molecular_function	F:GO:0003674
[truncated: 198 more rows]
