# Supplementary material for: Histone modification dynamics at H3K27 are associated with altered transcription of in planta induced genes in Magnaporthe oryzae
Source: PLoS Genet. 2021 Feb 3;17(2):e1009376. doi: 10.1371/journal.pgen.1009376 (PMC7886369; doi:10.1371/journal.pgen.1009376)
Supplement: S5 Table — (XLSX) [file pgen.1009376.s022.xlsx]

## Sheet: KEGGGeneMarkedByH3K27me3
S5 Table. Kyoto Encyclopedia of Genes and Genomes (KEGG) analysis of H3K27me3 marked genes.
Pathway	Pathway ID	#Enzs in Pathway	Enzyme	#Seqs of Enzyme	Seqs
Phenylpropanoid biosynthesis	map00940	1	ec:3.2.1.21 - gentiobiase	1	gene02703
Aminoacyl-tRNA biosynthesis	map00970	1	ec:6.1.1.5 - ligase	1	gene03834
Tyrosine metabolism	map00350	1	ec:1.13.11.4 - 1,2-dioxygenase	1	gene03844
Pentose and glucuronate interconversions	map00040	1	ec:4.2.2.2 - lyase	2	gene05768, gene09983
Caprolactam degradation	map00930	1	ec:4.2.1.103 - hydratase	2	gene10780, gene00872
Riboflavin metabolism	map00740	2	ec:3.6.1.9 - diphosphatase, ec:3.1.3.2 - phosphatase	1, 1	gene09317, gene06167
Cyanoamino acid metabolism	map00460	1	ec:3.2.1.21 - gentiobiase	1	gene02703
Pantothenate and CoA biosynthesis	map00770	1	ec:3.6.1.9 - diphosphatase	1	gene09317
Glycerophospholipid metabolism	map00564	1	ec:3.1.1.5 - lecithinase B	1	gene09556
Cutin, suberine and wax biosynthesis	map00073	1	ec:1.11.2.3 - seed peroxygenase	1	gene07687
Thiamine metabolism	map00730	2	ec:3.6.1.15 - phosphatase, ec:3.1.3.2 - phosphatase	6, 1	gene09083, gene07672, gene09541, gene05563, gene07649, gene00850, gene06167
Nicotinate and nicotinamide metabolism	map00760	1	ec:3.6.1.9 - diphosphatase	1	gene09317
Purine metabolism	map00230	3	ec:3.6.1.9 - diphosphatase, ec:3.6.1.15 - phosphatase, ec:3.6.1.6 - diphosphate phosphatase	1, 6, 1	gene09317, gene09083, gene07672, gene09541, gene05563, gene07649, gene00850, gene09317
Steroid biosynthesis	map00100	1	ec:3.1.1.13 - esterase	1	gene09556
Vitamin B6 metabolism	map00750	1	ec:1.1.1.65 - 4-dehydrogenase	1	gene05998
Biosynthesis of 12-, 14- and 16-membered macrolides	map00522	1	ec:2.3.1.94 - synthase	1	gene06619
Glycerolipid metabolism	map00561	1	ec:3.1.1.3 - lipase	1	gene09556
Starch and sucrose metabolism	map00500	6	ec:3.6.1.9 - diphosphatase, ec:3.2.1.39 - endo-1,3-beta-D-glucosidase, ec:3.2.1.21 - gentiobiase, ec:3.2.1.91 - 1,4-beta-cellobiosidase (non-reducing end), ec:3.2.1.3 - 1,4-alpha-glucosidase, ec:3.2.1.26 - invertase	1, 1, 1, 1, 1, 1	gene09317, gene02703, gene02703, gene03784, gene03839, gene03343
Drug metabolism - other enzymes	map00983	1	ec:3.1.1.1 - ali-esterase	10	gene02326, gene00093, gene00094, gene09099, gene02793, gene03002, gene00110, gene05970, gene09557, gene09556
Galactose metabolism	map00052	1	ec:3.2.1.26 - invertase	1	gene03343
Pyrimidine metabolism	map00240	2	ec:3.6.1.9 - diphosphatase, ec:3.6.1.6 - diphosphate phosphatase	1, 1	gene09317, gene09317
