# Supplementary material for: Histone modification dynamics at H3K27 are associated with altered transcription of in planta induced genes in Magnaporthe oryzae
Source: PLoS Genet. 2021 Feb 3;17(2):e1009376. doi: 10.1371/journal.pgen.1009376 (PMC7886369; doi:10.1371/journal.pgen.1009376)
Supplement: S6 Table — (XLSX) [file pgen.1009376.s023.xlsx]

## Sheet: primer list
S6 Table. Primers used in this study.
Experiment	Primer name	Primers sequencing (5'-3')
Amplify left flank sequences for MoKMT6 deletion mutants	MoKMT6_AF	CAAGAGCGATGACGGCAAAT
	MoKMT6_AR	ATCATTGTCAGATACGGCAGAGAAATC AAACGGGCCAGCCACAGA
	MoKMT6_BF	AAACAGCTTGACGAATCTGGATATAAGCCCTTTCTGCATGTCGCGTATT
	MoKMT6_BR	GGCTGCTGTTGTCTGGGAGTGT
Validate poteintial deletion mutant	MoKMT6_inside_F	GAAGCCTTGTCCCAAACCTCG
	MoKMT6_inside_R	TTCCGCCTTGTGCCCGTAG
	MoKMT6_outsie_F	GCGAGTTGGGCTCCTTGTATTT
	MoKMT6_outsie_R	ACGGTGTCGTCCATCACAGTTT
Amplify left flank sequences for MoSUZ12 deletion mutants	MoSUZ12AF_ag_XhoI	ccctcgagTTGCGTCTCGACATATTTGGC
	MoSUZ12AR_ag_SpeI	ggactagtGGCATTTTGTAATCCGTCTATCC
	MoSUZ12BF_ag_PstI	aaaactgcagGGGCTATTGTAGCCGTGACT
	MoSUZ12BR_ag_HindIII	cccaagcttCTGGGGGACTGTGGTGAGA
Validate poteintial deletion mutant	MoSUZ12_inside_F_ag	TGTGATAATGGCAGGAAGGAG
	MoSUZ12_inside_R_ag	CATGAAGTCGAATTGGTAGCG
	MoSUZ12_outsie_F_ag	AACCCAAGAACCCAATGCTG
	MoSUZ12_outsie_R_ag	CCCGCTCGTCTGGCTAAGAT
Amplify left flank sequences for MoEED deletion mutants	MoEED AF_ag_XhoI	ccctcgagACAAAGCCATCTGTAACATCC
	MoEED AR_ag_SpeI	ggactagtTCTTGGTAGCTCCCATTCTC
	MoEED BF_ag_PstI	aaaactgcagGACACCAGTTCCAAAGGGTAGT
	MoEED BR_ag_HindIII	cccaagcttGTGCCAGCGTGGATCTGAG
Validate poteintial deletion mutant	MoEED_inside_F_ag	TTGACCAACGAAATACACCCTA
	MoEED_inside_R_ag	CTGGACGAAGTGACTGAAGG
	MoEED_outsie_F_ag	CCATTGCGATGAGTTCCGACCAT
	MoEED_outsie_R_ag	CGCTTCTGCGGGCGATTTGT
Amplify left flank sequences for MoGCN5 deletion mutants	MoGCN5AF_ag_XhoI	ccctcgagGGTTCTGGAGCGGGTATCTT
	MoGCN5AR_ag_BamHI	cgcggatccGTTGCTGACTTGGCATCTCG
	MoGCN5BF_ag_PstI	aaaactgcagATCCCCGAGTGGTCACAT
	MoGCN5BR_ag_HindIII	cccaagcttCTCACGAACCTAACGCAAAG
Validate poteintial deletion mutant	MoGCN5_ag_inside_F	TGTCGCATCTGAAAGACTACGT
	MoGCN5_ag_inside_R	GGTCGGGTACTGGTCCATCT
	MoGCN5_ag_outsie_F	CGGAGGGTCAGTAATCTTGG
	MoGCN5_ag_outsie_R	GTGGGATGATGCGTGTTGTT
Amplify full length sequences for MoKMT6 complementation	MoKMT6_COMF_921ag_Gib	attcgagctcggtacccgggggatccGGACGGTTTCTTCGGGTTGA
	MoKMT6_COMR_921ag_Gib	agcgttaatctagaactagtggatccTGGACGGGCATAAAGTTGGA
	MoSUZ12_COMF_921ag_Gib	cacacattattatggagaaactcgagGATTAACGCCATTACCAGTTGT
	MoSUZ12_COMR_921ag_Gib	ccgggtaccgagctcgaattctcgagCCCAGACAAAAAGATACCAGAT
	MoEED_COMF_921ag_Gib	gctcggtacccgggggatccactagtCTTGCCCGCCAAATAATG
	MoEED_COMR_921ag_Gib	attgtaagcgttaatctagaactagtACGAGGATGACAGGAGCAGTAA
In planta ChIP-qPCR for gene body	BAS4 qRTF	CGACAACAACAGTGCAGAGA
	BAS4 qRTR	GAGTCGGTTCTCCCAGATAGT
	SLP1 qRTF	AGCAGAGCGACAACAACAC
	SLP1 qRTR	CGACGCTGAGGTTGAACTTT
	MOACTIN_qRT2F	TGACCGACTACCTGATGAAGAT
	MOACTIN_qRT2R	TTGATGTCACGGACGATTTCT
	MGG_09416qRTF	TCTCGGGCTTGGTTTCTTGT
	MGG_09416qRTR	CTGCCTCTGATTCATGTTCTGC
In planta ChIP-qPCR for promoter	BAS4_ProqRTF	TGATACCTGCCATAGACGAC
	BAS4_ProqRTR	TAGTGCAGGACTTGAGGAGA
	SLP1_ProqRTF	CAGCTCGGATATGGGTTTGA
	SLP1_ProqRTR	AGCGAATGGCTTGAGTGAAT
	MOACTIN_ProqRTF	CCTCCAGTCAGTCCAATGTG
	MOACTIN_ProqRTR	AGGTTGGCCTCTTGTCAATT
	MGG_09416_ProqRTF	TTCCCACTTCTTTTCTCACC
	MGG_09416_ProqRTR	GTCGTGTAAACTCGCTTCCT
Note:Lowercases indicate the restriction sites or homology sequences for gibson assembly
