# Supplementary material for: Histone modification dynamics at H3K27 are associated with altered transcription of in planta induced genes in Magnaporthe oryzae
Source: PLoS Genet. 2021 Feb 3;17(2):e1009376. doi: 10.1371/journal.pgen.1009376 (PMC7886369; doi:10.1371/journal.pgen.1009376)
Supplement: S7 Table — (XLSX) [file pgen.1009376.s024.xlsx]

## Sheet: Sheet1
S7 Table. Contingency table for chi-square test of association between predicted effectors and H3K27me3 domains.
	within H3K27me3 domain	outside H3K27me3 domain
Preditced effectors	92	317
Not predicted effector	1917	9775
