# Supplementary material for: Histone modification dynamics at H3K27 are associated with altered transcription of in planta induced genes in Magnaporthe oryzae
Source: PLoS Genet. 2021 Feb 3;17(2):e1009376. doi: 10.1371/journal.pgen.1009376 (PMC7886369; doi:10.1371/journal.pgen.1009376)
Supplement: S8 Table — (XLSX) [file pgen.1009376.s025.xlsx]

## Sheet: Sheet1
S8 Table. Contingency table for chi-square test of association between predicted effectors induced during infection and H3K27me3 domains during CM growth.
	within H3K27me3 domain	outside H3K27me3 domain
Predicted effector induced in planta	50	90
Predicted effector not induced in planta	14	195
