# Supplementary material for: Histone modification dynamics at H3K27 are associated with altered transcription of in planta induced genes in Magnaporthe oryzae
Source: PLoS Genet. 2021 Feb 3;17(2):e1009376. doi: 10.1371/journal.pgen.1009376 (PMC7886369; doi:10.1371/journal.pgen.1009376)
Supplement: S11 Table — (XLSX) [file pgen.1009376.s028.xlsx]

## Sheet: Sheet1
S11 Table. Contingency table for chi-square test of association between high-confidence characterized effectors and transcriptional induction in △MoKMT6.
	Upregulation in △MoKMT6	Not Upregulated
Characterized effectors	12	15
Non-effectors	1103	10158
